# Supplementary material for: New Bacteriophage Pseudomonas Phage Ka2 from a Tributary Stream of Lake Baikal
Source: Viruses. 2025 Jan 29;17(2):189. doi: 10.3390/v17020189 (PMC11861027; doi:10.3390/v17020189)
Supplement: Supplementary file 1 [file viruses-17-00189-s001.zip]

Archive with 3 entries (3 files):
- Supplementary figures.pdf
- Supp_File_S1.txt
- Supp_File_S2.txt
