# Supplementary material for: New Bacteriophage Pseudomonas Phage Ka2 from a Tributary Stream of Lake Baikal
Source: Viruses. 2025 Jan 29;17(2):189. doi: 10.3390/v17020189 (PMC11861027; doi:10.3390/v17020189)
Supplement: Supplementary file 1 [file viruses-17-00189-s001.zip › Supp_File_S1.txt]

# No:  Chain   Z    rmsd lali nres  %id PDB  Description
   1:  6cl5-C 11.6 13.3  204   374   13   MOLECULE: TAIL FIBER PROTEIN;                                        
   2:  6cl5-A 11.6 28.0  183   374   15   MOLECULE: TAIL FIBER PROTEIN;                                        
   3:  6cl6-D 11.5 10.5  187   364   11   MOLECULE: TAIL FIBER PROTEIN;                                        
   4:  6cl5-E 11.5 14.0  207   374   14   MOLECULE: TAIL FIBER PROTEIN;                                        
   5:  6cl5-F 11.5 33.6  164   374   16   MOLECULE: TAIL FIBER PROTEIN;                                        
   6:  6cl6-F 11.2 23.1  207   364   11   MOLECULE: TAIL FIBER PROTEIN;                                        
   7:  6cl6-E 11.2 20.8  194   364   13   MOLECULE: TAIL FIBER PROTEIN;                                        
   8:  6cl6-B 11.2 13.2  190   364   11   MOLECULE: TAIL FIBER PROTEIN;                                        
   9:  6cl6-A 11.2 22.9  199   364   11   MOLECULE: TAIL FIBER PROTEIN;                                        
  10:  6cl5-D 10.8 12.5  190   374   16   MOLECULE: TAIL FIBER PROTEIN;                                        
  11:  6cl5-B 10.3 15.1  208   374   13   MOLECULE: TAIL FIBER PROTEIN;                                        
  12:  6cu2-A  9.9 10.3  143   249   13   MOLECULE: R2-TYPE PYOCIN;                                            
  13:  6cl6-C  9.9 15.0  202   364   13   MOLECULE: TAIL FIBER PROTEIN;                                        
  14:  6ct8-A  9.8 24.1  168   249   13   MOLECULE: R2-TYPE PYOCIN;                                            
  15:  6eu4-C  8.8 10.9  164   587    9   MOLECULE: TAIL SPIKE PROTEIN;                                        
  16:  6iab-A  8.7  8.9  132   501    8   MOLECULE: TAIL FIBER OF PHAGE P68;                                   
  17:  6eu4-A  8.4  9.5  147   587    9   MOLECULE: TAIL SPIKE PROTEIN;                                        
  18:  6eu4-B  8.3 11.1  156   587   13   MOLECULE: TAIL SPIKE PROTEIN;                                        
  19:  5efv-C  7.9  7.0  136   630   15   MOLECULE: PHI ETA ORF 56-LIKE PROTEIN;                               
  20:  5efv-A  7.9  6.8  169   631    9   MOLECULE: PHI ETA ORF 56-LIKE PROTEIN;                               
  21:  5efv-B  7.9  6.7  170   635   10   MOLECULE: PHI ETA ORF 56-LIKE PROTEIN;                               
  22:  1wvu-B  6.9 12.3   73   253   16   MOLECULE: CHITINASE C;                                               
  23:  1wvv-B  6.8 12.4   71   253   18   MOLECULE: CHITINASE C;                                               
  24:  5m9f-B  6.7 13.2  103   212   11   MOLECULE: ORF68;                                                     
  25:  8onc-C  6.7  6.6  102   145   10   MOLECULE: CELL WALL SURFACE ANCHOR FAMILY PROTEIN;                   
  26:  4uxg-G  6.6  6.7  129   395    9   MOLECULE: LARGE TAIL FIBER PROTEIN P34;                              
  27:  4uxg-J  6.6  6.2  135   394    7   MOLECULE: LARGE TAIL FIBER PROTEIN P34;                              
  28:  8ojn-D  6.6  7.0  102   134   10   MOLECULE: CELL WALL SURFACE ANCHOR FAMILY PROTEIN;                   
  29:  8onb-A  6.6  6.8   89   116   10   MOLECULE: CELL WALL SURFACE ANCHOR FAMILY PROTEIN;                   
  30:  5nxh-C  6.5  5.7  156   546    8   MOLECULE: LONG-TAIL FIBER PROXIMAL SUBUNIT;                          
  31:  5m9f-A  6.5 14.2  104   212   11   MOLECULE: ORF68;                                                     
  32:  8onb-D  6.5  6.7   95   127    9   MOLECULE: CELL WALL SURFACE ANCHOR FAMILY PROTEIN;                   
  33:  8onb-F  6.5  6.7   95   126    9   MOLECULE: CELL WALL SURFACE ANCHOR FAMILY PROTEIN;                   
  34:  8onc-D  6.5  6.6  102   145   10   MOLECULE: CELL WALL SURFACE ANCHOR FAMILY PROTEIN;                   
  35:  8onb-B  6.5  6.6   95   127    9   MOLECULE: CELL WALL SURFACE ANCHOR FAMILY PROTEIN;                   
  36:  5m9f-C  6.4  4.7   98   210   10   MOLECULE: ORF68;                                                     
  37:  4uxg-K  6.4  5.0  149   391    7   MOLECULE: LARGE TAIL FIBER PROTEIN P34;                              
  38:  4uxf-C  6.4  5.3  152   396    7   MOLECULE: LARGE TAIL FIBER PROTEIN P34;                              
  39:  8onc-B  6.4  6.5   99   147   10   MOLECULE: CELL WALL SURFACE ANCHOR FAMILY PROTEIN;                   
  40:  8ojn-C  6.4  7.0  101   134   10   MOLECULE: CELL WALL SURFACE ANCHOR FAMILY PROTEIN;                   
  41:  8ojn-F  6.4  7.0  101   134   10   MOLECULE: CELL WALL SURFACE ANCHOR FAMILY PROTEIN;                   
  42:  8onc-F  6.4  6.5  104   147   12   MOLECULE: CELL WALL SURFACE ANCHOR FAMILY PROTEIN;                   
  43:  8onc-A  6.4  6.6  102   145   10   MOLECULE: CELL WALL SURFACE ANCHOR FAMILY PROTEIN;                   
  44:  5nxf-C  6.4  7.8  146   494    8   MOLECULE: LONG-TAIL FIBER PROXIMAL SUBUNIT;                          
  45:  8ond-A  6.4 38.2  143   344    9   MOLECULE: BD2133;                                                    
  46:  8ojn-A  6.4  7.1  103   134   10   MOLECULE: CELL WALL SURFACE ANCHOR FAMILY PROTEIN;                   
  47:  4uxf-B  6.3  5.0  146   397    8   MOLECULE: LARGE TAIL FIBER PROTEIN P34;                              
  48:  4uxg-F  6.3  5.4  133   396    7   MOLECULE: LARGE TAIL FIBER PROTEIN P34;                              
  49:  4uxg-B  6.3  6.2  126   395    9   MOLECULE: LARGE TAIL FIBER PROTEIN P34;                              
  50:  8ojn-E  6.3  6.9  104   134   11   MOLECULE: CELL WALL SURFACE ANCHOR FAMILY PROTEIN;                   
  51:  8onb-C  6.2  6.8   88   116   10   MOLECULE: CELL WALL SURFACE ANCHOR FAMILY PROTEIN;                   
  52:  8onb-E  6.2  6.8   89   116   10   MOLECULE: CELL WALL SURFACE ANCHOR FAMILY PROTEIN;                   
  53:  4uxe-C  6.2  5.0  154   396    7   MOLECULE: LARGE TAIL FIBER PROTEIN P34;                              
  54:  8onc-E  6.1  4.4   87   145    8   MOLECULE: CELL WALL SURFACE ANCHOR FAMILY PROTEIN;                   
  55:  4uxe-A  6.1  4.5  121   396    8   MOLECULE: LARGE TAIL FIBER PROTEIN P34;                              
  56:  4uxg-D  6.1  5.3  157   395    7   MOLECULE: LARGE TAIL FIBER PROTEIN P34;                              
  57:  5nxf-B  6.1  7.2  133   494    9   MOLECULE: LONG-TAIL FIBER PROXIMAL SUBUNIT;                          
  58:  8ojn-B  6.1  7.0  100   134   10   MOLECULE: CELL WALL SURFACE ANCHOR FAMILY PROTEIN;                   
  59:  5nxh-A  6.1  6.7  141   546    8   MOLECULE: LONG-TAIL FIBER PROXIMAL SUBUNIT;                          
  60:  4uxg-I  6.0  7.1  125   394   10   MOLECULE: LARGE TAIL FIBER PROTEIN P34;                              
  61:  5nxh-B  5.9  4.9  146   546    9   MOLECULE: LONG-TAIL FIBER PROXIMAL SUBUNIT;                          
  62:  5nxf-A  5.9 61.6  186   495    8   MOLECULE: LONG-TAIL FIBER PROXIMAL SUBUNIT;                          
  63:  4uxf-A  5.9 46.3  145   397    7   MOLECULE: LARGE TAIL FIBER PROTEIN P34;                              
  64:  4uxg-L  5.8  5.4  140   395    8   MOLECULE: LARGE TAIL FIBER PROTEIN P34;                              
  65:  4uxg-C  5.8 35.4  137   398   13   MOLECULE: LARGE TAIL FIBER PROTEIN P34;                              
  66:  2d49-A  5.8  1.8   47    53   19   MOLECULE: CHITINASE C;                                               
  67:  4uxg-A  5.8 36.6  144   395    8   MOLECULE: LARGE TAIL FIBER PROTEIN P34;                              
  68:  5yvq-A  5.8 52.1  179   358    8   MOLECULE: TAIL FIBER PROTEIN S;                                      
  69:  4uxe-B  5.7 50.2  149   397    7   MOLECULE: LARGE TAIL FIBER PROTEIN P34;                              
  70:  4uxg-E  5.6 53.7  151   398    9   MOLECULE: LARGE TAIL FIBER PROTEIN P34;                              
  71:  4uw8-G  5.5  5.9  119   400    3   MOLECULE: L-SHAPED TAIL FIBER PROTEIN;                               
  72:  5aq5-L  5.5  6.4  103   275    7   MOLECULE: L-SHAPED TAIL FIBER PROTEIN PB8;                           
  73:  4uw8-F  5.5  7.1  131   401    3   MOLECULE: L-SHAPED TAIL FIBER PROTEIN;                               
  74:  4uw8-D  5.5  6.6  124   401    4   MOLECULE: L-SHAPED TAIL FIBER PROTEIN;                               
  75:  5aq5-H  5.5  4.8   99   275    5   MOLECULE: L-SHAPED TAIL FIBER PROTEIN PB8;                           
  76:  5aq5-F  5.4  4.8  103   275    4   MOLECULE: L-SHAPED TAIL FIBER PROTEIN PB8;                           
  77:  8oml-A  5.3  8.3  104   325   10   MOLECULE: CELL WALL SURFACE ANCHOR FAMILY PROTEIN;                   
  78:  4uxg-H  5.3  5.8  145   394    6   MOLECULE: LARGE TAIL FIBER PROTEIN P34;                              
  79:  4a0u-C  5.3 10.9   86   183    8   MOLECULE: TAIL FIBER PROTEIN;                                        
  80:  5aq5-D  5.3  4.7   98   275    6   MOLECULE: L-SHAPED TAIL FIBER PROTEIN PB8;                           
  81:  4a0t-A  5.3 10.2   80   184   10   MOLECULE: TAIL FIBER PROTEIN;                                        
  82:  5aq5-J  5.3  5.5  101   275    5   MOLECULE: L-SHAPED TAIL FIBER PROTEIN PB8;                           
  83:  5aq5-C  5.3  5.0  104   276    6   MOLECULE: L-SHAPED TAIL FIBER PROTEIN PB8;                           
  84:  5aq5-A  5.3  4.8   99   275    5   MOLECULE: L-SHAPED TAIL FIBER PROTEIN PB8;                           
  85:  5aq5-G  5.3  4.8   99   275    4   MOLECULE: L-SHAPED TAIL FIBER PROTEIN PB8;                           
  86:  4uw8-E  5.3  5.9  118   401    6   MOLECULE: L-SHAPED TAIL FIBER PROTEIN;                               
  87:  5aq5-E  5.2  4.3  100   275    5   MOLECULE: L-SHAPED TAIL FIBER PROTEIN PB8;                           
  88:  4a0t-C  5.2 10.3   80   182    9   MOLECULE: TAIL FIBER PROTEIN;                                        
  89:  4a0t-B  5.2 11.0   86   182    8   MOLECULE: TAIL FIBER PROTEIN;                                        
  90:  4uw7-A  5.2  5.0  108   274    5   MOLECULE: L-SHAPED TAIL FIBER PROTEIN;                               
  91:  4uw8-H  5.1  6.0  125   401    3   MOLECULE: L-SHAPED TAIL FIBER PROTEIN;                               
  92:  4a0u-A  5.1 10.3   85   183    8   MOLECULE: TAIL FIBER PROTEIN;                                        
  93:  4uw8-I  5.1  6.7  130   401    5   MOLECULE: L-SHAPED TAIL FIBER PROTEIN;                               
  94:  4a0u-B  5.0  6.2   81   186   10   MOLECULE: TAIL FIBER PROTEIN;                                        
  95:  8oml-B  5.0  6.9  101   317   12   MOLECULE: CELL WALL SURFACE ANCHOR FAMILY PROTEIN;                   
  96:  8oml-C  5.0  5.6  113   324   11   MOLECULE: CELL WALL SURFACE ANCHOR FAMILY PROTEIN;                   
  97:  4uw8-A  5.0  6.4  134   401    4   MOLECULE: L-SHAPED TAIL FIBER PROTEIN;                               
  98:  4uw7-C  5.0  4.8  102   276    4   MOLECULE: L-SHAPED TAIL FIBER PROTEIN;                               
  99:  4uw8-B  5.0  6.4  124   401    4   MOLECULE: L-SHAPED TAIL FIBER PROTEIN;                               
 100:  1aiw-A  4.9  1.8   44    62   23   MOLECULE: ENDOGLUCANASE Z;                                           
 101:  4uw7-B  4.8  4.2  121   275    8   MOLECULE: L-SHAPED TAIL FIBER PROTEIN;                               
 102:  8ju3-A  4.7  6.9  139   290    9   MOLECULE: TAIL FIBER PROTEIN S,TAIL FIBER PROTEIN S';                
 103:  5aq5-K  4.7  4.6  100   275    4   MOLECULE: L-SHAPED TAIL FIBER PROTEIN PB8;                           
 104:  4uw8-C  4.7  6.3  122   401    5   MOLECULE: L-SHAPED TAIL FIBER PROTEIN;                               
 105:  5aq5-I  4.5  7.2  113   275    7   MOLECULE: L-SHAPED TAIL FIBER PROTEIN PB8;                           
 106:  8xb5-B  4.4 14.3  102   450    3   MOLECULE: PORTAL PROTEIN;                                            
 107:  8xb5-A  4.4 11.9   94   450    3   MOLECULE: PORTAL PROTEIN;                                            
 108:  8xb5-L  4.4 12.9  103   450    5   MOLECULE: PORTAL PROTEIN;                                            
 109:  5aq5-B  4.4  7.2  114   276    7   MOLECULE: L-SHAPED TAIL FIBER PROTEIN PB8;                           
 110:  8xb5-C  4.4  7.6   99   450    4   MOLECULE: PORTAL PROTEIN;                                            
 111:  8xb5-J  4.4  8.2  101   450    4   MOLECULE: PORTAL PROTEIN;                                            
 112:  8xb5-F  4.4 11.0  104   450    4   MOLECULE: PORTAL PROTEIN;                                            
 113:  8onf-B  4.3  3.8   85   255   12   MOLECULE: CELL WALL SURFACE ANCHOR FAMILY PROTEIN;                   
 114:  2x3h-B  4.3 14.0  116   498    8   MOLECULE: K5 LYASE;                                                  
 115:  8xb5-D  4.3  8.5  102   450    4   MOLECULE: PORTAL PROTEIN;                                            
 116:  8onf-C  4.2  3.7   84   256   10   MOLECULE: CELL WALL SURFACE ANCHOR FAMILY PROTEIN;                   
 117:  8xb5-H  4.1 11.8   96   450    3   MOLECULE: PORTAL PROTEIN;                                            
 118:  7agv-F  4.1 20.0   84   163    7   MOLECULE: K(+)/H(+) ANTIPORTER SUBUNIT KHTT;                         
 119:  8xb5-I  4.1 13.2  105   450    6   MOLECULE: PORTAL PROTEIN;                                            
 120:  8xb6-B  4.0 13.8  105   450    9   MOLECULE: PORTAL PROTEIN;                                            
 121:  8xb6-L  4.0 10.2   92   450    9   MOLECULE: PORTAL PROTEIN;                                            
 122:  2x3h-A  4.0 17.9  132   498    8   MOLECULE: K5 LYASE;                                                  
 123:  8bys-A  3.9 11.5  101   323    6   MOLECULE: S-LAYER HOMOLOGY DOMAIN-CONTAINING PROTEIN;                
 124:  7qh3-A  3.9  4.1   59   132   17   MOLECULE: RSFG;                                                      
 125:  2x3h-C  3.9 16.6  142   498   10   MOLECULE: K5 LYASE;                                                  
 126:  8xb6-H  3.9 45.7  133   450    8   MOLECULE: PORTAL PROTEIN;                                            
 127:  8ean-0  3.8  7.9   82   662    7   MOLECULE: TAIL SPIKE PROTEIN;                                        
 128:  8rk5-A  3.7 13.3  101   317    6   MOLECULE: VIRION STRUCTURAL PROTEIN;                                 
 129:  7agv-H  3.7 13.5   67   162    6   MOLECULE: K(+)/H(+) ANTIPORTER SUBUNIT KHTT;                         
 130:  8xb5-G  3.7 20.3   92   450    9   MOLECULE: PORTAL PROTEIN;                                            
 131:  7ahm-C  3.7  8.4   76   161    5   MOLECULE: K(+)/H(+) ANTIPORTER SUBUNIT KHTT;                         
 132:  8xb5-E  3.7 22.0   98   450    8   MOLECULE: PORTAL PROTEIN;                                            
 133:  8xb5-K  3.7 21.1   93   450    8   MOLECULE: PORTAL PROTEIN;                                            
 134:  8xb6-I  3.6 13.2   95   450    3   MOLECULE: PORTAL PROTEIN;                                            
 135:  8xb6-F  3.6 11.8   93   450    6   MOLECULE: PORTAL PROTEIN;                                            
 136:  8xb6-A  3.6 37.8  104   450    5   MOLECULE: PORTAL PROTEIN;                                            
 137:  7ahm-D  3.6 16.2   66   161    5   MOLECULE: K(+)/H(+) ANTIPORTER SUBUNIT KHTT;                         
 138:  8xb6-E  3.6 14.3   93   450    5   MOLECULE: PORTAL PROTEIN;                                            
 139:  7agy-A  3.5  3.3   53    69    8   MOLECULE: K(+)/H(+) ANTIPORTER SUBUNIT KHTT;                         
 140:  7agw-A  3.5  3.8   54    69    6   MOLECULE: K(+)/H(+) ANTIPORTER SUBUNIT KHTT;                         
 141:  7agv-D  3.5 19.2   81   160   10   MOLECULE: K(+)/H(+) ANTIPORTER SUBUNIT KHTT;                         
 142:  8byt-B  3.5 12.0   97   308    4   MOLECULE: S-LAYER HOMOLOGY DOMAIN-CONTAINING PROTEIN;                
 143:  6qvi-A  3.4  1.9   55   518   11   MOLECULE: COMZ;                                                      
 144:  8bym-C  3.4 12.8   98   321    5   MOLECULE: S-LAYER HOMOLOGY DOMAIN-CONTAINING PROTEIN;                
 145:  8bys-C  3.4 11.5  104   323    6   MOLECULE: S-LAYER HOMOLOGY DOMAIN-CONTAINING PROTEIN;                
 146:  7agv-A  3.4 21.7   84   160    7   MOLECULE: K(+)/H(+) ANTIPORTER SUBUNIT KHTT;                         
 147:  7agv-G  3.4 16.9   79   160   10   MOLECULE: K(+)/H(+) ANTIPORTER SUBUNIT KHTT;                         
 148:  7agv-B  3.4 14.1   85   161    8   MOLECULE: K(+)/H(+) ANTIPORTER SUBUNIT KHTT;                         
 149:  8xb6-G  3.4 19.5  109   445    9   MOLECULE: PORTAL PROTEIN;                                            
 150:  6z40-A  3.4  5.1   53    67   13   MOLECULE: CARBOHYDRATE BINDING PROTEIN, PUTATIVE, CPB33A;            
 151:  7aht-A  3.3  4.3   49    65    8   MOLECULE: K(+)/H(+) ANTIPORTER SUBUNIT KHTT;                         
 152:  7ahm-A  3.3  5.5   73   162    7   MOLECULE: K(+)/H(+) ANTIPORTER SUBUNIT KHTT;                         
 153:  8byt-C  3.3 12.0   95   308    6   MOLECULE: S-LAYER HOMOLOGY DOMAIN-CONTAINING PROTEIN;                
 154:  8xb6-K  3.3 12.0   98   450    5   MOLECULE: PORTAL PROTEIN;                                            
 155:  7agv-C  3.3 17.5   78   160   10   MOLECULE: K(+)/H(+) ANTIPORTER SUBUNIT KHTT;                         
 156:  8bys-B  3.2 11.4  104   322    6   MOLECULE: S-LAYER HOMOLOGY DOMAIN-CONTAINING PROTEIN;                
 157:  7ahm-B  3.2 12.3   81   163    9   MOLECULE: K(+)/H(+) ANTIPORTER SUBUNIT KHTT;                         
 158:  8bym-A  3.2 12.0  107   321    4   MOLECULE: S-LAYER HOMOLOGY DOMAIN-CONTAINING PROTEIN;                
 159:  7agw-B  3.2  3.3   51    71    4   MOLECULE: K(+)/H(+) ANTIPORTER SUBUNIT KHTT;                         
 160:  8xb6-J  3.2 20.7   95   450   14   MOLECULE: PORTAL PROTEIN;                                            
 161:  7agy-B  3.1  3.3   51    71    4   MOLECULE: K(+)/H(+) ANTIPORTER SUBUNIT KHTT;                         
 162:  7agv-E  3.0 18.3   79   161    6   MOLECULE: K(+)/H(+) ANTIPORTER SUBUNIT KHTT;                         
 163:  8xb6-D  3.0 12.8   97   450    4   MOLECULE: PORTAL PROTEIN;                                            
 164:  8on4-A  2.9  5.1   74   204   14   MOLECULE: CELL WALL SURFACE ANCHOR FAMILY PROTEIN;                   
 165:  5xta-A  2.8  2.3   54   120    6   MOLECULE: VIRK PROTEIN;                                              
 166:  8fn2-X  2.8  6.2   63   181    8   MOLECULE: 23S RIBOSOMAL RNA;                                         
 167:  8byt-A  2.8 11.9   94   308    6   MOLECULE: S-LAYER HOMOLOGY DOMAIN-CONTAINING PROTEIN;                
 168:  6qvi-C  2.8  2.6   58   507   10   MOLECULE: COMZ;                                                      
 169:  8bym-B  2.7 13.5   76   321    9   MOLECULE: S-LAYER HOMOLOGY DOMAIN-CONTAINING PROTEIN;                
 170:  6zw0-A  2.6 28.1   93   299    9   MOLECULE: CONNECTASE MJ0548;                                         
 171:  8xzv-N  2.6 18.7  119   475    9   MOLECULE: DNA-DIRECTED RNA POLYMERASE SUBUNIT ALPHA;                 
 172:  7aht-B  2.6  3.7   48    58    4   MOLECULE: K(+)/H(+) ANTIPORTER SUBUNIT KHTT;                         
 173:  6qvi-B  2.5  2.6   57   498    0   MOLECULE: COMZ;                                                      
 174:  3m7p-A  2.4 13.3   65   301    5   MOLECULE: FN1 PROTEIN;                                               
 175:  6o38-A  2.3 19.1  104   573    8   MOLECULE: ACINETOBACTER SECRETED PROTEASE CPAA;                      
 176:  8rk5-D  2.3  4.3   56   317    4   MOLECULE: VIRION STRUCTURAL PROTEIN;                                 
 177:  8rk5-C  2.2  9.4   73   317   11   MOLECULE: VIRION STRUCTURAL PROTEIN;                                 
 178:  6qvf-B  2.1  5.9   51   173   12   MOLECULE: PREPILIN-LIKE PROTEIN;                                     

# Structural equivalences
   1: s001-A 6cl5-C    15 -  22 <=>    6 -  13   (GLY   15  - GLN   22  <=> ASP  333  - SER  340 )                          
   1: s001-A 6cl5-C    30 -  33 <=>   14 -  17   (ASN   30  - ASP   33  <=> LYS  341  - SER  344 )                          
   1: s001-A 6cl5-C    65 -  69 <=>   23 -  27   (ALA   65  - ALA   69  <=> GLN  350  - VAL  354 )                          
   1: s001-A 6cl5-C    71 -  77 <=>   29 -  35   (ALA   71  - ALA   77  <=> ALA  356  - ALA  362 )                          
   1: s001-A 6cl5-C    91 -  94 <=>   43 -  46   (ASN   91  - VAL   94  <=> ASN  370  - THR  373 )                          
   1: s001-A 6cl5-C   102 - 106 <=>   63 -  67   (ILE  102  - TYR  106  <=> TYR  390  - GLN  394 )                          
   1: s001-A 6cl5-C   113 - 117 <=>   75 -  79   (ASN  113  - PRO  117  <=> ASN  402  - SER  406 )                          
   1: s001-A 6cl5-C   124 - 128 <=>   80 -  84   (GLU  124  - ALA  128  <=> GLN  407  - SER  411 )                          
   1: s001-A 6cl5-C   130 - 137 <=>  111 - 118   (SER  130  - PRO  137  <=> ARG  438  - PHE  445 )                          
   1: s001-A 6cl5-C   146 - 162 <=>  120 - 136   (SER  146  - LEU  162  <=> LYS  447  - VAL  463 )                          
   1: s001-A 6cl5-C   163 - 182 <=>  138 - 157   (ASN  163  - VAL  182  <=> SER  465  - VAL  484 )                          
   1: s001-A 6cl5-C   189 - 200 <=>  158 - 169   (ALA  189  - VAL  200  <=> GLY  485  - HIS  496 )                          
   1: s001-A 6cl5-C   204 - 237 <=>  170 - 203   (ASN  204  - VAL  237  <=> ALA  497  - ASP  530 )                          
   1: s001-A 6cl5-C   239 - 243 <=>  206 - 210   (ALA  239  - GLY  243  <=> PHE  533  - SER  537 )                          
   1: s001-A 6cl5-C   246 - 249 <=>  211 - 214   (THR  246  - VAL  249  <=> TYR  538  - LYS  541 )                          
   1: s001-A 6cl5-C   277 - 281 <=>  216 - 220   (VAL  277  - THR  281  <=> GLY  543  - ALA  547 )                          
   1: s001-A 6cl5-C   334 - 337 <=>  223 - 226   (GLY  334  - ARG  337  <=> PRO  550  - PRO  553 )                          
   1: s001-A 6cl5-C   339 - 345 <=>  229 - 235   (GLN  339  - GLN  345  <=> PHE  556  - ASN  562 )                          
   1: s001-A 6cl5-C   359 - 365 <=>  240 - 246   (VAL  359  - THR  365  <=> GLN  567  - LEU  573 )                          
   1: s001-A 6cl5-C   367 - 373 <=>  256 - 262   (VAL  367  - VAL  373  <=> ASN  583  - ARG  589 )                          
   1: s001-A 6cl5-C   374 - 379 <=>  267 - 272   (ASN  374  - ALA  379  <=> ALA  594  - THR  599 )                          
   1: s001-A 6cl5-C   386 - 389 <=>  273 - 276   (TRP  386  - ASN  389  <=> ALA  600  - ALA  603 )                          
   1: s001-A 6cl5-C   394 - 404 <=>  316 - 326   (ASP  394  - ASN  404  <=> PRO  643  - VAL  653 )                          
   1: s001-A 6cl5-C   412 - 417 <=>  343 - 348   (ASP  412  - SER  417  <=> ASP  670  - ASN  675 )                          
   1: s001-A 6cl5-C   423 - 426 <=>  349 - 352   (MET  423  - TYR  426  <=> THR  676  - VAL  679 )                          
   2: s001-A 6cl5-A    49 -  52 <=>    1 -   4   (GLN   49  - ALA   52  <=> ALA  328  - ALA  331 )                          
   2: s001-A 6cl5-A    53 -  57 <=>    7 -  11   (VAL   53  - ILE   57  <=> ILE  334  - ASP  338 )                          
   2: s001-A 6cl5-A    68 -  72 <=>   25 -  29   (ASN   68  - TRP   72  <=> LEU  352  - ALA  356 )                          
   2: s001-A 6cl5-A    80 -  83 <=>   69 -  72   (TRP   80  - GLY   83  <=> MET  396  - PRO  399 )                          
   2: s001-A 6cl5-A   119 - 129 <=>  102 - 112   (SER  119  - TRP  129  <=> SER  429  - CYS  439 )                          
   2: s001-A 6cl5-A   132 - 137 <=>  113 - 118   (MET  132  - PRO  137  <=> ASP  440  - PHE  445 )                          
   2: s001-A 6cl5-A   146 - 162 <=>  120 - 136   (SER  146  - LEU  162  <=> LYS  447  - VAL  463 )                          
   2: s001-A 6cl5-A   163 - 182 <=>  138 - 157   (ASN  163  - VAL  182  <=> SER  465  - VAL  484 )                          
   2: s001-A 6cl5-A   189 - 200 <=>  158 - 169   (ALA  189  - VAL  200  <=> GLY  485  - HIS  496 )                          
   2: s001-A 6cl5-A   204 - 237 <=>  170 - 203   (ASN  204  - VAL  237  <=> ALA  497  - ASP  530 )                          
   2: s001-A 6cl5-A   239 - 243 <=>  206 - 210   (ALA  239  - GLY  243  <=> PHE  533  - SER  537 )                          
   2: s001-A 6cl5-A   315 - 318 <=>  215 - 218   (GLY  315  - ALA  318  <=> ALA  542  - THR  545 )                          
   2: s001-A 6cl5-A   333 - 343 <=>  220 - 230   (ALA  333  - ALA  343  <=> ALA  547  - PRO  557 )                          
   2: s001-A 6cl5-A   354 - 357 <=>  231 - 234   (GLN  354  - ASP  357  <=> PRO  558  - HIS  561 )                          
   2: s001-A 6cl5-A   361 - 365 <=>  235 - 239   (SER  361  - THR  365  <=> ASN  562  - SER  566 )                          
   2: s001-A 6cl5-A   370 - 374 <=>  251 - 255   (ALA  370  - ASN  374  <=> GLY  578  - ALA  582 )                          
   2: s001-A 6cl5-A   376 - 382 <=>  266 - 272   (PRO  376  - ASP  382  <=> GLY  593  - THR  599 )                          
   2: s001-A 6cl5-A   401 - 405 <=>  275 - 279   (PHE  401  - ASN  405  <=> ARG  602  - GLY  606 )                          
   2: s001-A 6cl5-A   430 - 433 <=>  295 - 298   (GLY  430  - GLY  433  <=> VAL  622  - GLY  625 )                          
   2: s001-A 6cl5-A   447 - 450 <=>  302 - 305   (PHE  447  - PRO  450  <=> GLY  629  - ILE  632 )                          
   2: s001-A 6cl5-A   703 - 707 <=>  330 - 334   (LEU  703  - ASN  707  <=> GLY  657  - THR  661 )                          
   2: s001-A 6cl5-A   728 - 733 <=>  355 - 360   (GLY  728  - ILE  733  <=> SER  682  - GLY  687 )                          
   3: s001-A 6cl6-D    36 -  40 <=>    2 -   6   (THR   36  - GLU   40  <=> LEU  329  - ASP  333 )                          
   3: s001-A 6cl6-D    51 -  59 <=>    7 -  15   (LYS   51  - ASN   59  <=> ILE  334  - LEU  342 )                          
   3: s001-A 6cl6-D    68 -  76 <=>   25 -  33   (ASN   68  - MET   76  <=> LEU  352  - ALA  360 )                          
   3: s001-A 6cl6-D    79 -  84 <=>   68 -  73   (PRO   79  - MET   84  <=> SER  395  - ASP  400 )                          
   3: s001-A 6cl6-D   105 - 108 <=>   94 -  97   (ARG  105  - SER  108  <=> ARG  421  - TYR  424 )                          
   3: s001-A 6cl6-D   110 - 114 <=>   98 - 102   (VAL  110  - ALA  114  <=> ALA  425  - SER  429 )                          
   3: s001-A 6cl6-D   130 - 137 <=>  111 - 118   (SER  130  - PRO  137  <=> ARG  438  - PHE  445 )                          
   3: s001-A 6cl6-D   146 - 162 <=>  120 - 136   (SER  146  - LEU  162  <=> LYS  447  - VAL  463 )                          
   3: s001-A 6cl6-D   163 - 182 <=>  138 - 157   (ASN  163  - VAL  182  <=> SER  465  - ILE  484 )                          
   3: s001-A 6cl6-D   189 - 200 <=>  158 - 169   (ALA  189  - VAL  200  <=> VAL  485  - SER  496 )                          
   3: s001-A 6cl6-D   204 - 216 <=>  170 - 182   (ASN  204  - GLY  216  <=> SER  497  - GLY  509 )                          
   3: s001-A 6cl6-D   217 - 242 <=>  184 - 209   (ASN  217  - GLN  242  <=> SER  511  - PRO  536 )                          
   3: s001-A 6cl6-D   246 - 251 <=>  211 - 216   (THR  246  - ALA  251  <=> ASP  538  - SER  543 )                          
   3: s001-A 6cl6-D   279 - 283 <=>  217 - 221   (PHE  279  - ASN  283  <=> GLY  544  - ASN  548 )                          
   3: s001-A 6cl6-D   335 - 342 <=>  224 - 231   (ALA  335  - ASN  342  <=> PRO  551  - PRO  558 )                          
   3: s001-A 6cl6-D   354 - 357 <=>  232 - 235   (GLN  354  - ASP  357  <=> PRO  559  - HIS  562 )                          
   3: s001-A 6cl6-D   361 - 365 <=>  236 - 240   (SER  361  - THR  365  <=> ASN  563  - GLY  567 )                          
   3: s001-A 6cl6-D   369 - 374 <=>  250 - 255   (TRP  369  - ASN  374  <=> ALA  577  - GLY  582 )                          
   3: s001-A 6cl6-D   375 - 382 <=>  265 - 272   (LYS  375  - ASP  382  <=> THR  592  - ALA  599 )                          
   3: s001-A 6cl6-D   383 - 386 <=>  284 - 287   (THR  383  - TRP  386  <=> ASP  611  - THR  614 )                          
   3: s001-A 6cl6-D   395 - 401 <=>  358 - 364   (ALA  395  - PHE  401  <=> SER  685  - ARG  691 )                          
   4: s001-A 6cl5-E    26 -  34 <=>    7 -  15   (THR   26  - GLY   34  <=> ILE  334  - LEU  342 )                          
   4: s001-A 6cl5-E    61 -  66 <=>   20 -  25   (LEU   61  - THR   66  <=> LEU  347  - LEU  352 )                          
   4: s001-A 6cl5-E    68 -  75 <=>   26 -  33   (ASN   68  - GLN   75  <=> PRO  353  - ALA  360 )                          
   4: s001-A 6cl5-E    79 -  84 <=>   68 -  73   (PRO   79  - MET   84  <=> SER  395  - ASP  400 )                          
   4: s001-A 6cl5-E    95 -  98 <=>   79 -  82   (VAL   95  - GLY   98  <=> SER  406  - ALA  409 )                          
   4: s001-A 6cl5-E   120 - 129 <=>  103 - 112   (SER  120  - TRP  129  <=> ILE  430  - CYS  439 )                          
   4: s001-A 6cl5-E   132 - 137 <=>  113 - 118   (MET  132  - PRO  137  <=> ASP  440  - PHE  445 )                          
   4: s001-A 6cl5-E   146 - 162 <=>  120 - 136   (SER  146  - LEU  162  <=> LYS  447  - VAL  463 )                          
   4: s001-A 6cl5-E   163 - 182 <=>  138 - 157   (ASN  163  - VAL  182  <=> SER  465  - VAL  484 )                          
   4: s001-A 6cl5-E   189 - 200 <=>  158 - 169   (ALA  189  - VAL  200  <=> GLY  485  - HIS  496 )                          
   4: s001-A 6cl5-E   205 - 237 <=>  171 - 203   (THR  205  - VAL  237  <=> ASP  498  - ASP  530 )                          
   4: s001-A 6cl5-E   239 - 243 <=>  206 - 210   (ALA  239  - GLY  243  <=> PHE  533  - SER  537 )                          
   4: s001-A 6cl5-E   275 - 278 <=>  212 - 215   (LEU  275  - LYS  278  <=> LEU  539  - ALA  542 )                          
   4: s001-A 6cl5-E   331 - 341 <=>  219 - 229   (ILE  331  - GLY  341  <=> TRP  546  - PHE  556 )                          
   4: s001-A 6cl5-E   352 - 355 <=>  230 - 233   (TRP  352  - VAL  355  <=> PRO  557  - GLY  560 )                          
   4: s001-A 6cl5-E   361 - 365 <=>  235 - 239   (SER  361  - THR  365  <=> ASN  562  - SER  566 )                          
   4: s001-A 6cl5-E   367 - 370 <=>  250 - 253   (VAL  367  - ALA  370  <=> ARG  577  - LEU  580 )                          
   4: s001-A 6cl5-E   372 - 375 <=>  254 - 257   (VAL  372  - LYS  375  <=> GLY  581  - THR  584 )                          
   4: s001-A 6cl5-E   378 - 382 <=>  266 - 270   (VAL  378  - ASP  382  <=> GLY  593  - PRO  597 )                          
   4: s001-A 6cl5-E   389 - 395 <=>  286 - 292   (ASN  389  - ALA  395  <=> THR  613  - TRP  619 )                          
   4: s001-A 6cl5-E   412 - 419 <=>  317 - 324   (ASP  412  - ALA  419  <=> SER  644  - PRO  651 )                          
   4: s001-A 6cl5-E   422 - 426 <=>  344 - 348   (SER  422  - TYR  426  <=> VAL  671  - ASN  675 )                          
   4: s001-A 6cl5-E   437 - 443 <=>  349 - 355   (ASP  437  - SER  443  <=> THR  676  - SER  682 )                          
   4: s001-A 6cl5-E   461 - 467 <=>  358 - 364   (ILE  461  - LEU  467  <=> TYR  685  - ASN  691 )                          
   5: s001-A 6cl5-F     1 -   4 <=>   19 -  22   (MET    1  - PRO    4  <=> VAL  346  - GLU  349 )                          
   5: s001-A 6cl5-F     5 -   8 <=>   24 -  27   (GLU    5  - PRO    8  <=> ARG  351  - VAL  354 )                          
   5: s001-A 6cl5-F    76 -  81 <=>   67 -  72   (MET   76  - PHE   81  <=> GLN  394  - PRO  399 )                          
   5: s001-A 6cl5-F   122 - 129 <=>  104 - 111   (THR  122  - TRP  129  <=> ARG  431  - ARG  438 )                          
   5: s001-A 6cl5-F   131 - 137 <=>  112 - 118   (ALA  131  - PRO  137  <=> CYS  439  - PHE  445 )                          
   5: s001-A 6cl5-F   146 - 162 <=>  120 - 136   (SER  146  - LEU  162  <=> LYS  447  - VAL  463 )                          
   5: s001-A 6cl5-F   163 - 182 <=>  138 - 157   (ASN  163  - VAL  182  <=> SER  465  - VAL  484 )                          
   5: s001-A 6cl5-F   189 - 200 <=>  158 - 169   (ALA  189  - VAL  200  <=> GLY  485  - HIS  496 )                          
   5: s001-A 6cl5-F   204 - 242 <=>  170 - 208   (ASN  204  - GLN  242  <=> ALA  497  - PRO  535 )                          
   5: s001-A 6cl5-F   247 - 250 <=>  210 - 213   (TYR  247  - ALA  250  <=> SER  537  - PRO  540 )                          
   5: s001-A 6cl5-F   315 - 318 <=>  215 - 218   (GLY  315  - ALA  318  <=> ALA  542  - THR  545 )                          
   5: s001-A 6cl5-F   333 - 344 <=>  220 - 231   (ALA  333  - ASP  344  <=> ALA  547  - PRO  558 )                          
   5: s001-A 6cl5-F   843 - 851 <=>  232 - 240   (SER  843  - ASP  851  <=> SER  559  - GLN  567 )                          
   5: s001-A 6cl5-F   868 - 873 <=>  242 - 247   (TYR  868  - ALA  873  <=> THR  569  - PRO  574 )                          
   5: s001-A 6cl5-F   879 - 886 <=>  256 - 263   (TYR  879  - GLN  886  <=> ASN  583  - ASN  590 )                          
   5: s001-A 6cl5-F   887 - 890 <=>  267 - 270   (VAL  887  - GLY  890  <=> ALA  594  - PRO  597 )                          
   6: s001-A 6cl6-F    15 -  18 <=>   10 -  13   (GLY   15  - ASP   18  <=> LEU  337  - SER  340 )                          
   6: s001-A 6cl6-F    19 -  22 <=>   15 -  18   (PRO   19  - GLN   22  <=> LEU  342  - GLY  345 )                          
   6: s001-A 6cl6-F    65 -  68 <=>   23 -  26   (ALA   65  - ASN   68  <=> GLN  350  - PRO  353 )                          
   6: s001-A 6cl6-F    70 -  76 <=>   27 -  33   (GLN   70  - MET   76  <=> VAL  354  - ALA  360 )                          
   6: s001-A 6cl6-F    79 -  84 <=>   68 -  73   (PRO   79  - MET   84  <=> SER  395  - ASP  400 )                          
   6: s001-A 6cl6-F   105 - 108 <=>   94 -  97   (ARG  105  - SER  108  <=> ARG  421  - TYR  424 )                          
   6: s001-A 6cl6-F   110 - 114 <=>   98 - 102   (VAL  110  - ALA  114  <=> ALA  425  - SER  429 )                          
   6: s001-A 6cl6-F   128 - 131 <=>  110 - 113   (ALA  128  - ALA  131  <=> GLN  437  - ASP  440 )                          
   6: s001-A 6cl6-F   133 - 137 <=>  114 - 118   (ARG  133  - PRO  137  <=> ILE  441  - PHE  445 )                          
   6: s001-A 6cl6-F   146 - 162 <=>  120 - 136   (SER  146  - LEU  162  <=> LYS  447  - VAL  463 )                          
   6: s001-A 6cl6-F   163 - 182 <=>  138 - 157   (ASN  163  - VAL  182  <=> SER  465  - ILE  484 )                          
   6: s001-A 6cl6-F   189 - 200 <=>  158 - 169   (ALA  189  - VAL  200  <=> VAL  485  - SER  496 )                          
   6: s001-A 6cl6-F   204 - 216 <=>  170 - 182   (ASN  204  - GLY  216  <=> SER  497  - GLY  509 )                          
   6: s001-A 6cl6-F   217 - 242 <=>  184 - 209   (ASN  217  - GLN  242  <=> SER  511  - PRO  536 )                          
   6: s001-A 6cl6-F   246 - 249 <=>  211 - 214   (THR  246  - VAL  249  <=> ASP  538  - LEU  541 )                          
   6: s001-A 6cl6-F   250 - 253 <=>  217 - 220   (ALA  250  - PRO  253  <=> GLY  544  - TRP  547 )                          
   6: s001-A 6cl6-F   280 - 286 <=>  222 - 228   (ASN  280  - ALA  286  <=> ALA  549  - ALA  555 )                          
   6: s001-A 6cl6-F   353 - 356 <=>  232 - 235   (LYS  353  - LYS  356  <=> PRO  559  - HIS  562 )                          
   6: s001-A 6cl6-F   361 - 365 <=>  236 - 240   (SER  361  - THR  365  <=> ASN  563  - GLY  567 )                          
   6: s001-A 6cl6-F   369 - 374 <=>  250 - 255   (TRP  369  - ASN  374  <=> ALA  577  - GLY  582 )                          
   6: s001-A 6cl6-F   375 - 382 <=>  265 - 272   (LYS  375  - ASP  382  <=> THR  592  - ALA  599 )                          
   6: s001-A 6cl6-F   387 - 395 <=>  286 - 294   (PHE  387  - ALA  395  <=> ASP  613  - GLY  621 )                          
   6: s001-A 6cl6-F   412 - 419 <=>  315 - 322   (ASP  412  - ALA  419  <=> LEU  642  - ASN  649 )                          
   6: s001-A 6cl6-F   421 - 428 <=>  335 - 342   (GLY  421  - ARG  428  <=> THR  662  - THR  669 )                          
   6: s001-A 6cl6-F   437 - 443 <=>  344 - 350   (ASP  437  - SER  443  <=> THR  671  - GLY  677 )                          
   6: s001-A 6cl6-F   701 - 706 <=>  351 - 356   (ALA  701  - TYR  706  <=> TYR  678  - VAL  683 )                          
   7: s001-A 6cl6-E    25 -  28 <=>    7 -  10   (SER   25  - PHE   28  <=> ILE  334  - LEU  337 )                          
   7: s001-A 6cl6-E    30 -  36 <=>   11 -  17   (ASN   30  - THR   36  <=> ASP  338  - SER  344 )                          
   7: s001-A 6cl6-E    61 -  68 <=>   20 -  27   (LEU   61  - ASN   68  <=> LEU  347  - VAL  354 )                          
   7: s001-A 6cl6-E    69 -  72 <=>   29 -  32   (ALA   69  - TRP   72  <=> ALA  356  - LEU  359 )                          
   7: s001-A 6cl6-E    77 -  82 <=>   48 -  53   (ALA   77  - GLN   82  <=> PRO  375  - ASN  380 )                          
   7: s001-A 6cl6-E   102 - 105 <=>   79 -  82   (ILE  102  - ARG  105  <=> SER  406  - ALA  409 )                          
   7: s001-A 6cl6-E   121 - 129 <=>  104 - 112   (THR  121  - TRP  129  <=> ARG  431  - CYS  439 )                          
   7: s001-A 6cl6-E   132 - 137 <=>  113 - 118   (MET  132  - PRO  137  <=> ASP  440  - PHE  445 )                          
   7: s001-A 6cl6-E   146 - 162 <=>  120 - 136   (SER  146  - LEU  162  <=> LYS  447  - VAL  463 )                          
   7: s001-A 6cl6-E   163 - 182 <=>  138 - 157   (ASN  163  - VAL  182  <=> SER  465  - ILE  484 )                          
   7: s001-A 6cl6-E   189 - 200 <=>  158 - 169   (ALA  189  - VAL  200  <=> VAL  485  - SER  496 )                          
   7: s001-A 6cl6-E   204 - 216 <=>  170 - 182   (ASN  204  - GLY  216  <=> SER  497  - GLY  509 )                          
   7: s001-A 6cl6-E   217 - 242 <=>  184 - 209   (ASN  217  - GLN  242  <=> SER  511  - PRO  536 )                          
   7: s001-A 6cl6-E   246 - 249 <=>  211 - 214   (THR  246  - VAL  249  <=> ASP  538  - LEU  541 )                          
   7: s001-A 6cl6-E   250 - 253 <=>  217 - 220   (ALA  250  - PRO  253  <=> GLY  544  - TRP  547 )                          
   7: s001-A 6cl6-E   280 - 286 <=>  222 - 228   (ASN  280  - ALA  286  <=> ALA  549  - ALA  555 )                          
   7: s001-A 6cl6-E   353 - 356 <=>  232 - 235   (LYS  353  - LYS  356  <=> PRO  559  - HIS  562 )                          
   7: s001-A 6cl6-E   362 - 365 <=>  237 - 240   (GLN  362  - THR  365  <=> HIS  564  - GLY  567 )                          
   7: s001-A 6cl6-E   369 - 374 <=>  250 - 255   (TRP  369  - ASN  374  <=> ALA  577  - GLY  582 )                          
   7: s001-A 6cl6-E   375 - 378 <=>  265 - 268   (LYS  375  - VAL  378  <=> THR  592  - ALA  595 )                          
   7: s001-A 6cl6-E   387 - 392 <=>  286 - 291   (PHE  387  - LEU  392  <=> ASP  613  - ARG  618 )                          
   7: s001-A 6cl6-E   413 - 417 <=>  306 - 310   (TYR  413  - SER  417  <=> ILE  633  - ILE  637 )                          
   7: s001-A 6cl6-E   425 - 431 <=>  343 - 349   (PHE  425  - SER  431  <=> THR  670  - ASN  676 )                          
   7: s001-A 6cl6-E   665 - 671 <=>  351 - 357   (ASN  665  - LYS  671  <=> TYR  678  - LEU  684 )                          
   8: s001-A 6cl6-B    16 -  19 <=>   10 -  13   (ASP   16  - PRO   19  <=> LEU  337  - SER  340 )                          
   8: s001-A 6cl6-B    20 -  23 <=>   15 -  18   (ILE   20  - THR   23  <=> LEU  342  - GLY  345 )                          
   8: s001-A 6cl6-B    65 -  68 <=>   23 -  26   (ALA   65  - ASN   68  <=> GLN  350  - PRO  353 )                          
   8: s001-A 6cl6-B    70 -  76 <=>   27 -  33   (GLN   70  - MET   76  <=> VAL  354  - ALA  360 )                          
   8: s001-A 6cl6-B    93 -  96 <=>   66 -  69   (GLU   93  - ARG   96  <=> ILE  393  - MET  396 )                          
   8: s001-A 6cl6-B   104 - 107 <=>   78 -  81   (ARG  104  - ARG  107  <=> ALA  405  - ILE  408 )                          
   8: s001-A 6cl6-B   118 - 121 <=>  104 - 107   (LEU  118  - THR  121  <=> ARG  431  - LEU  434 )                          
   8: s001-A 6cl6-B   130 - 137 <=>  111 - 118   (SER  130  - PRO  137  <=> ARG  438  - PHE  445 )                          
   8: s001-A 6cl6-B   146 - 162 <=>  120 - 136   (SER  146  - LEU  162  <=> LYS  447  - VAL  463 )                          
   8: s001-A 6cl6-B   163 - 182 <=>  138 - 157   (ASN  163  - VAL  182  <=> SER  465  - ILE  484 )                          
   8: s001-A 6cl6-B   189 - 200 <=>  158 - 169   (ALA  189  - VAL  200  <=> VAL  485  - SER  496 )                          
   8: s001-A 6cl6-B   205 - 216 <=>  171 - 182   (THR  205  - GLY  216  <=> ASN  498  - GLY  509 )                          
   8: s001-A 6cl6-B   217 - 242 <=>  184 - 209   (ASN  217  - GLN  242  <=> SER  511  - PRO  536 )                          
   8: s001-A 6cl6-B   246 - 249 <=>  211 - 214   (THR  246  - VAL  249  <=> ASP  538  - LEU  541 )                          
   8: s001-A 6cl6-B   250 - 253 <=>  217 - 220   (ALA  250  - PRO  253  <=> GLY  544  - TRP  547 )                          
   8: s001-A 6cl6-B   280 - 286 <=>  222 - 228   (ASN  280  - ALA  286  <=> ALA  549  - ALA  555 )                          
   8: s001-A 6cl6-B   356 - 359 <=>  234 - 237   (LYS  356  - VAL  359  <=> ALA  561  - HIS  564 )                          
   8: s001-A 6cl6-B   364 - 370 <=>  242 - 248   (LEU  364  - ALA  370  <=> LEU  569  - PRO  575 )                          
   8: s001-A 6cl6-B   372 - 376 <=>  256 - 260   (VAL  372  - PRO  376  <=> SER  583  - ALA  587 )                          
   8: s001-A 6cl6-B   378 - 381 <=>  266 - 269   (VAL  378  - GLN  381  <=> ILE  593  - GLY  596 )                          
   8: s001-A 6cl6-B   390 - 395 <=>  287 - 292   (LEU  390  - ALA  395  <=> THR  614  - GLN  619 )                          
   8: s001-A 6cl6-B   413 - 420 <=>  313 - 320   (TYR  413  - ASP  420  <=> PRO  640  - TYR  647 )                          
   8: s001-A 6cl6-B   422 - 425 <=>  339 - 342   (SER  422  - PHE  425  <=> GLY  666  - THR  669 )                          
   8: s001-A 6cl6-B   438 - 443 <=>  343 - 348   (ILE  438  - SER  443  <=> THR  670  - ARG  675 )                          
   8: s001-A 6cl6-B   464 - 468 <=>  352 - 356   (SER  464  - TRP  468  <=> PHE  679  - VAL  683 )                          
   9: s001-A 6cl6-A     1 -   4 <=>   24 -  27   (MET    1  - PRO    4  <=> ARG  351  - VAL  354 )                          
   9: s001-A 6cl6-A     6 -  10 <=>   35 -  39   (LEU    6  - PRO   10  <=> ALA  362  - SER  366 )                          
   9: s001-A 6cl6-A    71 -  74 <=>   47 -  50   (ALA   71  - ARG   74  <=> VAL  374  - MET  377 )                          
   9: s001-A 6cl6-A    76 -  81 <=>   67 -  72   (MET   76  - PHE   81  <=> GLN  394  - PRO  399 )                          
   9: s001-A 6cl6-A    96 - 100 <=>   96 - 100   (ARG   96  - ASP  100  <=> SER  423  - ASN  427 )                          
   9: s001-A 6cl6-A   125 - 129 <=>  107 - 111   (GLU  125  - TRP  129  <=> LEU  434  - ARG  438 )                          
   9: s001-A 6cl6-A   131 - 137 <=>  112 - 118   (ALA  131  - PRO  137  <=> CYS  439  - PHE  445 )                          
   9: s001-A 6cl6-A   139 - 142 <=>  120 - 123   (PRO  139  - GLY  142  <=> LYS  447  - ASP  450 )                          
   9: s001-A 6cl6-A   150 - 162 <=>  124 - 136   (GLU  150  - LEU  162  <=> GLY  451  - VAL  463 )                          
   9: s001-A 6cl6-A   163 - 182 <=>  138 - 157   (ASN  163  - VAL  182  <=> SER  465  - ILE  484 )                          
   9: s001-A 6cl6-A   189 - 200 <=>  158 - 169   (ALA  189  - VAL  200  <=> VAL  485  - SER  496 )                          
   9: s001-A 6cl6-A   204 - 216 <=>  170 - 182   (ASN  204  - GLY  216  <=> SER  497  - GLY  509 )                          
   9: s001-A 6cl6-A   217 - 242 <=>  184 - 209   (ASN  217  - GLN  242  <=> SER  511  - PRO  536 )                          
   9: s001-A 6cl6-A   246 - 251 <=>  211 - 216   (THR  246  - ALA  251  <=> ASP  538  - SER  543 )                          
   9: s001-A 6cl6-A   279 - 283 <=>  217 - 221   (PHE  279  - ASN  283  <=> GLY  544  - ASN  548 )                          
   9: s001-A 6cl6-A   335 - 340 <=>  224 - 229   (ALA  335  - VAL  340  <=> PRO  551  - THR  556 )                          
   9: s001-A 6cl6-A   351 - 354 <=>  230 - 233   (SER  351  - GLN  354  <=> PHE  557  - SER  560 )                          
   9: s001-A 6cl6-A   361 - 365 <=>  236 - 240   (SER  361  - THR  365  <=> ASN  563  - GLY  567 )                          
   9: s001-A 6cl6-A   369 - 374 <=>  250 - 255   (TRP  369  - ASN  374  <=> ALA  577  - GLY  582 )                          
   9: s001-A 6cl6-A   375 - 379 <=>  265 - 269   (LYS  375  - ALA  379  <=> THR  592  - GLY  596 )                          
   9: s001-A 6cl6-A   385 - 388 <=>  270 - 273   (PRO  385  - ALA  388  <=> VAL  597  - THR  600 )                          
   9: s001-A 6cl6-A   390 - 395 <=>  288 - 293   (LEU  390  - ALA  395  <=> GLY  615  - TRP  620 )                          
   9: s001-A 6cl6-A   412 - 420 <=>  314 - 322   (ASP  412  - ASP  420  <=> THR  641  - ASN  649 )                          
   9: s001-A 6cl6-A   422 - 427 <=>  337 - 342   (SER  422  - SER  427  <=> PHE  664  - THR  669 )                          
   9: s001-A 6cl6-A   437 - 443 <=>  343 - 349   (ASP  437  - SER  443  <=> THR  670  - ASN  676 )                          
   9: s001-A 6cl6-A   701 - 706 <=>  351 - 356   (ALA  701  - TYR  706  <=> TYR  678  - VAL  683 )                          
  10: s001-A 6cl5-D    16 -  20 <=>    9 -  13   (ASP   16  - ILE   20  <=> GLY  336  - SER  340 )                          
  10: s001-A 6cl5-D    21 -  25 <=>   15 -  19   (PRO   21  - SER   25  <=> LEU  342  - VAL  346 )                          
  10: s001-A 6cl5-D    69 -  76 <=>   26 -  33   (ALA   69  - MET   76  <=> PRO  353  - ALA  360 )                          
  10: s001-A 6cl5-D    79 -  84 <=>   68 -  73   (PRO   79  - MET   84  <=> SER  395  - ASP  400 )                          
  10: s001-A 6cl5-D   111 - 115 <=>   99 - 103   (ASN  111  - SER  115  <=> ALA  426  - ILE  430 )                          
  10: s001-A 6cl5-D   122 - 128 <=>  105 - 111   (THR  122  - ALA  128  <=> GLU  432  - ARG  438 )                          
  10: s001-A 6cl5-D   131 - 137 <=>  112 - 118   (ALA  131  - PRO  137  <=> CYS  439  - PHE  445 )                          
  10: s001-A 6cl5-D   146 - 162 <=>  120 - 136   (SER  146  - LEU  162  <=> LYS  447  - VAL  463 )                          
  10: s001-A 6cl5-D   163 - 182 <=>  138 - 157   (ASN  163  - VAL  182  <=> SER  465  - VAL  484 )                          
  10: s001-A 6cl5-D   189 - 200 <=>  158 - 169   (ALA  189  - VAL  200  <=> GLY  485  - HIS  496 )                          
  10: s001-A 6cl5-D   204 - 237 <=>  170 - 203   (ASN  204  - VAL  237  <=> ALA  497  - ASP  530 )                          
  10: s001-A 6cl5-D   239 - 242 <=>  205 - 208   (ALA  239  - GLN  242  <=> ASN  532  - PRO  535 )                          
  10: s001-A 6cl5-D   246 - 250 <=>  210 - 214   (THR  246  - ALA  250  <=> SER  537  - LYS  541 )                          
  10: s001-A 6cl5-D   277 - 280 <=>  215 - 218   (VAL  277  - ASN  280  <=> ALA  542  - THR  545 )                          
  10: s001-A 6cl5-D   281 - 286 <=>  221 - 226   (THR  281  - ALA  286  <=> ALA  548  - PRO  553 )                          
  10: s001-A 6cl5-D   354 - 357 <=>  231 - 234   (GLN  354  - ASP  357  <=> PRO  558  - HIS  561 )                          
  10: s001-A 6cl5-D   361 - 364 <=>  235 - 238   (SER  361  - LEU  364  <=> ASN  562  - THR  565 )                          
  10: s001-A 6cl5-D   365 - 371 <=>  241 - 247   (THR  365  - ASP  371  <=> ILE  568  - PRO  574 )                          
  10: s001-A 6cl5-D   372 - 377 <=>  254 - 259   (VAL  372  - ASN  377  <=> GLY  581  - ALA  586 )                          
  10: s001-A 6cl5-D   388 - 397 <=>  270 - 279   (ALA  388  - PRO  397  <=> PRO  597  - GLY  606 )                          
  10: s001-A 6cl5-D   398 - 401 <=>  312 - 315   (PHE  398  - PHE  401  <=> PRO  639  - PHE  642 )                          
  10: s001-A 6cl5-D   411 - 414 <=>  316 - 319   (PHE  411  - ARG  414  <=> PRO  643  - CYS  646 )                          
  10: s001-A 6cl5-D   420 - 425 <=>  367 - 372   (ASP  420  - PHE  425  <=> ILE  694  - ILE  699 )                          
  11: s001-A 6cl5-B    25 -  34 <=>    5 -  14   (SER   25  - GLY   34  <=> THR  332  - LYS  341 )                          
  11: s001-A 6cl5-B    61 -  65 <=>   20 -  24   (LEU   61  - ALA   65  <=> LEU  347  - ARG  351 )                          
  11: s001-A 6cl5-B    67 -  75 <=>   25 -  33   (GLN   67  - GLN   75  <=> LEU  352  - ALA  360 )                          
  11: s001-A 6cl5-B    99 - 102 <=>   54 -  57   (ASN   99  - ILE  102  <=> HIS  381  - GLY  384 )                          
  11: s001-A 6cl5-B   114 - 117 <=>   75 -  78   (ALA  114  - PRO  117  <=> ASN  402  - ALA  405 )                          
  11: s001-A 6cl5-B   118 - 121 <=>   95 -  98   (LEU  118  - THR  121  <=> VAL  422  - ALA  425 )                          
  11: s001-A 6cl5-B   124 - 129 <=>  107 - 112   (GLU  124  - TRP  129  <=> LEU  434  - CYS  439 )                          
  11: s001-A 6cl5-B   132 - 137 <=>  113 - 118   (MET  132  - PRO  137  <=> ASP  440  - PHE  445 )                          
  11: s001-A 6cl5-B   146 - 162 <=>  120 - 136   (SER  146  - LEU  162  <=> LYS  447  - VAL  463 )                          
  11: s001-A 6cl5-B   163 - 182 <=>  138 - 157   (ASN  163  - VAL  182  <=> SER  465  - VAL  484 )                          
  11: s001-A 6cl5-B   189 - 200 <=>  158 - 169   (ALA  189  - VAL  200  <=> GLY  485  - HIS  496 )                          
  11: s001-A 6cl5-B   204 - 237 <=>  170 - 203   (ASN  204  - VAL  237  <=> ALA  497  - ASP  530 )                          
  11: s001-A 6cl5-B   239 - 243 <=>  206 - 210   (ALA  239  - GLY  243  <=> PHE  533  - SER  537 )                          
  11: s001-A 6cl5-B   315 - 318 <=>  215 - 218   (GLY  315  - ALA  318  <=> ALA  542  - THR  545 )                          
  11: s001-A 6cl5-B   333 - 342 <=>  220 - 229   (ALA  333  - ASN  342  <=> ALA  547  - PHE  556 )                          
  11: s001-A 6cl5-B   354 - 357 <=>  231 - 234   (GLN  354  - ASP  357  <=> PRO  558  - HIS  561 )                          
  11: s001-A 6cl5-B   361 - 365 <=>  235 - 239   (SER  361  - THR  365  <=> ASN  562  - SER  566 )                          
  11: s001-A 6cl5-B   366 - 370 <=>  242 - 246   (GLU  366  - ALA  370  <=> THR  569  - LEU  573 )                          
  11: s001-A 6cl5-B   373 - 376 <=>  256 - 259   (VAL  373  - PRO  376  <=> ASN  583  - ALA  586 )                          
  11: s001-A 6cl5-B   377 - 380 <=>  264 - 267   (ASN  377  - ILE  380  <=> ASN  591  - ALA  594 )                          
  11: s001-A 6cl5-B   386 - 389 <=>  268 - 271   (TRP  386  - ASN  389  <=> GLY  595  - ALA  598 )                          
  11: s001-A 6cl5-B   390 - 395 <=>  286 - 291   (LEU  390  - ALA  395  <=> THR  613  - GLN  618 )                          
  11: s001-A 6cl5-B   413 - 420 <=>  316 - 323   (TYR  413  - ASP  420  <=> PRO  643  - VAL  650 )                          
  11: s001-A 6cl5-B   422 - 425 <=>  345 - 348   (SER  422  - PHE  425  <=> SER  672  - ASN  675 )                          
  11: s001-A 6cl5-B   438 - 443 <=>  349 - 354   (ILE  438  - SER  443  <=> THR  676  - VAL  681 )                          
  11: s001-A 6cl5-B   496 - 503 <=>  358 - 365   (VAL  496  - GLY  503  <=> TYR  685  - TYR  692 )                          
  12: s001-A 6cu2-A   134 - 137 <=>    1 -   4   (SER  134  - PRO  137  <=> GLY  443  - THR  446 )                          
  12: s001-A 6cu2-A   146 - 162 <=>    5 -  21   (SER  146  - LEU  162  <=> LYS  447  - VAL  463 )                          
  12: s001-A 6cu2-A   163 - 182 <=>   23 -  42   (ASN  163  - VAL  182  <=> SER  465  - ILE  484 )                          
  12: s001-A 6cu2-A   189 - 200 <=>   43 -  54   (ALA  189  - VAL  200  <=> VAL  485  - SER  496 )                          
  12: s001-A 6cu2-A   204 - 216 <=>   55 -  67   (ASN  204  - GLY  216  <=> SER  497  - GLY  509 )                          
  12: s001-A 6cu2-A   217 - 242 <=>   69 -  94   (ASN  217  - GLN  242  <=> SER  511  - PRO  536 )                          
  12: s001-A 6cu2-A   246 - 251 <=>   96 - 101   (THR  246  - ALA  251  <=> ASP  538  - SER  543 )                          
  12: s001-A 6cu2-A   279 - 283 <=>  102 - 106   (PHE  279  - ASN  283  <=> GLY  544  - ASN  548 )                          
  12: s001-A 6cu2-A   335 - 340 <=>  109 - 114   (ALA  335  - VAL  340  <=> PRO  551  - THR  556 )                          
  12: s001-A 6cu2-A   351 - 354 <=>  115 - 118   (SER  351  - GLN  354  <=> PHE  557  - SER  560 )                          
  12: s001-A 6cu2-A   361 - 365 <=>  121 - 125   (SER  361  - THR  365  <=> ASN  563  - GLY  567 )                          
  12: s001-A 6cu2-A   369 - 374 <=>  135 - 140   (TRP  369  - ASN  374  <=> ALA  577  - GLY  582 )                          
  12: s001-A 6cu2-A   375 - 382 <=>  150 - 157   (LYS  375  - ASP  382  <=> THR  592  - ALA  599 )                          
  12: s001-A 6cu2-A   383 - 386 <=>  169 - 172   (THR  383  - TRP  386  <=> ASP  611  - THR  614 )                          
  12: s001-A 6cu2-A   395 - 401 <=>  243 - 249   (ALA  395  - PHE  401  <=> SER  685  - ARG  691 )                          
  13: s001-A 6cl6-C    26 -  34 <=>    7 -  15   (THR   26  - GLY   34  <=> ILE  334  - LEU  342 )                          
  13: s001-A 6cl6-C    60 -  65 <=>   19 -  24   (GLN   60  - ALA   65  <=> VAL  346  - ARG  351 )                          
  13: s001-A 6cl6-C    68 -  71 <=>   25 -  28   (ASN   68  - ALA   71  <=> LEU  352  - PHE  355 )                          
  13: s001-A 6cl6-C    73 -  76 <=>   31 -  34   (GLN   73  - MET   76  <=> GLY  358  - THR  361 )                          
  13: s001-A 6cl6-C    79 -  82 <=>   67 -  70   (PRO   79  - GLN   82  <=> GLN  394  - PHE  397 )                          
  13: s001-A 6cl6-C   114 - 117 <=>   75 -  78   (ALA  114  - PRO  117  <=> ASN  402  - ALA  405 )                          
  13: s001-A 6cl6-C   118 - 121 <=>   95 -  98   (LEU  118  - THR  121  <=> VAL  422  - ALA  425 )                          
  13: s001-A 6cl6-C   122 - 129 <=>  105 - 112   (THR  122  - TRP  129  <=> GLU  432  - CYS  439 )                          
  13: s001-A 6cl6-C   132 - 137 <=>  113 - 118   (MET  132  - PRO  137  <=> ASP  440  - PHE  445 )                          
  13: s001-A 6cl6-C   146 - 162 <=>  120 - 136   (SER  146  - LEU  162  <=> LYS  447  - VAL  463 )                          
  13: s001-A 6cl6-C   163 - 182 <=>  138 - 157   (ASN  163  - VAL  182  <=> SER  465  - ILE  484 )                          
  13: s001-A 6cl6-C   189 - 200 <=>  158 - 169   (ALA  189  - VAL  200  <=> VAL  485  - SER  496 )                          
  13: s001-A 6cl6-C   204 - 216 <=>  170 - 182   (ASN  204  - GLY  216  <=> SER  497  - GLY  509 )                          
  13: s001-A 6cl6-C   217 - 242 <=>  184 - 209   (ASN  217  - GLN  242  <=> SER  511  - PRO  536 )                          
  13: s001-A 6cl6-C   246 - 249 <=>  211 - 214   (THR  246  - VAL  249  <=> ASP  538  - LEU  541 )                          
  13: s001-A 6cl6-C   250 - 253 <=>  217 - 220   (ALA  250  - PRO  253  <=> GLY  544  - TRP  547 )                          
  13: s001-A 6cl6-C   280 - 286 <=>  222 - 228   (ASN  280  - ALA  286  <=> ALA  549  - ALA  555 )                          
  13: s001-A 6cl6-C   356 - 359 <=>  232 - 235   (LYS  356  - VAL  359  <=> PRO  559  - HIS  562 )                          
  13: s001-A 6cl6-C   362 - 366 <=>  236 - 240   (GLN  362  - GLU  366  <=> ASN  563  - GLY  567 )                          
  13: s001-A 6cl6-C   370 - 380 <=>  250 - 260   (ALA  370  - ILE  380  <=> ALA  577  - ALA  587 )                          
  13: s001-A 6cl6-C   391 - 394 <=>  271 - 274   (GLU  391  - ASP  394  <=> PRO  598  - ALA  601 )                          
  13: s001-A 6cl6-C   395 - 398 <=>  281 - 284   (ALA  395  - PHE  398  <=> TRP  608  - ASP  611 )                          
  13: s001-A 6cl6-C   416 - 420 <=>  289 - 293   (ILE  416  - ASP  420  <=> LEU  616  - TRP  620 )                          
  13: s001-A 6cl6-C   438 - 442 <=>  315 - 319   (ILE  438  - ARG  442  <=> LEU  642  - GLY  646 )                          
  13: s001-A 6cl6-C   443 - 448 <=>  338 - 343   (SER  443  - LEU  448  <=> ARG  665  - THR  670 )                          
  13: s001-A 6cl6-C   503 - 508 <=>  349 - 354   (GLY  503  - GLN  508  <=> ASN  676  - GLN  681 )                          
  14: s001-A 6ct8-A   135 - 138 <=>    1 -   4   (ASN  135  - MET  138  <=> GLY  443  - THR  446 )                          
  14: s001-A 6ct8-A   146 - 162 <=>    5 -  21   (SER  146  - LEU  162  <=> LYS  447  - VAL  463 )                          
  14: s001-A 6ct8-A   163 - 182 <=>   23 -  42   (ASN  163  - VAL  182  <=> SER  465  - ILE  484 )                          
  14: s001-A 6ct8-A   189 - 200 <=>   43 -  54   (ALA  189  - VAL  200  <=> VAL  485  - SER  496 )                          
  14: s001-A 6ct8-A   204 - 216 <=>   55 -  67   (ASN  204  - GLY  216  <=> SER  497  - GLY  509 )                          
  14: s001-A 6ct8-A   217 - 242 <=>   69 -  94   (ASN  217  - GLN  242  <=> SER  511  - PRO  536 )                          
  14: s001-A 6ct8-A   246 - 251 <=>   96 - 101   (THR  246  - ALA  251  <=> ASP  538  - SER  543 )                          
  14: s001-A 6ct8-A   279 - 283 <=>  102 - 106   (PHE  279  - ASN  283  <=> GLY  544  - ASN  548 )                          
  14: s001-A 6ct8-A   335 - 342 <=>  109 - 116   (ALA  335  - ASN  342  <=> PRO  551  - PRO  558 )                          
  14: s001-A 6ct8-A   354 - 357 <=>  117 - 120   (GLN  354  - ASP  357  <=> PRO  559  - HIS  562 )                          
  14: s001-A 6ct8-A   361 - 365 <=>  121 - 125   (SER  361  - THR  365  <=> ASN  563  - GLY  567 )                          
  14: s001-A 6ct8-A   369 - 374 <=>  135 - 140   (TRP  369  - ASN  374  <=> ALA  577  - GLY  582 )                          
  14: s001-A 6ct8-A   375 - 379 <=>  150 - 154   (LYS  375  - ALA  379  <=> THR  592  - GLY  596 )                          
  14: s001-A 6ct8-A   385 - 388 <=>  155 - 158   (PRO  385  - ALA  388  <=> VAL  597  - THR  600 )                          
  14: s001-A 6ct8-A   390 - 395 <=>  173 - 178   (LEU  390  - ALA  395  <=> GLY  615  - TRP  620 )                          
  14: s001-A 6ct8-A   412 - 419 <=>  199 - 206   (ASP  412  - ALA  419  <=> THR  641  - ALA  648 )                          
  14: s001-A 6ct8-A   421 - 426 <=>  221 - 226   (GLY  421  - TYR  426  <=> GLY  663  - THR  668 )                          
  14: s001-A 6ct8-A   437 - 443 <=>  228 - 234   (ASP  437  - SER  443  <=> THR  670  - ASN  676 )                          
  14: s001-A 6ct8-A   701 - 706 <=>  236 - 241   (ALA  701  - TYR  706  <=> TYR  678  - VAL  683 )                          
  15: s001-A 6eu4-C    42 -  45 <=>   94 -  97   (SER   42  - SER   45  <=> ILE  109  - VAL  112 )                          
  15: s001-A 6eu4-C    48 -  54 <=>  114 - 120   (PRO   48  - GLU   54  <=> VAL  129  - SER  135 )                          
  15: s001-A 6eu4-C    55 -  58 <=>  172 - 175   (ARG   55  - GLN   58  <=> TYR  187  - ASN  190 )                          
  15: s001-A 6eu4-C    59 -  62 <=>  202 - 205   (ASN   59  - PHE   62  <=> ALA  217  - THR  220 )                          
  15: s001-A 6eu4-C    64 -  67 <=>  254 - 257   (ILE   64  - GLN   67  <=> THR  269  - THR  272 )                          
  15: s001-A 6eu4-C    68 -  71 <=>  278 - 281   (ASN   68  - ALA   71  <=> GLY  293  - UNK  296 )                          
  15: s001-A 6eu4-C    72 -  75 <=>  307 - 310   (TRP   72  - GLN   75  <=> VAL  322  - VAL  325 )                          
  15: s001-A 6eu4-C    91 -  97 <=>  321 - 327   (ASN   91  - VAL   97  <=> ASN  336  - GLY  342 )                          
  15: s001-A 6eu4-C   101 - 104 <=>  362 - 365   (GLY  101  - ARG  104  <=> SER  377  - LYS  380 )                          
  15: s001-A 6eu4-C   111 - 115 <=>  373 - 377   (ASN  111  - SER  115  <=> PHE  388  - TYR  392 )                          
  15: s001-A 6eu4-C   120 - 126 <=>  388 - 394   (SER  120  - GLN  126  <=> CYS  403  - VAL  409 )                          
  15: s001-A 6eu4-C   128 - 131 <=>  436 - 439   (ALA  128  - ALA  131  <=> VAL  451  - TYR  454 )                          
  15: s001-A 6eu4-C   132 - 135 <=>  444 - 447   (MET  132  - ASN  135  <=> ARG  459  - ASP  462 )                          
  15: s001-A 6eu4-C   146 - 152 <=>  461 - 467   (SER  146  - ILE  152  <=> SER  476  - LEU  482 )                          
  15: s001-A 6eu4-C   154 - 162 <=>  468 - 476   (THR  154  - LEU  162  <=> GLY  483  - ARG  491 )                          
  15: s001-A 6eu4-C   163 - 175 <=>  481 - 493   (ASN  163  - ILE  175  <=> ASN  496  - THR  508 )                          
  15: s001-A 6eu4-C   177 - 182 <=>  495 - 500   (SER  177  - VAL  182  <=> ALA  510  - SER  515 )                          
  15: s001-A 6eu4-C   188 - 200 <=>  501 - 513   (GLY  188  - VAL  200  <=> SER  516  - ALA  528 )                          
  15: s001-A 6eu4-C   203 - 215 <=>  516 - 528   (ALA  203  - VAL  215  <=> ASN  531  - SER  543 )                          
  15: s001-A 6eu4-C   216 - 224 <=>  532 - 540   (GLY  216  - ASN  224  <=> ALA  547  - ASP  555 )                          
  15: s001-A 6eu4-C   225 - 240 <=>  542 - 557   (ALA  225  - LEU  240  <=> GLY  557  - SER  572 )                          
  15: s001-A 6eu4-C   262 - 265 <=>  560 - 563   (VAL  262  - ILE  265  <=> PRO  575  - THR  578 )                          
  15: s001-A 6eu4-C   268 - 272 <=>  566 - 570   (GLY  268  - GLY  272  <=> TYR  581  - SER  585 )                          
  15: s001-A 6eu4-C   315 - 321 <=>  581 - 587   (GLY  315  - VAL  321  <=> GLN  596  - VAL  602 )                          
  16: s001-A 6iab-A    23 -  26 <=>  147 - 150   (THR   23  - THR   26  <=> GLU  285  - ASP  288 )                          
  16: s001-A 6iab-A    32 -  35 <=>  250 - 253   (ARG   32  - TYR   35  <=> CYS  394  - THR  397 )                          
  16: s001-A 6iab-A    53 -  56 <=>  283 - 286   (VAL   53  - LYS   56  <=> GLN  427  - GLU  430 )                          
  16: s001-A 6iab-A    58 -  69 <=>  287 - 298   (GLN   58  - ALA   69  <=> TYR  431  - SER  442 )                          
  16: s001-A 6iab-A    72 -  75 <=>  299 - 302   (TRP   72  - GLN   75  <=> GLN  443  - LYS  446 )                          
  16: s001-A 6iab-A    95 -  98 <=>  304 - 307   (VAL   95  - GLY   98  <=> THR  448  - ASP  451 )                          
  16: s001-A 6iab-A   102 - 110 <=>  308 - 316   (ILE  102  - VAL  110  <=> GLY  452  - HIS  460 )                          
  16: s001-A 6iab-A   128 - 132 <=>  370 - 374   (ALA  128  - MET  132  <=> GLN  514  - ARG  518 )                          
  16: s001-A 6iab-A   134 - 137 <=>  403 - 406   (SER  134  - PRO  137  <=> THR  547  - LYS  550 )                          
  16: s001-A 6iab-A   146 - 154 <=>  409 - 417   (SER  146  - THR  154  <=> ALA  553  - ALA  561 )                          
  16: s001-A 6iab-A   156 - 162 <=>  422 - 428   (ARG  156  - LEU  162  <=> ASN  566  - THR  572 )                          
  16: s001-A 6iab-A   163 - 168 <=>  430 - 435   (ASN  163  - PHE  168  <=> ALA  574  - ILE  579 )                          
  16: s001-A 6iab-A   170 - 183 <=>  436 - 449   (SER  170  - TYR  183  <=> THR  580  - GLU  593 )                          
  16: s001-A 6iab-A   188 - 201 <=>  451 - 464   (GLY  188  - SER  201  <=> LYS  595  - ALA  608 )                          
  16: s001-A 6iab-A   204 - 215 <=>  465 - 476   (ASN  204  - VAL  215  <=> VAL  609  - ILE  620 )                          
  16: s001-A 6iab-A   216 - 224 <=>  479 - 487   (GLY  216  - ASN  224  <=> TYR  623  - ASN  631 )                          
  16: s001-A 6iab-A   225 - 228 <=>  490 - 493   (ALA  225  - TRP  228  <=> THR  634  - ARG  637 )                          
  16: s001-A 6iab-A   229 - 235 <=>  495 - 501   (THR  229  - VAL  235  <=> TYR  639  - HIS  645 )                          
  17: s001-A 6eu4-A    12 -  15 <=>  206 - 209   (ALA   12  - GLY   15  <=> TYR  221  - ILE  224 )                          
  17: s001-A 6eu4-A    17 -  22 <=>  232 - 237   (LYS   17  - GLN   22  <=> GLN  247  - SER  252 )                          
  17: s001-A 6eu4-A    68 -  71 <=>  280 - 283   (ASN   68  - ALA   71  <=> THR  295  - SER  298 )                          
  17: s001-A 6eu4-A    75 -  81 <=>  332 - 338   (GLN   75  - PHE   81  <=> ILE  347  - GLN  353 )                          
  17: s001-A 6eu4-A    87 -  90 <=>  339 - 342   (GLY   87  - GLN   90  <=> ALA  354  - ASN  357 )                          
  17: s001-A 6eu4-A    98 - 104 <=>  361 - 367   (GLY   98  - ARG  104  <=> VAL  376  - LYS  382 )                          
  17: s001-A 6eu4-A   122 - 125 <=>  389 - 392   (THR  122  - GLU  125  <=> SER  404  - ALA  407 )                          
  17: s001-A 6eu4-A   126 - 129 <=>  436 - 439   (GLN  126  - TRP  129  <=> VAL  451  - TYR  454 )                          
  17: s001-A 6eu4-A   130 - 133 <=>  444 - 447   (SER  130  - ARG  133  <=> ARG  459  - ASP  462 )                          
  17: s001-A 6eu4-A   146 - 152 <=>  461 - 467   (SER  146  - ILE  152  <=> SER  476  - LEU  482 )                          
  17: s001-A 6eu4-A   154 - 162 <=>  468 - 476   (THR  154  - LEU  162  <=> GLY  483  - ARG  491 )                          
  17: s001-A 6eu4-A   163 - 175 <=>  481 - 493   (ASN  163  - ILE  175  <=> ASN  496  - THR  508 )                          
  17: s001-A 6eu4-A   177 - 182 <=>  495 - 500   (SER  177  - VAL  182  <=> ALA  510  - SER  515 )                          
  17: s001-A 6eu4-A   188 - 200 <=>  501 - 513   (GLY  188  - VAL  200  <=> SER  516  - ALA  528 )                          
  17: s001-A 6eu4-A   203 - 215 <=>  516 - 528   (ALA  203  - VAL  215  <=> ASN  531  - SER  543 )                          
  17: s001-A 6eu4-A   216 - 224 <=>  532 - 540   (GLY  216  - ASN  224  <=> ALA  547  - ASP  555 )                          
  17: s001-A 6eu4-A   225 - 240 <=>  542 - 557   (ALA  225  - LEU  240  <=> GLY  557  - SER  572 )                          
  17: s001-A 6eu4-A   262 - 265 <=>  560 - 563   (VAL  262  - ILE  265  <=> PRO  575  - THR  578 )                          
  17: s001-A 6eu4-A   267 - 272 <=>  565 - 570   (GLY  267  - GLY  272  <=> THR  580  - SER  585 )                          
  17: s001-A 6eu4-A   315 - 321 <=>  581 - 587   (GLY  315  - VAL  321  <=> GLN  596  - VAL  602 )                          
  18: s001-A 6eu4-B    24 -  28 <=>   95 -  99   (SER   24  - PHE   28  <=> GLN  110  - ILE  114 )                          
  18: s001-A 6eu4-B    32 -  35 <=>  115 - 118   (ARG   32  - TYR   35  <=> PRO  130  - TYR  133 )                          
  18: s001-A 6eu4-B    39 -  42 <=>  124 - 127   (TYR   39  - SER   42  <=> ILE  139  - THR  142 )                          
  18: s001-A 6eu4-B    44 -  47 <=>  128 - 131   (ALA   44  - ASN   47  <=> GLY  143  - ASP  146 )                          
  18: s001-A 6eu4-B    55 -  58 <=>  171 - 174   (ARG   55  - GLN   58  <=> TRP  186  - GLN  189 )                          
  18: s001-A 6eu4-B    65 -  68 <=>  254 - 257   (ALA   65  - ASN   68  <=> THR  269  - THR  272 )                          
  18: s001-A 6eu4-B    69 -  72 <=>  278 - 281   (ALA   69  - TRP   72  <=> GLY  293  - UNK  296 )                          
  18: s001-A 6eu4-B    73 -  76 <=>  307 - 310   (GLN   73  - MET   76  <=> VAL  322  - VAL  325 )                          
  18: s001-A 6eu4-B    97 - 100 <=>  337 - 340   (VAL   97  - ASP  100  <=> GLY  352  - ILE  355 )                          
  18: s001-A 6eu4-B   110 - 117 <=>  351 - 358   (VAL  110  - PRO  117  <=> TRP  366  - PHE  373 )                          
  18: s001-A 6eu4-B   125 - 129 <=>  400 - 404   (GLU  125  - TRP  129  <=> PHE  415  - PRO  419 )                          
  18: s001-A 6eu4-B   132 - 135 <=>  444 - 447   (MET  132  - ASN  135  <=> ARG  459  - ASP  462 )                          
  18: s001-A 6eu4-B   146 - 153 <=>  461 - 468   (SER  146  - THR  153  <=> SER  476  - GLY  483 )                          
  18: s001-A 6eu4-B   155 - 162 <=>  469 - 476   (GLY  155  - LEU  162  <=> ASN  484  - ARG  491 )                          
  18: s001-A 6eu4-B   163 - 175 <=>  481 - 493   (ASN  163  - ILE  175  <=> ASN  496  - THR  508 )                          
  18: s001-A 6eu4-B   177 - 182 <=>  495 - 500   (SER  177  - VAL  182  <=> ALA  510  - SER  515 )                          
  18: s001-A 6eu4-B   188 - 199 <=>  501 - 512   (GLY  188  - TRP  199  <=> SER  516  - SER  527 )                          
  18: s001-A 6eu4-B   203 - 215 <=>  516 - 528   (ALA  203  - VAL  215  <=> ASN  531  - SER  543 )                          
  18: s001-A 6eu4-B   216 - 224 <=>  532 - 540   (GLY  216  - ASN  224  <=> ALA  547  - ASP  555 )                          
  18: s001-A 6eu4-B   225 - 240 <=>  542 - 557   (ALA  225  - LEU  240  <=> GLY  557  - SER  572 )                          
  18: s001-A 6eu4-B   262 - 265 <=>  560 - 563   (VAL  262  - ILE  265  <=> PRO  575  - THR  578 )                          
  18: s001-A 6eu4-B   267 - 272 <=>  565 - 570   (GLY  267  - GLY  272  <=> THR  580  - SER  585 )                          
  18: s001-A 6eu4-B   315 - 321 <=>  581 - 587   (GLY  315  - VAL  321  <=> GLN  596  - VAL  602 )                          
  19: s001-A 5efv-C    45 -  50 <=>  127 - 132   (SER   45  - ALA   50  <=> VAL  129  - LYS  134 )                          
  19: s001-A 5efv-C    51 -  54 <=>  136 - 139   (LYS   51  - GLU   54  <=> ALA  138  - TYR  141 )                          
  19: s001-A 5efv-C    57 -  65 <=>  418 - 426   (ILE   57  - ALA   65  <=> ARG  424  - ASN  432 )                          
  19: s001-A 5efv-C    67 -  70 <=>  427 - 430   (GLN   67  - GLN   70  <=> ILE  433  - GLN  436 )                          
  19: s001-A 5efv-C    73 -  76 <=>  431 - 434   (GLN   73  - MET   76  <=> VAL  437  - THR  440 )                          
  19: s001-A 5efv-C    87 -  90 <=>  442 - 445   (GLY   87  - GLN   90  <=> PRO  448  - ILE  451 )                          
  19: s001-A 5efv-C    92 -  95 <=>  454 - 457   (ALA   92  - VAL   95  <=> ILE  460  - VAL  463 )                          
  19: s001-A 5efv-C    96 - 102 <=>  490 - 496   (ARG   96  - ILE  102  <=> PRO  496  - ALA  502 )                          
  19: s001-A 5efv-C   126 - 130 <=>  498 - 502   (GLN  126  - SER  130  <=> ARG  504  - THR  508 )                          
  19: s001-A 5efv-C   133 - 137 <=>  528 - 532   (ARG  133  - PRO  137  <=> TRP  534  - PRO  538 )                          
  19: s001-A 5efv-C   146 - 154 <=>  535 - 543   (SER  146  - THR  154  <=> ALA  541  - LYS  549 )                          
  19: s001-A 5efv-C   156 - 163 <=>  546 - 553   (ARG  156  - ASN  163  <=> THR  552  - ILE  559 )                          
  19: s001-A 5efv-C   164 - 168 <=>  556 - 560   (GLY  164  - PHE  168  <=> LEU  562  - ILE  566 )                          
  19: s001-A 5efv-C   170 - 183 <=>  561 - 574   (SER  170  - TYR  183  <=> THR  567  - ASP  580 )                          
  19: s001-A 5efv-C   188 - 200 <=>  577 - 589   (GLY  188  - VAL  200  <=> GLY  583  - THR  595 )                          
  19: s001-A 5efv-C   204 - 215 <=>  590 - 601   (ASN  204  - VAL  215  <=> PRO  596  - ASN  607 )                          
  19: s001-A 5efv-C   216 - 238 <=>  606 - 628   (GLY  216  - MET  238  <=> HIS  612  - VAL  634 )                          
  20: s001-A 5efv-A    46 -  50 <=>  113 - 117   (ASN   46  - ALA   50  <=> LEU  111  - TYR  115 )                          
  20: s001-A 5efv-A    51 -  54 <=>  121 - 124   (LYS   51  - GLU   54  <=> ASP  119  - THR  122 )                          
  20: s001-A 5efv-A    55 -  73 <=>  127 - 145   (ARG   55  - GLN   73  <=> VAL  125  - PHE  143 )                          
  20: s001-A 5efv-A    99 - 102 <=>  151 - 154   (ASN   99  - ILE  102  <=> GLU  149  - PHE  152 )                          
  20: s001-A 5efv-A   103 - 106 <=>  421 - 424   (MET  103  - TYR  106  <=> VAL  426  - PHE  429 )                          
  20: s001-A 5efv-A   125 - 130 <=>  425 - 430   (GLU  125  - SER  130  <=> LEU  430  - PRO  435 )                          
  20: s001-A 5efv-A   135 - 139 <=>  431 - 435   (ASN  135  - PRO  139  <=> GLN  436  - THR  440 )                          
  20: s001-A 5efv-A   144 - 147 <=>  436 - 439   (GLY  144  - SER  147  <=> ASP  441  - GLY  444 )                          
  20: s001-A 5efv-A   149 - 162 <=>  443 - 456   (GLY  149  - LEU  162  <=> PRO  448  - THR  461 )                          
  20: s001-A 5efv-A   163 - 168 <=>  458 - 463   (ASN  163  - PHE  168  <=> VAL  463  - ILE  468 )                          
  20: s001-A 5efv-A   170 - 182 <=>  464 - 476   (SER  170  - VAL  182  <=> TYR  469  - LEU  481 )                          
  20: s001-A 5efv-A   186 - 201 <=>  479 - 494   (SER  186  - SER  201  <=> ALA  484  - TYR  499 )                          
  20: s001-A 5efv-A   204 - 215 <=>  495 - 506   (ASN  204  - VAL  215  <=> ASN  500  - SER  511 )                          
  20: s001-A 5efv-A   216 - 226 <=>  511 - 521   (GLY  216  - GLY  226  <=> MET  516  - PHE  526 )                          
  20: s001-A 5efv-A   227 - 235 <=>  525 - 533   (ALA  227  - VAL  235  <=> ASN  530  - PRO  538 )                          
  20: s001-A 5efv-A   236 - 240 <=>  535 - 539   (ASN  236  - LEU  240  <=> ASN  540  - TRP  544 )                          
  20: s001-A 5efv-A   259 - 265 <=>  549 - 555   (LEU  259  - ILE  265  <=> LEU  554  - VAL  560 )                          
  20: s001-A 5efv-A   267 - 270 <=>  587 - 590   (GLY  267  - VAL  270  <=> LYS  592  - THR  595 )                          
  20: s001-A 5efv-A   274 - 281 <=>  595 - 602   (ILE  274  - THR  281  <=> THR  600  - ASN  607 )                          
  20: s001-A 5efv-A   317 - 320 <=>  609 - 612   (ILE  317  - LEU  320  <=> PHE  614  - ARG  617 )                          
  20: s001-A 5efv-A   332 - 336 <=>  622 - 626   (LEU  332  - PRO  336  <=> TRP  627  - GLU  631 )                          
  20: s001-A 5efv-A   725 - 728 <=>  628 - 631   (GLY  725  - GLY  728  <=> LYS  633  - GLU  636 )                          
  21: s001-A 5efv-B    46 -  49 <=>  110 - 113   (ASN   46  - GLN   49  <=> LEU  111  - ASP  114 )                          
  21: s001-A 5efv-B    50 -  53 <=>  116 - 119   (ALA   50  - VAL   53  <=> THR  117  - VAL  120 )                          
  21: s001-A 5efv-B    54 -  72 <=>  122 - 140   (GLU   54  - TRP   72  <=> LYS  123  - TYR  141 )                          
  21: s001-A 5efv-B    76 -  79 <=>  395 - 398   (MET   76  - PRO   79  <=> GLU  396  - ARG  399 )                          
  21: s001-A 5efv-B    96 - 100 <=>  400 - 404   (ARG   96  - ASP  100  <=> ALA  401  - GLY  405 )                          
  21: s001-A 5efv-B   103 - 106 <=>  425 - 428   (MET  103  - TYR  106  <=> VAL  426  - PHE  429 )                          
  21: s001-A 5efv-B   125 - 130 <=>  429 - 434   (GLU  125  - SER  130  <=> LEU  430  - PRO  435 )                          
  21: s001-A 5efv-B   135 - 139 <=>  435 - 439   (ASN  135  - PRO  139  <=> GLN  436  - THR  440 )                          
  21: s001-A 5efv-B   145 - 152 <=>  441 - 448   (LEU  145  - ILE  152  <=> SER  442  - LEU  449 )                          
  21: s001-A 5efv-B   153 - 162 <=>  451 - 460   (THR  153  - LEU  162  <=> GLN  452  - THR  461 )                          
  21: s001-A 5efv-B   163 - 168 <=>  462 - 467   (ASN  163  - PHE  168  <=> VAL  463  - ILE  468 )                          
  21: s001-A 5efv-B   170 - 182 <=>  468 - 480   (SER  170  - VAL  182  <=> TYR  469  - LEU  481 )                          
  21: s001-A 5efv-B   186 - 201 <=>  483 - 498   (SER  186  - SER  201  <=> ALA  484  - TYR  499 )                          
  21: s001-A 5efv-B   204 - 215 <=>  499 - 510   (ASN  204  - VAL  215  <=> ASN  500  - SER  511 )                          
  21: s001-A 5efv-B   216 - 226 <=>  515 - 525   (GLY  216  - GLY  226  <=> MET  516  - PHE  526 )                          
  21: s001-A 5efv-B   227 - 235 <=>  529 - 537   (ALA  227  - VAL  235  <=> ASN  530  - PRO  538 )                          
  21: s001-A 5efv-B   236 - 239 <=>  539 - 542   (ASN  236  - ALA  239  <=> ASN  540  - TYR  543 )                          
  21: s001-A 5efv-B   259 - 263 <=>  553 - 557   (LEU  259  - PRO  263  <=> LEU  554  - LYS  558 )                          
  21: s001-A 5efv-B   266 - 269 <=>  595 - 598   (GLN  266  - LEU  269  <=> PRO  596  - THR  599 )                          
  21: s001-A 5efv-B   274 - 281 <=>  599 - 606   (ILE  274  - THR  281  <=> THR  600  - ASN  607 )                          
  21: s001-A 5efv-B   317 - 320 <=>  613 - 616   (ILE  317  - LEU  320  <=> PHE  614  - ARG  617 )                          
  21: s001-A 5efv-B   332 - 336 <=>  626 - 630   (LEU  332  - PRO  336  <=> TRP  627  - GLU  631 )                          
  21: s001-A 5efv-B   725 - 728 <=>  632 - 635   (GLY  725  - GLY  728  <=> LYS  633  - GLU  636 )                          
  22: s001-A 1wvu-B    76 -  84 <=>    1 -   9   (MET   76  - MET   84  <=> CYS   32  - SER   40 )                          
  22: s001-A 1wvu-B    87 -  97 <=>   10 -  20   (GLY   87  - VAL   97  <=> VAL   41  - ASN   51 )                          
  22: s001-A 1wvu-B   103 - 127 <=>   21 -  45   (MET  103  - PRO  127  <=> GLY   52  - GLY   76 )                          
  22: s001-A 1wvu-B   148 - 153 <=>   49 -  54   (GLY  148  - THR  153  <=> GLY   90  - GLU   95 )                          
  22: s001-A 1wvu-B   169 - 175 <=>   56 -  62   (PHE  169  - ILE  175  <=> GLN   97  - PRO  103 )                          
  22: s001-A 1wvu-B   179 - 183 <=>  108 - 112   (ASN  179  - TYR  183  <=> GLY  149  - TYR  153 )                          
  22: s001-A 1wvu-B   217 - 220 <=>  143 - 146   (ASN  217  - VAL  220  <=> ARG  184  - ILE  187 )                          
  22: s001-A 1wvu-B   223 - 228 <=>  211 - 216   (LEU  223  - TRP  228  <=> THR  252  - ASN  257 )                          
  23: s001-A 1wvv-B    77 -  84 <=>    2 -   9   (ALA   77  - MET   84  <=> ALA   33  - SER   40 )                          
  23: s001-A 1wvv-B    87 -  97 <=>   10 -  20   (GLY   87  - VAL   97  <=> VAL   41  - ASN   51 )                          
  23: s001-A 1wvv-B   103 - 109 <=>   21 -  27   (MET  103  - MET  109  <=> GLY   52  - LYS   58 )                          
  23: s001-A 1wvv-B   111 - 114 <=>   28 -  31   (ASN  111  - ALA  114  <=> TRP   59  - GLN   62 )                          
  23: s001-A 1wvv-B   115 - 128 <=>   33 -  46   (SER  115  - ALA  128  <=> GLU   64  - ALA   77 )                          
  23: s001-A 1wvv-B   148 - 153 <=>   49 -  54   (GLY  148  - THR  153  <=> GLY   90  - GLU   95 )                          
  23: s001-A 1wvv-B   169 - 175 <=>   56 -  62   (PHE  169  - ILE  175  <=> GLN   97  - PRO  103 )                          
  23: s001-A 1wvv-B   179 - 183 <=>  108 - 112   (ASN  179  - TYR  183  <=> GLY  149  - TYR  153 )                          
  23: s001-A 1wvv-B   217 - 220 <=>  143 - 146   (ASN  217  - VAL  220  <=> ARG  184  - ILE  187 )                          
  23: s001-A 1wvv-B   223 - 227 <=>  211 - 215   (LEU  223  - ALA  227  <=> THR  252  - ILE  256 )                          
  24: s001-A 5m9f-B   139 - 142 <=>    1 -   4   (PRO  139  - GLY  142  <=> SER  247  - LEU  250 )                          
  24: s001-A 5m9f-B   151 - 154 <=>    5 -   8   (VAL  151  - THR  154  <=> LEU  251  - THR  254 )                          
  24: s001-A 5m9f-B   156 - 162 <=>   12 -  18   (ARG  156  - LEU  162  <=> LYS  258  - ILE  264 )                          
  24: s001-A 5m9f-B   163 - 168 <=>   29 -  34   (ASN  163  - PHE  168  <=> THR  275  - VAL  280 )                          
  24: s001-A 5m9f-B   174 - 182 <=>   35 -  43   (VAL  174  - VAL  182  <=> GLN  281  - MET  289 )                          
  24: s001-A 5m9f-B   189 - 200 <=>   44 -  55   (ALA  189  - VAL  200  <=> SER  290  - THR  301 )                          
  24: s001-A 5m9f-B   203 - 238 <=>   59 -  94   (ALA  203  - MET  238  <=> SER  305  - LYS  340 )                          
  24: s001-A 5m9f-B   241 - 244 <=>  119 - 122   (GLN  241  - ARG  244  <=> TYR  365  - VAL  368 )                          
  24: s001-A 5m9f-B   271 - 275 <=>  141 - 145   (ASP  271  - LEU  275  <=> GLY  387  - HIS  391 )                          
  24: s001-A 5m9f-B   314 - 320 <=>  152 - 158   (GLN  314  - LEU  320  <=> SER  398  - SER  404 )                          
  24: s001-A 5m9f-B   331 - 334 <=>  177 - 180   (ILE  331  - GLY  334  <=> TYR  423  - GLY  426 )                          
  24: s001-A 5m9f-B   792 - 796 <=>  196 - 200   (ASN  792  - ALA  796  <=> GLN  442  - THR  446 )                          
  25: s001-A 8onc-C   426 - 430 <=>    4 -   8   (TYR  426  - GLY  430  <=> SER  640  - ASN  644 )                          
  25: s001-A 8onc-C   432 - 436 <=>    9 -  13   (ALA  432  - GLN  436  <=> ASN  645  - MET  649 )                          
  25: s001-A 8onc-C   438 - 441 <=>   27 -  30   (ILE  438  - SER  441  <=> ALA  663  - SER  666 )                          
  25: s001-A 8onc-C   444 - 450 <=>   31 -  37   (ASN  444  - PRO  450  <=> ALA  667  - THR  673 )                          
  25: s001-A 8onc-C   451 - 456 <=>   40 -  45   (ARG  451  - LYS  456  <=> VAL  676  - THR  681 )                          
  25: s001-A 8onc-C   457 - 462 <=>   50 -  55   (ASN  457  - ALA  462  <=> GLY  686  - SER  691 )                          
  25: s001-A 8onc-C   463 - 471 <=>   61 -  69   (ASN  463  - THR  471  <=> ASN  697  - THR  705 )                          
  25: s001-A 8onc-C   476 - 489 <=>   70 -  83   (PRO  476  - ASN  489  <=> ASN  706  - GLU  719 )                          
  25: s001-A 8onc-C   490 - 523 <=>   88 - 121   (ASN  490  - ASN  523  <=> ALA  724  - THR  757 )                          
  25: s001-A 8onc-C   524 - 527 <=>  130 - 133   (ARG  524  - PHE  527  <=> VAL  766  - THR  769 )                          
  25: s001-A 8onc-C   533 - 536 <=>  134 - 137   (PRO  533  - SER  536  <=> ALA  770  - SER  773 )                          
  25: s001-A 8onc-C   537 - 540 <=>  141 - 144   (GLY  537  - ASP  540  <=> ALA  777  - VAL  780 )                          
  26: s001-A 4uxg-G    45 -  48 <=>  104 - 107   (SER   45  - PRO   48  <=> PHE  997  - GLN 1000 )                          
  26: s001-A 4uxg-G    60 -  64 <=>  146 - 150   (GLN   60  - ILE   64  <=> THR 1039  - GLU 1043 )                          
  26: s001-A 4uxg-G    82 -  86 <=>  168 - 172   (GLN   82  - GLY   86  <=> PHE 1061  - ASN 1065 )                          
  26: s001-A 4uxg-G    93 -  98 <=>  206 - 211   (GLU   93  - GLY   98  <=> ILE 1099  - GLY 1104 )                          
  26: s001-A 4uxg-G   127 - 132 <=>  214 - 219   (PRO  127  - MET  132  <=> ILE 1107  - THR 1112 )                          
  26: s001-A 4uxg-G   139 - 142 <=>  233 - 236   (PRO  139  - GLY  142  <=> SER 1126  - THR 1129 )                          
  26: s001-A 4uxg-G   155 - 160 <=>  239 - 244   (GLY  155  - ASP  160  <=> SER 1132  - ARG 1137 )                          
  26: s001-A 4uxg-G   163 - 176 <=>  253 - 266   (ASN  163  - ALA  176  <=> PHE 1146  - GLN 1159 )                          
  26: s001-A 4uxg-G   180 - 184 <=>  267 - 271   (ALA  180  - PRO  184  <=> PHE 1160  - PHE 1164 )                          
  26: s001-A 4uxg-G   185 - 188 <=>  290 - 293   (ALA  185  - GLY  188  <=> GLU 1183  - LYS 1186 )                          
  26: s001-A 4uxg-G   190 - 200 <=>  294 - 304   (ALA  190  - VAL  200  <=> SER 1187  - THR 1197 )                          
  26: s001-A 4uxg-G   204 - 215 <=>  305 - 316   (ASN  204  - VAL  215  <=> LEU 1198  - PRO 1209 )                          
  26: s001-A 4uxg-G   216 - 225 <=>  323 - 332   (GLY  216  - ALA  225  <=> THR 1216  - LYS 1225 )                          
  26: s001-A 4uxg-G   226 - 237 <=>  335 - 346   (GLY  226  - VAL  237  <=> ASN 1228  - GLY 1239 )                          
  26: s001-A 4uxg-G   244 - 247 <=>  350 - 353   (ARG  244  - TYR  247  <=> PRO 1243  - SER 1246 )                          
  26: s001-A 4uxg-G   273 - 279 <=>  356 - 362   (MET  273  - PHE  279  <=> GLY 1249  - ASN 1255 )                          
  26: s001-A 4uxg-G   298 - 302 <=>  365 - 369   (ALA  298  - ALA  302  <=> MET 1258  - THR 1262 )                          
  26: s001-A 4uxg-G   339 - 342 <=>  370 - 373   (GLN  339  - ASN  342  <=> ILE 1263  - PHE 1266 )                          
  26: s001-A 4uxg-G   354 - 358 <=>  385 - 389   (GLN  354  - TYR  358  <=> PRO 1278  - THR 1282 )                          
  27: s001-A 4uxg-J    45 -  48 <=>  103 - 106   (SER   45  - PRO   48  <=> PHE  997  - GLN 1000 )                          
  27: s001-A 4uxg-J    53 -  56 <=>  128 - 131   (VAL   53  - LYS   56  <=> ALA 1022  - LEU 1025 )                          
  27: s001-A 4uxg-J    62 -  66 <=>  146 - 150   (PHE   62  - THR   66  <=> ALA 1040  - PHE 1044 )                          
  27: s001-A 4uxg-J    85 -  91 <=>  172 - 178   (PRO   85  - ASN   91  <=> ASP 1066  - PHE 1072 )                          
  27: s001-A 4uxg-J    93 -  97 <=>  205 - 209   (GLU   93  - VAL   97  <=> ILE 1099  - GLU 1103 )                          
  27: s001-A 4uxg-J   127 - 132 <=>  212 - 217   (PRO  127  - MET  132  <=> ILE 1106  - VAL 1111 )                          
  27: s001-A 4uxg-J   139 - 142 <=>  232 - 235   (PRO  139  - GLY  142  <=> SER 1126  - THR 1129 )                          
  27: s001-A 4uxg-J   155 - 160 <=>  238 - 243   (GLY  155  - ASP  160  <=> SER 1132  - ARG 1137 )                          
  27: s001-A 4uxg-J   163 - 176 <=>  252 - 265   (ASN  163  - ALA  176  <=> PHE 1146  - GLN 1159 )                          
  27: s001-A 4uxg-J   180 - 184 <=>  266 - 270   (ALA  180  - PRO  184  <=> PHE 1160  - PHE 1164 )                          
  27: s001-A 4uxg-J   185 - 188 <=>  289 - 292   (ALA  185  - GLY  188  <=> GLU 1183  - LYS 1186 )                          
  27: s001-A 4uxg-J   190 - 200 <=>  293 - 303   (ALA  190  - VAL  200  <=> SER 1187  - THR 1197 )                          
  27: s001-A 4uxg-J   204 - 215 <=>  304 - 315   (ASN  204  - VAL  215  <=> LEU 1198  - PRO 1209 )                          
  27: s001-A 4uxg-J   216 - 225 <=>  322 - 331   (GLY  216  - ALA  225  <=> THR 1216  - LYS 1225 )                          
  27: s001-A 4uxg-J   226 - 238 <=>  334 - 346   (GLY  226  - MET  238  <=> ASN 1228  - GLY 1240 )                          
  27: s001-A 4uxg-J   244 - 247 <=>  349 - 352   (ARG  244  - TYR  247  <=> PRO 1243  - SER 1246 )                          
  27: s001-A 4uxg-J   273 - 278 <=>  355 - 360   (MET  273  - LYS  278  <=> GLY 1249  - ASP 1254 )                          
  27: s001-A 4uxg-J   297 - 302 <=>  363 - 368   (LYS  297  - ALA  302  <=> THR 1257  - THR 1262 )                          
  27: s001-A 4uxg-J   339 - 342 <=>  369 - 372   (GLN  339  - ASN  342  <=> ILE 1263  - PHE 1266 )                          
  27: s001-A 4uxg-J   354 - 358 <=>  384 - 388   (GLN  354  - TYR  358  <=> PRO 1278  - THR 1282 )                          
  28: s001-A 8ojn-D   415 - 423 <=>    2 -  10   (PHE  415  - MET  423  <=> MET  649  - VAL  657 )                          
  28: s001-A 8ojn-D   437 - 450 <=>   13 -  26   (ASP  437  - PRO  450  <=> GLY  660  - THR  673 )                          
  28: s001-A 8ojn-D   451 - 456 <=>   29 -  34   (ARG  451  - LYS  456  <=> VAL  676  - THR  681 )                          
  28: s001-A 8ojn-D   457 - 462 <=>   39 -  44   (ASN  457  - ALA  462  <=> GLY  686  - SER  691 )                          
  28: s001-A 8ojn-D   463 - 471 <=>   50 -  58   (ASN  463  - THR  471  <=> ASN  697  - THR  705 )                          
  28: s001-A 8ojn-D   477 - 489 <=>   60 -  72   (GLY  477  - ASN  489  <=> ILE  707  - GLU  719 )                          
  28: s001-A 8ojn-D   490 - 522 <=>   77 - 109   (ASN  490  - ASN  522  <=> ALA  724  - ASN  756 )                          
  28: s001-A 8ojn-D   524 - 527 <=>  119 - 122   (ARG  524  - PHE  527  <=> VAL  766  - THR  769 )                          
  28: s001-A 8ojn-D   533 - 536 <=>  123 - 126   (PRO  533  - SER  536  <=> ALA  770  - SER  773 )                          
  28: s001-A 8ojn-D   537 - 540 <=>  130 - 133   (GLY  537  - ASP  540  <=> ALA  777  - VAL  780 )                          
  29: s001-A 8onb-A   443 - 449 <=>    1 -   7   (SER  443  - GLN  449  <=> SER  666  - GLY  672 )                          
  29: s001-A 8onb-A   450 - 456 <=>   10 -  16   (PRO  450  - LYS  456  <=> GLU  675  - THR  681 )                          
  29: s001-A 8onb-A   457 - 462 <=>   21 -  26   (ASN  457  - ALA  462  <=> GLY  686  - SER  691 )                          
  29: s001-A 8onb-A   463 - 471 <=>   32 -  40   (ASN  463  - THR  471  <=> ASN  697  - THR  705 )                          
  29: s001-A 8onb-A   476 - 489 <=>   41 -  54   (PRO  476  - ASN  489  <=> ASN  706  - GLU  719 )                          
  29: s001-A 8onb-A   490 - 523 <=>   59 -  92   (ASN  490  - ASN  523  <=> ALA  724  - THR  757 )                          
  29: s001-A 8onb-A   524 - 527 <=>  101 - 104   (ARG  524  - PHE  527  <=> VAL  766  - THR  769 )                          
  29: s001-A 8onb-A   533 - 536 <=>  105 - 108   (PRO  533  - SER  536  <=> ALA  770  - SER  773 )                          
  29: s001-A 8onb-A   537 - 540 <=>  112 - 115   (GLY  537  - ASP  540  <=> ALA  777  - VAL  780 )                          
  30: s001-A 5nxh-C    44 -  49 <=>  252 - 257   (ALA   44  - GLN   49  <=> HIS  995  - GLN 1000 )                          
  30: s001-A 5nxh-C    53 -  56 <=>  277 - 280   (VAL   53  - LYS   56  <=> ILE 1020  - SER 1023 )                          
  30: s001-A 5nxh-C    61 -  64 <=>  294 - 297   (LEU   61  - ILE   64  <=> SER 1037  - ALA 1040 )                          
  30: s001-A 5nxh-C    71 -  74 <=>  311 - 314   (ALA   71  - ARG   74  <=> ALA 1054  - GLY 1057 )                          
  30: s001-A 5nxh-C    75 -  78 <=>  316 - 319   (GLN   75  - PRO   78  <=> TYR 1059  - PHE 1062 )                          
  30: s001-A 5nxh-C    84 -  89 <=>  322 - 327   (MET   84  - GLU   89  <=> ASN 1065  - THR 1070 )                          
  30: s001-A 5nxh-C    92 -  95 <=>  328 - 331   (ALA   92  - VAL   95  <=> TYR 1071  - LEU 1074 )                          
  30: s001-A 5nxh-C   106 - 109 <=>  346 - 349   (TYR  106  - MET  109  <=> PRO 1089  - ILE 1092 )                          
  30: s001-A 5nxh-C   113 - 116 <=>  350 - 353   (ASN  113  - ASP  116  <=> ASN 1093  - SER 1096 )                          
  30: s001-A 5nxh-C   121 - 126 <=>  355 - 360   (THR  121  - GLN  126  <=> GLN 1098  - GLU 1103 )                          
  30: s001-A 5nxh-C   127 - 133 <=>  362 - 368   (PRO  127  - ARG  133  <=> LEU 1105  - VAL 1111 )                          
  30: s001-A 5nxh-C   139 - 142 <=>  383 - 386   (PRO  139  - GLY  142  <=> SER 1126  - THR 1129 )                          
  30: s001-A 5nxh-C   155 - 160 <=>  389 - 394   (GLY  155  - ASP  160  <=> SER 1132  - ARG 1137 )                          
  30: s001-A 5nxh-C   163 - 176 <=>  403 - 416   (ASN  163  - ALA  176  <=> PHE 1146  - GLN 1159 )                          
  30: s001-A 5nxh-C   180 - 185 <=>  417 - 422   (ALA  180  - ALA  185  <=> PHE 1160  - LYS 1165 )                          
  30: s001-A 5nxh-C   186 - 200 <=>  440 - 454   (SER  186  - VAL  200  <=> GLU 1183  - THR 1197 )                          
  30: s001-A 5nxh-C   204 - 215 <=>  455 - 466   (ASN  204  - VAL  215  <=> LEU 1198  - PRO 1209 )                          
  30: s001-A 5nxh-C   216 - 225 <=>  473 - 482   (GLY  216  - ALA  225  <=> THR 1216  - LYS 1225 )                          
  30: s001-A 5nxh-C   226 - 239 <=>  485 - 498   (GLY  226  - ALA  239  <=> ASN 1228  - ASN 1241 )                          
  30: s001-A 5nxh-C   244 - 247 <=>  500 - 503   (ARG  244  - TYR  247  <=> PRO 1243  - SER 1246 )                          
  30: s001-A 5nxh-C   273 - 277 <=>  506 - 510   (MET  273  - VAL  277  <=> GLY 1249  - SER 1253 )                          
  30: s001-A 5nxh-C   298 - 302 <=>  515 - 519   (ALA  298  - ALA  302  <=> MET 1258  - THR 1262 )                          
  30: s001-A 5nxh-C   339 - 342 <=>  520 - 523   (GLN  339  - ASN  342  <=> ILE 1263  - PHE 1266 )                          
  30: s001-A 5nxh-C   355 - 358 <=>  535 - 538   (VAL  355  - TYR  358  <=> PRO 1278  - LYS 1281 )                          
  31: s001-A 5m9f-A   147 - 154 <=>    1 -   8   (SER  147  - THR  154  <=> SER  247  - THR  254 )                          
  31: s001-A 5m9f-A   156 - 161 <=>   12 -  17   (ARG  156  - LEU  161  <=> LYS  258  - ALA  263 )                          
  31: s001-A 5m9f-A   163 - 168 <=>   29 -  34   (ASN  163  - PHE  168  <=> THR  275  - VAL  280 )                          
  31: s001-A 5m9f-A   174 - 182 <=>   35 -  43   (VAL  174  - VAL  182  <=> GLN  281  - MET  289 )                          
  31: s001-A 5m9f-A   189 - 200 <=>   44 -  55   (ALA  189  - VAL  200  <=> SER  290  - THR  301 )                          
  31: s001-A 5m9f-A   203 - 238 <=>   59 -  94   (ALA  203  - MET  238  <=> SER  305  - LYS  340 )                          
  31: s001-A 5m9f-A   241 - 244 <=>  119 - 122   (GLN  241  - ARG  244  <=> TYR  365  - VAL  368 )                          
  31: s001-A 5m9f-A   272 - 276 <=>  142 - 146   (GLY  272  - ARG  276  <=> THR  388  - LYS  392 )                          
  31: s001-A 5m9f-A   299 - 302 <=>  159 - 162   (ILE  299  - ALA  302  <=> GLY  405  - VAL  408 )                          
  31: s001-A 5m9f-A   303 - 306 <=>  174 - 177   (ALA  303  - PRO  306  <=> THR  420  - TYR  423 )                          
  31: s001-A 5m9f-A   774 - 777 <=>  184 - 187   (GLY  774  - VAL  777  <=> LYS  430  - THR  433 )                          
  31: s001-A 5m9f-A   791 - 796 <=>  195 - 200   (LEU  791  - ALA  796  <=> VAL  441  - THR  446 )                          
  32: s001-A 8onb-D   436 - 449 <=>    5 -  18   (GLN  436  - GLN  449  <=> VAL  659  - GLY  672 )                          
  32: s001-A 8onb-D   450 - 456 <=>   21 -  27   (PRO  450  - LYS  456  <=> GLU  675  - THR  681 )                          
  32: s001-A 8onb-D   457 - 462 <=>   32 -  37   (ASN  457  - ALA  462  <=> GLY  686  - SER  691 )                          
  32: s001-A 8onb-D   463 - 471 <=>   43 -  51   (ASN  463  - THR  471  <=> ASN  697  - THR  705 )                          
  32: s001-A 8onb-D   477 - 489 <=>   53 -  65   (GLY  477  - ASN  489  <=> ILE  707  - GLU  719 )                          
  32: s001-A 8onb-D   490 - 523 <=>   70 - 103   (ASN  490  - ASN  523  <=> ALA  724  - THR  757 )                          
  32: s001-A 8onb-D   524 - 527 <=>  112 - 115   (ARG  524  - PHE  527  <=> VAL  766  - THR  769 )                          
  32: s001-A 8onb-D   533 - 536 <=>  116 - 119   (PRO  533  - SER  536  <=> ALA  770  - SER  773 )                          
  32: s001-A 8onb-D   537 - 540 <=>  123 - 126   (GLY  537  - ASP  540  <=> ALA  777  - VAL  780 )                          
  33: s001-A 8onb-F   436 - 450 <=>    4 -  18   (GLN  436  - PRO  450  <=> VAL  659  - THR  673 )                          
  33: s001-A 8onb-F   451 - 456 <=>   21 -  26   (ARG  451  - LYS  456  <=> VAL  676  - THR  681 )                          
  33: s001-A 8onb-F   457 - 462 <=>   31 -  36   (ASN  457  - ALA  462  <=> GLY  686  - SER  691 )                          
  33: s001-A 8onb-F   463 - 471 <=>   42 -  50   (ASN  463  - THR  471  <=> ASN  697  - THR  705 )                          
  33: s001-A 8onb-F   477 - 489 <=>   52 -  64   (GLY  477  - ASN  489  <=> ILE  707  - GLU  719 )                          
  33: s001-A 8onb-F   490 - 523 <=>   69 - 102   (ASN  490  - ASN  523  <=> ALA  724  - THR  757 )                          
  33: s001-A 8onb-F   524 - 527 <=>  111 - 114   (ARG  524  - PHE  527  <=> VAL  766  - THR  769 )                          
  33: s001-A 8onb-F   533 - 536 <=>  115 - 118   (PRO  533  - SER  536  <=> ALA  770  - SER  773 )                          
  33: s001-A 8onb-F   537 - 540 <=>  122 - 125   (GLY  537  - ASP  540  <=> ALA  777  - VAL  780 )                          
  34: s001-A 8onc-D   426 - 430 <=>    4 -   8   (TYR  426  - GLY  430  <=> SER  640  - ASN  644 )                          
  34: s001-A 8onc-D   432 - 436 <=>    9 -  13   (ALA  432  - GLN  436  <=> ASN  645  - MET  649 )                          
  34: s001-A 8onc-D   438 - 441 <=>   27 -  30   (ILE  438  - SER  441  <=> ALA  663  - SER  666 )                          
  34: s001-A 8onc-D   444 - 450 <=>   31 -  37   (ASN  444  - PRO  450  <=> ALA  667  - THR  673 )                          
  34: s001-A 8onc-D   451 - 456 <=>   40 -  45   (ARG  451  - LYS  456  <=> VAL  676  - THR  681 )                          
  34: s001-A 8onc-D   457 - 462 <=>   50 -  55   (ASN  457  - ALA  462  <=> GLY  686  - SER  691 )                          
  34: s001-A 8onc-D   463 - 471 <=>   61 -  69   (ASN  463  - THR  471  <=> ASN  697  - THR  705 )                          
  34: s001-A 8onc-D   476 - 489 <=>   70 -  83   (PRO  476  - ASN  489  <=> ASN  706  - GLU  719 )                          
  34: s001-A 8onc-D   490 - 523 <=>   88 - 121   (ASN  490  - ASN  523  <=> ALA  724  - THR  757 )                          
  34: s001-A 8onc-D   524 - 527 <=>  130 - 133   (ARG  524  - PHE  527  <=> VAL  766  - THR  769 )                          
  34: s001-A 8onc-D   533 - 536 <=>  134 - 137   (PRO  533  - SER  536  <=> ALA  770  - SER  773 )                          
  34: s001-A 8onc-D   537 - 540 <=>  141 - 144   (GLY  537  - ASP  540  <=> ALA  777  - VAL  780 )                          
  35: s001-A 8onb-B   436 - 450 <=>    5 -  19   (GLN  436  - PRO  450  <=> VAL  659  - THR  673 )                          
  35: s001-A 8onb-B   451 - 456 <=>   22 -  27   (ARG  451  - LYS  456  <=> VAL  676  - THR  681 )                          
  35: s001-A 8onb-B   457 - 462 <=>   32 -  37   (ASN  457  - ALA  462  <=> GLY  686  - SER  691 )                          
  35: s001-A 8onb-B   463 - 471 <=>   43 -  51   (ASN  463  - THR  471  <=> ASN  697  - THR  705 )                          
  35: s001-A 8onb-B   477 - 489 <=>   53 -  65   (GLY  477  - ASN  489  <=> ILE  707  - GLU  719 )                          
  35: s001-A 8onb-B   490 - 523 <=>   70 - 103   (ASN  490  - ASN  523  <=> ALA  724  - THR  757 )                          
  35: s001-A 8onb-B   524 - 527 <=>  112 - 115   (ARG  524  - PHE  527  <=> VAL  766  - THR  769 )                          
  35: s001-A 8onb-B   533 - 536 <=>  116 - 119   (PRO  533  - SER  536  <=> ALA  770  - SER  773 )                          
  35: s001-A 8onb-B   537 - 540 <=>  123 - 126   (GLY  537  - ASP  540  <=> ALA  777  - VAL  780 )                          
  36: s001-A 5m9f-C   149 - 154 <=>    1 -   6   (GLY  149  - THR  154  <=> PRO  249  - THR  254 )                          
  36: s001-A 5m9f-C   156 - 161 <=>   10 -  15   (ARG  156  - LEU  161  <=> LYS  258  - ALA  263 )                          
  36: s001-A 5m9f-C   163 - 168 <=>   27 -  32   (ASN  163  - PHE  168  <=> THR  275  - VAL  280 )                          
  36: s001-A 5m9f-C   174 - 182 <=>   33 -  41   (VAL  174  - VAL  182  <=> GLN  281  - MET  289 )                          
  36: s001-A 5m9f-C   189 - 201 <=>   42 -  54   (ALA  189  - SER  201  <=> SER  290  - PRO  302 )                          
  36: s001-A 5m9f-C   204 - 238 <=>   58 -  92   (ASN  204  - MET  238  <=> SER  306  - LYS  340 )                          
  36: s001-A 5m9f-C   242 - 245 <=>  116 - 119   (GLN  242  - VAL  245  <=> ASN  364  - TYR  367 )                          
  36: s001-A 5m9f-C   246 - 251 <=>  146 - 151   (THR  246  - ALA  251  <=> TYR  394  - GLY  399 )                          
  36: s001-A 5m9f-C   329 - 332 <=>  154 - 157   (TRP  329  - LEU  332  <=> VAL  402  - GLY  405 )                          
  36: s001-A 5m9f-C   341 - 345 <=>  160 - 164   (GLY  341  - GLN  345  <=> VAL  408  - ARG  412 )                          
  36: s001-A 5m9f-C   346 - 349 <=>  168 - 171   (ASP  346  - ALA  349  <=> LYS  416  - ILE  419 )                          
  37: s001-A 4uxg-K    44 -  47 <=>   99 - 102   (ALA   44  - ASN   47  <=> HIS  995  - TYR  998 )                          
  37: s001-A 4uxg-K    50 -  55 <=>  117 - 122   (ALA   50  - ARG   55  <=> GLY 1013  - ILE 1018 )                          
  37: s001-A 4uxg-K    62 -  65 <=>  140 - 143   (PHE   62  - ALA   65  <=> ARG 1036  - THR 1039 )                          
  37: s001-A 4uxg-K    71 -  74 <=>  157 - 160   (ALA   71  - ARG   74  <=> ARG 1053  - ASN 1056 )                          
  37: s001-A 4uxg-K    75 -  78 <=>  164 - 167   (GLN   75  - PRO   78  <=> GLY 1060  - ILE 1063 )                          
  37: s001-A 4uxg-K    85 -  88 <=>  170 - 173   (PRO   85  - TYR   88  <=> ASP 1066  - ASN 1069 )                          
  37: s001-A 4uxg-K    92 -  95 <=>  174 - 177   (ALA   92  - VAL   95  <=> THR 1070  - LEU 1073 )                          
  37: s001-A 4uxg-K   105 - 108 <=>  193 - 196   (ARG  105  - SER  108  <=> PRO 1089  - ILE 1092 )                          
  37: s001-A 4uxg-K   113 - 116 <=>  197 - 200   (ASN  113  - ASP  116  <=> ASN 1093  - SER 1096 )                          
  37: s001-A 4uxg-K   122 - 126 <=>  202 - 206   (THR  122  - GLN  126  <=> GLN 1098  - GLY 1102 )                          
  37: s001-A 4uxg-K   127 - 131 <=>  208 - 212   (PRO  127  - ALA  131  <=> GLY 1104  - ALA 1108 )                          
  37: s001-A 4uxg-K   139 - 142 <=>  230 - 233   (PRO  139  - GLY  142  <=> SER 1126  - THR 1129 )                          
  37: s001-A 4uxg-K   155 - 160 <=>  236 - 241   (GLY  155  - ASP  160  <=> SER 1132  - ARG 1137 )                          
  37: s001-A 4uxg-K   163 - 176 <=>  250 - 263   (ASN  163  - ALA  176  <=> PHE 1146  - GLN 1159 )                          
  37: s001-A 4uxg-K   180 - 184 <=>  264 - 268   (ALA  180  - PRO  184  <=> PHE 1160  - PHE 1164 )                          
  37: s001-A 4uxg-K   185 - 188 <=>  287 - 290   (ALA  185  - GLY  188  <=> GLU 1183  - LYS 1186 )                          
  37: s001-A 4uxg-K   190 - 200 <=>  291 - 301   (ALA  190  - VAL  200  <=> SER 1187  - THR 1197 )                          
  37: s001-A 4uxg-K   204 - 215 <=>  302 - 313   (ASN  204  - VAL  215  <=> LEU 1198  - PRO 1209 )                          
  37: s001-A 4uxg-K   216 - 225 <=>  320 - 329   (GLY  216  - ALA  225  <=> THR 1216  - LYS 1225 )                          
  37: s001-A 4uxg-K   226 - 240 <=>  332 - 346   (GLY  226  - LEU  240  <=> ASN 1228  - PRO 1242 )                          
  37: s001-A 4uxg-K   244 - 247 <=>  347 - 350   (ARG  244  - TYR  247  <=> PRO 1243  - SER 1246 )                          
  37: s001-A 4uxg-K   274 - 280 <=>  353 - 359   (ILE  274  - ASN  280  <=> GLY 1249  - ASN 1255 )                          
  37: s001-A 4uxg-K   299 - 302 <=>  363 - 366   (ILE  299  - ALA  302  <=> GLY 1259  - THR 1262 )                          
  37: s001-A 4uxg-K   343 - 347 <=>  381 - 385   (ALA  343  - TYR  347  <=> ASP 1277  - LYS 1281 )                          
  38: s001-A 4uxf-C    45 -  48 <=>  102 - 105   (SER   45  - PRO   48  <=> SER  994  - PHE  997 )                          
  38: s001-A 4uxf-C    49 -  56 <=>  120 - 127   (GLN   49  - LYS   56  <=> ASN 1012  - ASN 1019 )                          
  38: s001-A 4uxf-C    61 -  65 <=>  142 - 146   (LEU   61  - ALA   65  <=> PHE 1034  - VAL 1038 )                          
  38: s001-A 4uxf-C    71 -  77 <=>  163 - 169   (ALA   71  - ALA   77  <=> ILE 1055  - PHE 1061 )                          
  38: s001-A 4uxf-C    86 -  89 <=>  175 - 178   (GLY   86  - GLU   89  <=> ALA 1067  - THR 1070 )                          
  38: s001-A 4uxf-C    92 -  95 <=>  179 - 182   (ALA   92  - VAL   95  <=> TYR 1071  - LEU 1074 )                          
  38: s001-A 4uxf-C   106 - 110 <=>  197 - 201   (TYR  106  - VAL  110  <=> PRO 1089  - ASN 1093 )                          
  38: s001-A 4uxf-C   121 - 124 <=>  206 - 209   (THR  121  - GLU  124  <=> GLN 1098  - ILE 1101 )                          
  38: s001-A 4uxf-C   127 - 133 <=>  213 - 219   (PRO  127  - ARG  133  <=> LEU 1105  - VAL 1111 )                          
  38: s001-A 4uxf-C   139 - 142 <=>  234 - 237   (PRO  139  - GLY  142  <=> SER 1126  - THR 1129 )                          
  38: s001-A 4uxf-C   155 - 160 <=>  240 - 245   (GLY  155  - ASP  160  <=> SER 1132  - ARG 1137 )                          
  38: s001-A 4uxf-C   163 - 175 <=>  254 - 266   (ASN  163  - ILE  175  <=> PHE 1146  - ASN 1158 )                          
  38: s001-A 4uxf-C   180 - 184 <=>  268 - 272   (ALA  180  - PRO  184  <=> PHE 1160  - PHE 1164 )                          
  38: s001-A 4uxf-C   185 - 188 <=>  291 - 294   (ALA  185  - GLY  188  <=> GLU 1183  - LYS 1186 )                          
  38: s001-A 4uxf-C   190 - 200 <=>  295 - 305   (ALA  190  - VAL  200  <=> SER 1187  - THR 1197 )                          
  38: s001-A 4uxf-C   204 - 215 <=>  306 - 317   (ASN  204  - VAL  215  <=> LEU 1198  - PRO 1209 )                          
  38: s001-A 4uxf-C   216 - 225 <=>  324 - 333   (GLY  216  - ALA  225  <=> THR 1216  - LYS 1225 )                          
  38: s001-A 4uxf-C   226 - 240 <=>  336 - 350   (GLY  226  - LEU  240  <=> ASN 1228  - PRO 1242 )                          
  38: s001-A 4uxf-C   244 - 247 <=>  351 - 354   (ARG  244  - TYR  247  <=> PRO 1243  - SER 1246 )                          
  38: s001-A 4uxf-C   274 - 280 <=>  357 - 363   (ILE  274  - ASN  280  <=> GLY 1249  - ASN 1255 )                          
  38: s001-A 4uxf-C   299 - 303 <=>  368 - 372   (ILE  299  - ALA  303  <=> ASN 1260  - ARG 1264 )                          
  38: s001-A 4uxf-C   343 - 346 <=>  385 - 388   (ALA  343  - ASP  346  <=> ASP 1277  - ASN 1280 )                          
  38: s001-A 4uxf-C   348 - 351 <=>  390 - 393   (GLN  348  - SER  351  <=> THR 1282  - PHE 1285 )                          
  39: s001-A 8onc-B   425 - 430 <=>    3 -   8   (PHE  425  - GLY  430  <=> PHE  637  - GLU  642 )                          
  39: s001-A 8onc-B   431 - 436 <=>   10 -  15   (SER  431  - GLN  436  <=> ASN  644  - MET  649 )                          
  39: s001-A 8onc-B   443 - 450 <=>   31 -  38   (SER  443  - PRO  450  <=> THR  665  - GLY  672 )                          
  39: s001-A 8onc-B   451 - 456 <=>   42 -  47   (ARG  451  - LYS  456  <=> VAL  676  - THR  681 )                          
  39: s001-A 8onc-B   457 - 462 <=>   52 -  57   (ASN  457  - ALA  462  <=> GLY  686  - SER  691 )                          
  39: s001-A 8onc-B   463 - 471 <=>   63 -  71   (ASN  463  - THR  471  <=> ASN  697  - THR  705 )                          
  39: s001-A 8onc-B   477 - 489 <=>   73 -  85   (GLY  477  - ASN  489  <=> ILE  707  - GLU  719 )                          
  39: s001-A 8onc-B   490 - 522 <=>   90 - 122   (ASN  490  - ASN  522  <=> ALA  724  - ASN  756 )                          
  39: s001-A 8onc-B   524 - 527 <=>  132 - 135   (ARG  524  - PHE  527  <=> VAL  766  - THR  769 )                          
  39: s001-A 8onc-B   533 - 536 <=>  136 - 139   (PRO  533  - SER  536  <=> ALA  770  - SER  773 )                          
  39: s001-A 8onc-B   537 - 540 <=>  143 - 146   (GLY  537  - ASP  540  <=> ALA  777  - VAL  780 )                          
  40: s001-A 8ojn-C   417 - 422 <=>    4 -   9   (SER  417  - SER  422  <=> ILE  651  - ARG  656 )                          
  40: s001-A 8ojn-C   436 - 450 <=>   12 -  26   (GLN  436  - PRO  450  <=> VAL  659  - THR  673 )                          
  40: s001-A 8ojn-C   451 - 456 <=>   29 -  34   (ARG  451  - LYS  456  <=> VAL  676  - THR  681 )                          
  40: s001-A 8ojn-C   457 - 462 <=>   39 -  44   (ASN  457  - ALA  462  <=> GLY  686  - SER  691 )                          
  40: s001-A 8ojn-C   463 - 471 <=>   50 -  58   (ASN  463  - THR  471  <=> ASN  697  - THR  705 )                          
  40: s001-A 8ojn-C   477 - 489 <=>   60 -  72   (GLY  477  - ASN  489  <=> ILE  707  - GLU  719 )                          
  40: s001-A 8ojn-C   490 - 523 <=>   77 - 110   (ASN  490  - ASN  523  <=> ALA  724  - THR  757 )                          
  40: s001-A 8ojn-C   524 - 527 <=>  119 - 122   (ARG  524  - PHE  527  <=> VAL  766  - THR  769 )                          
  40: s001-A 8ojn-C   533 - 536 <=>  123 - 126   (PRO  533  - SER  536  <=> ALA  770  - SER  773 )                          
  40: s001-A 8ojn-C   537 - 540 <=>  130 - 133   (GLY  537  - ASP  540  <=> ALA  777  - VAL  780 )                          
  41: s001-A 8ojn-F   417 - 422 <=>    4 -   9   (SER  417  - SER  422  <=> ILE  651  - ARG  656 )                          
  41: s001-A 8ojn-F   436 - 450 <=>   12 -  26   (GLN  436  - PRO  450  <=> VAL  659  - THR  673 )                          
  41: s001-A 8ojn-F   451 - 456 <=>   29 -  34   (ARG  451  - LYS  456  <=> VAL  676  - THR  681 )                          
  41: s001-A 8ojn-F   457 - 462 <=>   39 -  44   (ASN  457  - ALA  462  <=> GLY  686  - SER  691 )                          
  41: s001-A 8ojn-F   463 - 471 <=>   50 -  58   (ASN  463  - THR  471  <=> ASN  697  - THR  705 )                          
  41: s001-A 8ojn-F   477 - 489 <=>   60 -  72   (GLY  477  - ASN  489  <=> ILE  707  - GLU  719 )                          
  41: s001-A 8ojn-F   490 - 523 <=>   77 - 110   (ASN  490  - ASN  523  <=> ALA  724  - THR  757 )                          
  41: s001-A 8ojn-F   524 - 527 <=>  119 - 122   (ARG  524  - PHE  527  <=> VAL  766  - THR  769 )                          
  41: s001-A 8ojn-F   533 - 536 <=>  123 - 126   (PRO  533  - SER  536  <=> ALA  770  - SER  773 )                          
  41: s001-A 8ojn-F   537 - 540 <=>  130 - 133   (GLY  537  - ASP  540  <=> ALA  777  - VAL  780 )                          
  42: s001-A 8onc-F   424 - 432 <=>    2 -  10   (ALA  424  - ALA  432  <=> ALA  636  - ASN  644 )                          
  42: s001-A 8onc-F   433 - 436 <=>   12 -  15   (GLY  433  - GLN  436  <=> THR  646  - MET  649 )                          
  42: s001-A 8onc-F   440 - 450 <=>   29 -  39   (PHE  440  - PRO  450  <=> ALA  663  - THR  673 )                          
  42: s001-A 8onc-F   451 - 455 <=>   42 -  46   (ARG  451  - ALA  455  <=> VAL  676  - VAL  680 )                          
  42: s001-A 8onc-F   456 - 462 <=>   51 -  57   (LYS  456  - ALA  462  <=> GLY  685  - SER  691 )                          
  42: s001-A 8onc-F   463 - 471 <=>   63 -  71   (ASN  463  - THR  471  <=> ASN  697  - THR  705 )                          
  42: s001-A 8onc-F   477 - 489 <=>   73 -  85   (GLY  477  - ASN  489  <=> ILE  707  - GLU  719 )                          
  42: s001-A 8onc-F   490 - 523 <=>   90 - 123   (ASN  490  - ASN  523  <=> ALA  724  - THR  757 )                          
  42: s001-A 8onc-F   524 - 527 <=>  132 - 135   (ARG  524  - PHE  527  <=> VAL  766  - THR  769 )                          
  42: s001-A 8onc-F   533 - 536 <=>  136 - 139   (PRO  533  - SER  536  <=> ALA  770  - SER  773 )                          
  42: s001-A 8onc-F   537 - 540 <=>  143 - 146   (GLY  537  - ASP  540  <=> ALA  777  - VAL  780 )                          
  43: s001-A 8onc-A   426 - 430 <=>    4 -   8   (TYR  426  - GLY  430  <=> SER  640  - ASN  644 )                          
  43: s001-A 8onc-A   432 - 436 <=>    9 -  13   (ALA  432  - GLN  436  <=> ASN  645  - MET  649 )                          
  43: s001-A 8onc-A   438 - 441 <=>   27 -  30   (ILE  438  - SER  441  <=> ALA  663  - SER  666 )                          
  43: s001-A 8onc-A   444 - 450 <=>   31 -  37   (ASN  444  - PRO  450  <=> ALA  667  - THR  673 )                          
  43: s001-A 8onc-A   451 - 456 <=>   40 -  45   (ARG  451  - LYS  456  <=> VAL  676  - THR  681 )                          
  43: s001-A 8onc-A   457 - 462 <=>   50 -  55   (ASN  457  - ALA  462  <=> GLY  686  - SER  691 )                          
  43: s001-A 8onc-A   463 - 471 <=>   61 -  69   (ASN  463  - THR  471  <=> ASN  697  - THR  705 )                          
  43: s001-A 8onc-A   476 - 489 <=>   70 -  83   (PRO  476  - ASN  489  <=> ASN  706  - GLU  719 )                          
  43: s001-A 8onc-A   490 - 523 <=>   88 - 121   (ASN  490  - ASN  523  <=> ALA  724  - THR  757 )                          
  43: s001-A 8onc-A   524 - 527 <=>  130 - 133   (ARG  524  - PHE  527  <=> VAL  766  - THR  769 )                          
  43: s001-A 8onc-A   533 - 536 <=>  134 - 137   (PRO  533  - SER  536  <=> ALA  770  - SER  773 )                          
  43: s001-A 8onc-A   537 - 540 <=>  141 - 144   (GLY  537  - ASP  540  <=> ALA  777  - VAL  780 )                          
  44: s001-A 5nxf-C    45 -  48 <=>  209 - 212   (SER   45  - PRO   48  <=> LYS 1003  - ASN 1006 )                          
  44: s001-A 5nxf-C    53 -  56 <=>  229 - 232   (VAL   53  - LYS   56  <=> SER 1023  - UNK 1026 )                          
  44: s001-A 5nxf-C    62 -  66 <=>  246 - 250   (PHE   62  - THR   66  <=> ALA 1040  - PHE 1044 )                          
  44: s001-A 5nxf-C    82 -  88 <=>  269 - 275   (GLN   82  - TYR   88  <=> ILE 1063  - ASN 1069 )                          
  44: s001-A 5nxf-C    89 -  99 <=>  300 - 310   (GLU   89  - ASN   99  <=> ASN 1094  - GLY 1104 )                          
  44: s001-A 5nxf-C   127 - 132 <=>  313 - 318   (PRO  127  - MET  132  <=> ILE 1107  - THR 1112 )                          
  44: s001-A 5nxf-C   139 - 142 <=>  332 - 335   (PRO  139  - GLY  142  <=> SER 1126  - THR 1129 )                          
  44: s001-A 5nxf-C   155 - 160 <=>  338 - 343   (GLY  155  - ASP  160  <=> SER 1132  - ARG 1137 )                          
  44: s001-A 5nxf-C   163 - 176 <=>  352 - 365   (ASN  163  - ALA  176  <=> PHE 1146  - GLN 1159 )                          
  44: s001-A 5nxf-C   180 - 185 <=>  366 - 371   (ALA  180  - ALA  185  <=> PHE 1160  - LYS 1165 )                          
  44: s001-A 5nxf-C   186 - 200 <=>  389 - 403   (SER  186  - VAL  200  <=> GLU 1183  - THR 1197 )                          
  44: s001-A 5nxf-C   205 - 215 <=>  405 - 415   (THR  205  - VAL  215  <=> ASP 1199  - PRO 1209 )                          
  44: s001-A 5nxf-C   216 - 225 <=>  422 - 431   (GLY  216  - ALA  225  <=> THR 1216  - LYS 1225 )                          
  44: s001-A 5nxf-C   226 - 240 <=>  434 - 448   (GLY  226  - LEU  240  <=> ASN 1228  - PRO 1242 )                          
  44: s001-A 5nxf-C   244 - 247 <=>  449 - 452   (ARG  244  - TYR  247  <=> PRO 1243  - SER 1246 )                          
  44: s001-A 5nxf-C   274 - 280 <=>  455 - 461   (ILE  274  - ASN  280  <=> GLY 1249  - ASN 1255 )                          
  44: s001-A 5nxf-C   298 - 302 <=>  464 - 468   (ALA  298  - ALA  302  <=> UNK 1258  - THR 1262 )                          
  44: s001-A 5nxf-C   339 - 342 <=>  469 - 472   (GLN  339  - ASN  342  <=> ILE 1263  - PHE 1266 )                          
  44: s001-A 5nxf-C   345 - 348 <=>  486 - 489   (GLN  345  - GLN  348  <=> ASN 1280  - VAL 1283 )                          
  44: s001-A 5nxf-C   354 - 357 <=>  491 - 494   (GLN  354  - ASP  357  <=> PHE 1285  - VAL 1288 )                          
  45: s001-A 8ond-A   369 - 373 <=>   13 -  17   (TRP  369  - VAL  373  <=> ARG  700  - ALA  704 )                          
  45: s001-A 8ond-A   384 - 387 <=>   33 -  36   (THR  384  - PHE  387  <=> ALA  720  - ARG  723 )                          
  45: s001-A 8ond-A   388 - 394 <=>   66 -  72   (ALA  388  - ASP  394  <=> ALA  753  - ALA  759 )                          
  45: s001-A 8ond-A   395 - 402 <=>   76 -  83   (ALA  395  - HIS  402  <=> THR  763  - ILE  770 )                          
  45: s001-A 8ond-A   428 - 431 <=>   85 -  88   (ARG  428  - SER  431  <=> ASN  772  - GLY  775 )                          
  45: s001-A 8ond-A   435 - 438 <=>  108 - 111   (THR  435  - ILE  438  <=> ASN  795  - LEU  798 )                          
  45: s001-A 8ond-A   449 - 455 <=>  120 - 126   (GLN  449  - ALA  455  <=> LEU  807  - GLU  813 )                          
  45: s001-A 8ond-A   456 - 462 <=>  128 - 134   (LYS  456  - ALA  462  <=> GLY  815  - GLY  821 )                          
  45: s001-A 8ond-A   463 - 472 <=>  136 - 145   (ASN  463  - THR  472  <=> ALA  823  - ASP  832 )                          
  45: s001-A 8ond-A   475 - 486 <=>  146 - 157   (GLN  475  - VAL  486  <=> THR  833  - ASN  844 )                          
  45: s001-A 8ond-A   492 - 514 <=>  158 - 180   (ALA  492  - TRP  514  <=> GLY  845  - GLN  867 )                          
  45: s001-A 8ond-A   516 - 523 <=>  181 - 188   (SER  516  - ASN  523  <=> ALA  868  - ALA  875 )                          
  45: s001-A 8ond-A   524 - 527 <=>  197 - 200   (ARG  524  - PHE  527  <=> VAL  884  - THR  887 )                          
  45: s001-A 8ond-A   533 - 536 <=>  201 - 204   (PRO  533  - SER  536  <=> ILE  888  - THR  891 )                          
  45: s001-A 8ond-A   538 - 549 <=>  219 - 230   (ASN  538  - ALA  549  <=> ALA  906  - GLY  917 )                          
  45: s001-A 8ond-A   667 - 670 <=>  235 - 238   (LYS  667  - ILE  670  <=> GLY  922  - SER  925 )                          
  45: s001-A 8ond-A   672 - 677 <=>  239 - 244   (ALA  672  - THR  677  <=> MET  926  - GLU  931 )                          
  45: s001-A 8ond-A   716 - 723 <=>  268 - 275   (PRO  716  - ARG  723  <=> GLY  955  - ALA  962 )                          
  45: s001-A 8ond-A   730 - 735 <=>  298 - 303   (PHE  730  - THR  735  <=> TYR  985  - ALA  990 )                          
  46: s001-A 8ojn-A   415 - 424 <=>    2 -  11   (PHE  415  - ALA  424  <=> MET  649  - GLY  658 )                          
  46: s001-A 8ojn-A   437 - 443 <=>   13 -  19   (ASP  437  - SER  443  <=> GLY  660  - SER  666 )                          
  46: s001-A 8ojn-A   445 - 451 <=>   22 -  28   (VAL  445  - ARG  451  <=> HIS  669  - GLU  675 )                          
  46: s001-A 8ojn-A   452 - 456 <=>   30 -  34   (LEU  452  - LYS  456  <=> ALA  677  - THR  681 )                          
  46: s001-A 8ojn-A   457 - 462 <=>   39 -  44   (ASN  457  - ALA  462  <=> GLY  686  - SER  691 )                          
  46: s001-A 8ojn-A   463 - 471 <=>   50 -  58   (ASN  463  - THR  471  <=> ASN  697  - THR  705 )                          
  46: s001-A 8ojn-A   477 - 489 <=>   60 -  72   (GLY  477  - ASN  489  <=> ILE  707  - GLU  719 )                          
  46: s001-A 8ojn-A   490 - 523 <=>   77 - 110   (ASN  490  - ASN  523  <=> ALA  724  - THR  757 )                          
  46: s001-A 8ojn-A   524 - 527 <=>  119 - 122   (ARG  524  - PHE  527  <=> VAL  766  - THR  769 )                          
  46: s001-A 8ojn-A   533 - 536 <=>  123 - 126   (PRO  533  - SER  536  <=> ALA  770  - SER  773 )                          
  46: s001-A 8ojn-A   537 - 540 <=>  130 - 133   (GLY  537  - ASP  540  <=> ALA  777  - VAL  780 )                          
  47: s001-A 4uxf-B    44 -  48 <=>  105 - 109   (ALA   44  - PRO   48  <=> PHE  997  - ARG 1001 )                          
  47: s001-A 4uxf-B    53 -  56 <=>  130 - 133   (VAL   53  - LYS   56  <=> ALA 1022  - LEU 1025 )                          
  47: s001-A 4uxf-B    63 -  67 <=>  148 - 152   (PHE   63  - GLN   67  <=> ALA 1040  - PHE 1044 )                          
  47: s001-A 4uxf-B    85 -  91 <=>  174 - 180   (PRO   85  - ASN   91  <=> ASP 1066  - PHE 1072 )                          
  47: s001-A 4uxf-B   113 - 116 <=>  201 - 204   (ASN  113  - ASP  116  <=> ASN 1093  - SER 1096 )                          
  47: s001-A 4uxf-B   122 - 126 <=>  205 - 209   (THR  122  - GLN  126  <=> GLY 1097  - ILE 1101 )                          
  47: s001-A 4uxf-B   128 - 132 <=>  216 - 220   (ALA  128  - MET  132  <=> ALA 1108  - THR 1112 )                          
  47: s001-A 4uxf-B   137 - 141 <=>  232 - 236   (PRO  137  - GLY  141  <=> ILE 1124  - GLY 1128 )                          
  47: s001-A 4uxf-B   150 - 153 <=>  237 - 240   (GLU  150  - THR  153  <=> THR 1129  - SER 1132 )                          
  47: s001-A 4uxf-B   156 - 160 <=>  241 - 245   (ARG  156  - ASP  160  <=> ASP 1133  - ARG 1137 )                          
  47: s001-A 4uxf-B   163 - 176 <=>  254 - 267   (ASN  163  - ALA  176  <=> PHE 1146  - GLN 1159 )                          
  47: s001-A 4uxf-B   180 - 185 <=>  268 - 273   (ALA  180  - ALA  185  <=> PHE 1160  - LYS 1165 )                          
  47: s001-A 4uxf-B   186 - 200 <=>  291 - 305   (SER  186  - VAL  200  <=> GLU 1183  - THR 1197 )                          
  47: s001-A 4uxf-B   204 - 215 <=>  306 - 317   (ASN  204  - VAL  215  <=> LEU 1198  - PRO 1209 )                          
  47: s001-A 4uxf-B   216 - 225 <=>  324 - 333   (GLY  216  - ALA  225  <=> THR 1216  - LYS 1225 )                          
  47: s001-A 4uxf-B   226 - 238 <=>  336 - 348   (GLY  226  - MET  238  <=> ASN 1228  - GLY 1240 )                          
  47: s001-A 4uxf-B   244 - 247 <=>  351 - 354   (ARG  244  - TYR  247  <=> PRO 1243  - SER 1246 )                          
  47: s001-A 4uxf-B   273 - 278 <=>  357 - 362   (MET  273  - LYS  278  <=> GLY 1249  - ASP 1254 )                          
  47: s001-A 4uxf-B   297 - 302 <=>  366 - 371   (LYS  297  - ALA  302  <=> MET 1258  - ILE 1263 )                          
  47: s001-A 4uxf-B   337 - 340 <=>  372 - 375   (ARG  337  - VAL  340  <=> ARG 1264  - LEU 1267 )                          
  47: s001-A 4uxf-B   341 - 347 <=>  391 - 397   (GLY  341  - TYR  347  <=> VAL 1283  - GLU 1289 )                          
  48: s001-A 4uxg-F    45 -  48 <=>  105 - 108   (SER   45  - PRO   48  <=> PHE  997  - GLN 1000 )                          
  48: s001-A 4uxg-F    53 -  56 <=>  130 - 133   (VAL   53  - LYS   56  <=> ALA 1022  - LEU 1025 )                          
  48: s001-A 4uxg-F    62 -  66 <=>  148 - 152   (PHE   62  - THR   66  <=> ALA 1040  - PHE 1044 )                          
  48: s001-A 4uxg-F    86 -  90 <=>  175 - 179   (GLY   86  - GLN   90  <=> ALA 1067  - TYR 1071 )                          
  48: s001-A 4uxg-F    93 -  97 <=>  207 - 211   (GLU   93  - VAL   97  <=> ILE 1099  - GLU 1103 )                          
  48: s001-A 4uxg-F   127 - 132 <=>  214 - 219   (PRO  127  - MET  132  <=> ILE 1106  - VAL 1111 )                          
  48: s001-A 4uxg-F   139 - 142 <=>  234 - 237   (PRO  139  - GLY  142  <=> SER 1126  - THR 1129 )                          
  48: s001-A 4uxg-F   155 - 160 <=>  240 - 245   (GLY  155  - ASP  160  <=> SER 1132  - ARG 1137 )                          
  48: s001-A 4uxg-F   163 - 176 <=>  254 - 267   (ASN  163  - ALA  176  <=> PHE 1146  - GLN 1159 )                          
  48: s001-A 4uxg-F   180 - 184 <=>  268 - 272   (ALA  180  - PRO  184  <=> PHE 1160  - PHE 1164 )                          
  48: s001-A 4uxg-F   185 - 188 <=>  291 - 294   (ALA  185  - GLY  188  <=> GLU 1183  - LYS 1186 )                          
  48: s001-A 4uxg-F   190 - 200 <=>  295 - 305   (ALA  190  - VAL  200  <=> SER 1187  - THR 1197 )                          
  48: s001-A 4uxg-F   204 - 215 <=>  306 - 317   (ASN  204  - VAL  215  <=> LEU 1198  - PRO 1209 )                          
  48: s001-A 4uxg-F   216 - 225 <=>  324 - 333   (GLY  216  - ALA  225  <=> THR 1216  - LYS 1225 )                          
  48: s001-A 4uxg-F   226 - 240 <=>  336 - 350   (GLY  226  - LEU  240  <=> ASN 1228  - PRO 1242 )                          
  48: s001-A 4uxg-F   244 - 247 <=>  351 - 354   (ARG  244  - TYR  247  <=> PRO 1243  - SER 1246 )                          
  48: s001-A 4uxg-F   273 - 279 <=>  357 - 363   (MET  273  - PHE  279  <=> GLY 1249  - ASN 1255 )                          
  48: s001-A 4uxg-F   299 - 302 <=>  367 - 370   (ILE  299  - ALA  302  <=> GLY 1259  - THR 1262 )                          
  48: s001-A 4uxg-F   339 - 342 <=>  371 - 374   (GLN  339  - ASN  342  <=> ILE 1263  - PHE 1266 )                          
  48: s001-A 4uxg-F   344 - 347 <=>  392 - 395   (ASP  344  - TYR  347  <=> LYS 1284  - TRP 1287 )                          
  49: s001-A 4uxg-B    47 -  50 <=>  110 - 113   (ASN   47  - ALA   50  <=> LYS 1003  - ASN 1006 )                          
  49: s001-A 4uxg-B    61 -  64 <=>  147 - 150   (LEU   61  - ILE   64  <=> ALA 1040  - GLU 1043 )                          
  49: s001-A 4uxg-B    85 -  89 <=>  172 - 176   (PRO   85  - GLU   89  <=> ASN 1065  - ASN 1069 )                          
  49: s001-A 4uxg-B    92 -  98 <=>  205 - 211   (ALA   92  - GLY   98  <=> GLN 1098  - GLY 1104 )                          
  49: s001-A 4uxg-B   127 - 132 <=>  214 - 219   (PRO  127  - MET  132  <=> ILE 1107  - THR 1112 )                          
  49: s001-A 4uxg-B   139 - 142 <=>  233 - 236   (PRO  139  - GLY  142  <=> SER 1126  - THR 1129 )                          
  49: s001-A 4uxg-B   155 - 160 <=>  239 - 244   (GLY  155  - ASP  160  <=> SER 1132  - ARG 1137 )                          
  49: s001-A 4uxg-B   163 - 175 <=>  253 - 265   (ASN  163  - ILE  175  <=> PHE 1146  - ASN 1158 )                          
  49: s001-A 4uxg-B   180 - 184 <=>  267 - 271   (ALA  180  - PRO  184  <=> PHE 1160  - PHE 1164 )                          
  49: s001-A 4uxg-B   185 - 188 <=>  290 - 293   (ALA  185  - GLY  188  <=> GLU 1183  - LYS 1186 )                          
  49: s001-A 4uxg-B   190 - 200 <=>  294 - 304   (ALA  190  - VAL  200  <=> SER 1187  - THR 1197 )                          
  49: s001-A 4uxg-B   205 - 215 <=>  306 - 316   (THR  205  - VAL  215  <=> ASP 1199  - PRO 1209 )                          
  49: s001-A 4uxg-B   216 - 225 <=>  323 - 332   (GLY  216  - ALA  225  <=> THR 1216  - LYS 1225 )                          
  49: s001-A 4uxg-B   226 - 240 <=>  335 - 349   (GLY  226  - LEU  240  <=> ASN 1228  - PRO 1242 )                          
  49: s001-A 4uxg-B   244 - 248 <=>  350 - 354   (ARG  244  - GLY  248  <=> PRO 1243  - ASP 1247 )                          
  49: s001-A 4uxg-B   274 - 280 <=>  356 - 362   (ILE  274  - ASN  280  <=> GLY 1249  - ASN 1255 )                          
  49: s001-A 4uxg-B   299 - 303 <=>  366 - 370   (ILE  299  - ALA  303  <=> GLY 1259  - ILE 1263 )                          
  49: s001-A 4uxg-B   344 - 347 <=>  388 - 391   (ASP  344  - TYR  347  <=> LYS 1281  - LYS 1284 )                          
  50: s001-A 8ojn-E   414 - 423 <=>    1 -  10   (ARG  414  - MET  423  <=> ARG  648  - VAL  657 )                          
  50: s001-A 8ojn-E   437 - 449 <=>   13 -  25   (ASP  437  - GLN  449  <=> GLY  660  - GLY  672 )                          
  50: s001-A 8ojn-E   450 - 456 <=>   28 -  34   (PRO  450  - LYS  456  <=> GLU  675  - THR  681 )                          
  50: s001-A 8ojn-E   457 - 462 <=>   39 -  44   (ASN  457  - ALA  462  <=> GLY  686  - SER  691 )                          
  50: s001-A 8ojn-E   463 - 471 <=>   50 -  58   (ASN  463  - THR  471  <=> ASN  697  - THR  705 )                          
  50: s001-A 8ojn-E   477 - 489 <=>   60 -  72   (GLY  477  - ASN  489  <=> ILE  707  - GLU  719 )                          
  50: s001-A 8ojn-E   490 - 523 <=>   77 - 110   (ASN  490  - ASN  523  <=> ALA  724  - THR  757 )                          
  50: s001-A 8ojn-E   524 - 527 <=>  119 - 122   (ARG  524  - PHE  527  <=> VAL  766  - THR  769 )                          
  50: s001-A 8ojn-E   533 - 536 <=>  123 - 126   (PRO  533  - SER  536  <=> ALA  770  - SER  773 )                          
  50: s001-A 8ojn-E   537 - 540 <=>  130 - 133   (GLY  537  - ASP  540  <=> ALA  777  - VAL  780 )                          
  51: s001-A 8onb-C   443 - 449 <=>    1 -   7   (SER  443  - GLN  449  <=> SER  666  - GLY  672 )                          
  51: s001-A 8onb-C   450 - 455 <=>   10 -  15   (PRO  450  - ALA  455  <=> GLU  675  - VAL  680 )                          
  51: s001-A 8onb-C   456 - 462 <=>   20 -  26   (LYS  456  - ALA  462  <=> GLY  685  - SER  691 )                          
  51: s001-A 8onb-C   463 - 471 <=>   32 -  40   (ASN  463  - THR  471  <=> ASN  697  - THR  705 )                          
  51: s001-A 8onb-C   476 - 489 <=>   41 -  54   (PRO  476  - ASN  489  <=> ASN  706  - GLU  719 )                          
  51: s001-A 8onb-C   490 - 522 <=>   59 -  91   (ASN  490  - ASN  522  <=> ALA  724  - ASN  756 )                          
  51: s001-A 8onb-C   524 - 527 <=>  101 - 104   (ARG  524  - PHE  527  <=> VAL  766  - THR  769 )                          
  51: s001-A 8onb-C   533 - 536 <=>  105 - 108   (PRO  533  - SER  536  <=> ALA  770  - SER  773 )                          
  51: s001-A 8onb-C   537 - 540 <=>  112 - 115   (GLY  537  - ASP  540  <=> ALA  777  - VAL  780 )                          
  52: s001-A 8onb-E   443 - 449 <=>    1 -   7   (SER  443  - GLN  449  <=> SER  666  - GLY  672 )                          
  52: s001-A 8onb-E   450 - 456 <=>   10 -  16   (PRO  450  - LYS  456  <=> GLU  675  - THR  681 )                          
  52: s001-A 8onb-E   457 - 462 <=>   21 -  26   (ASN  457  - ALA  462  <=> GLY  686  - SER  691 )                          
  52: s001-A 8onb-E   463 - 471 <=>   32 -  40   (ASN  463  - THR  471  <=> ASN  697  - THR  705 )                          
  52: s001-A 8onb-E   476 - 489 <=>   41 -  54   (PRO  476  - ASN  489  <=> ASN  706  - GLU  719 )                          
  52: s001-A 8onb-E   490 - 523 <=>   59 -  92   (ASN  490  - ASN  523  <=> ALA  724  - THR  757 )                          
  52: s001-A 8onb-E   524 - 527 <=>  101 - 104   (ARG  524  - PHE  527  <=> VAL  766  - THR  769 )                          
  52: s001-A 8onb-E   533 - 536 <=>  105 - 108   (PRO  533  - SER  536  <=> ALA  770  - SER  773 )                          
  52: s001-A 8onb-E   537 - 540 <=>  112 - 115   (GLY  537  - ASP  540  <=> ALA  777  - VAL  780 )                          
  53: s001-A 4uxe-C    44 -  49 <=>  103 - 108   (ALA   44  - GLN   49  <=> HIS  995  - GLN 1000 )                          
  53: s001-A 4uxe-C    53 -  56 <=>  128 - 131   (VAL   53  - LYS   56  <=> ILE 1020  - SER 1023 )                          
  53: s001-A 4uxe-C    64 -  68 <=>  147 - 151   (ILE   64  - ASN   68  <=> THR 1039  - GLU 1043 )                          
  53: s001-A 4uxe-C    83 -  86 <=>  154 - 157   (GLY   83  - GLY   86  <=> SER 1046  - ALA 1049 )                          
  53: s001-A 4uxe-C    89 -  93 <=>  176 - 180   (GLU   89  - GLU   93  <=> SER 1068  - PHE 1072 )                          
  53: s001-A 4uxe-C   105 - 111 <=>  197 - 203   (ARG  105  - ASN  111  <=> PRO 1089  - GLN 1095 )                          
  53: s001-A 4uxe-C   121 - 124 <=>  204 - 207   (THR  121  - GLU  124  <=> SER 1096  - ILE 1099 )                          
  53: s001-A 4uxe-C   127 - 130 <=>  213 - 216   (PRO  127  - SER  130  <=> LEU 1105  - ALA 1108 )                          
  53: s001-A 4uxe-C   132 - 135 <=>  217 - 220   (MET  132  - ASN  135  <=> LYS 1109  - THR 1112 )                          
  53: s001-A 4uxe-C   139 - 142 <=>  234 - 237   (PRO  139  - GLY  142  <=> SER 1126  - THR 1129 )                          
  53: s001-A 4uxe-C   155 - 160 <=>  240 - 245   (GLY  155  - ASP  160  <=> SER 1132  - ARG 1137 )                          
  53: s001-A 4uxe-C   163 - 176 <=>  254 - 267   (ASN  163  - ALA  176  <=> PHE 1146  - GLN 1159 )                          
  53: s001-A 4uxe-C   180 - 185 <=>  268 - 273   (ALA  180  - ALA  185  <=> PHE 1160  - LYS 1165 )                          
  53: s001-A 4uxe-C   186 - 200 <=>  291 - 305   (SER  186  - VAL  200  <=> GLU 1183  - THR 1197 )                          
  53: s001-A 4uxe-C   204 - 215 <=>  306 - 317   (ASN  204  - VAL  215  <=> LEU 1198  - PRO 1209 )                          
  53: s001-A 4uxe-C   216 - 225 <=>  324 - 333   (GLY  216  - ALA  225  <=> THR 1216  - LYS 1225 )                          
  53: s001-A 4uxe-C   226 - 240 <=>  336 - 350   (GLY  226  - LEU  240  <=> ASN 1228  - PRO 1242 )                          
  53: s001-A 4uxe-C   244 - 247 <=>  351 - 354   (ARG  244  - TYR  247  <=> PRO 1243  - SER 1246 )                          
  53: s001-A 4uxe-C   274 - 280 <=>  357 - 363   (ILE  274  - ASN  280  <=> GLY 1249  - ASN 1255 )                          
  53: s001-A 4uxe-C   298 - 301 <=>  366 - 369   (ALA  298  - GLY  301  <=> UNK 1258  - LEU 1261 )                          
  53: s001-A 4uxe-C   338 - 341 <=>  370 - 373   (ILE  338  - GLY  341  <=> THR 1262  - ASP 1265 )                          
  53: s001-A 4uxe-C   347 - 351 <=>  380 - 384   (TYR  347  - SER  351  <=> VAL 1272  - PRO 1276 )                          
  53: s001-A 4uxe-C   354 - 358 <=>  385 - 389   (GLN  354  - TYR  358  <=> ASP 1277  - LYS 1281 )                          
  54: s001-A 8onc-E   366 - 370 <=>    1 -   5   (GLU  366  - ALA  370  <=> PHE  637  - PHE  641 )                          
  54: s001-A 8onc-E   372 - 375 <=>    6 -   9   (VAL  372  - LYS  375  <=> GLU  642  - ASN  645 )                          
  54: s001-A 8onc-E   380 - 383 <=>   32 -  35   (ILE  380  - THR  383  <=> LEU  668  - ILE  671 )                          
  54: s001-A 8onc-E   384 - 388 <=>   40 -  44   (THR  384  - ALA  388  <=> VAL  676  - VAL  680 )                          
  54: s001-A 8onc-E   389 - 394 <=>   50 -  55   (ASN  389  - ASP  394  <=> GLY  686  - SER  691 )                          
  54: s001-A 8onc-E   395 - 402 <=>   60 -  67   (ALA  395  - HIS  402  <=> TYR  696  - ARG  703 )                          
  54: s001-A 8onc-E   406 - 409 <=>   68 -  71   (ASN  406  - LYS  409  <=> LYS  704  - ILE  707 )                          
  54: s001-A 8onc-E   411 - 420 <=>   72 -  81   (PHE  411  - ASP  420  <=> ASN  708  - ALA  717 )                          
  54: s001-A 8onc-E   421 - 430 <=>   90 -  99   (GLY  421  - GLY  430  <=> SER  726  - ASP  735 )                          
  54: s001-A 8onc-E   432 - 442 <=>  102 - 112   (ALA  432  - ARG  442  <=> ALA  738  - ARG  748 )                          
  54: s001-A 8onc-E   443 - 449 <=>  115 - 121   (SER  443  - GLN  449  <=> GLY  751  - THR  757 )                          
  54: s001-A 8onc-E   451 - 457 <=>  131 - 137   (ARG  451  - ASN  457  <=> THR  767  - SER  773 )                          
  54: s001-A 8onc-E   458 - 463 <=>  140 - 145   (LEU  458  - ASN  463  <=> SER  776  - ALA  781 )                          
  55: s001-A 4uxe-A    47 -  50 <=>  111 - 114   (ASN   47  - ALA   50  <=> LYS 1003  - ASN 1006 )                          
  55: s001-A 4uxe-A    64 -  69 <=>  147 - 152   (ILE   64  - ALA   69  <=> THR 1039  - PHE 1044 )                          
  55: s001-A 4uxe-A    86 -  91 <=>  175 - 180   (GLY   86  - ASN   91  <=> ALA 1067  - PHE 1072 )                          
  55: s001-A 4uxe-A   122 - 125 <=>  205 - 208   (THR  122  - GLU  125  <=> GLY 1097  - THR 1100 )                          
  55: s001-A 4uxe-A   128 - 132 <=>  216 - 220   (ALA  128  - MET  132  <=> ALA 1108  - THR 1112 )                          
  55: s001-A 4uxe-A   139 - 142 <=>  234 - 237   (PRO  139  - GLY  142  <=> SER 1126  - THR 1129 )                          
  55: s001-A 4uxe-A   155 - 160 <=>  240 - 245   (GLY  155  - ASP  160  <=> SER 1132  - ARG 1137 )                          
  55: s001-A 4uxe-A   163 - 176 <=>  254 - 267   (ASN  163  - ALA  176  <=> PHE 1146  - GLN 1159 )                          
  55: s001-A 4uxe-A   180 - 184 <=>  268 - 272   (ALA  180  - PRO  184  <=> PHE 1160  - PHE 1164 )                          
  55: s001-A 4uxe-A   185 - 188 <=>  291 - 294   (ALA  185  - GLY  188  <=> GLU 1183  - LYS 1186 )                          
  55: s001-A 4uxe-A   190 - 200 <=>  295 - 305   (ALA  190  - VAL  200  <=> SER 1187  - THR 1197 )                          
  55: s001-A 4uxe-A   204 - 215 <=>  306 - 317   (ASN  204  - VAL  215  <=> LEU 1198  - PRO 1209 )                          
  55: s001-A 4uxe-A   216 - 225 <=>  324 - 333   (GLY  216  - ALA  225  <=> THR 1216  - LYS 1225 )                          
  55: s001-A 4uxe-A   226 - 237 <=>  336 - 347   (GLY  226  - VAL  237  <=> ASN 1228  - GLY 1239 )                          
  55: s001-A 4uxe-A   267 - 270 <=>  355 - 358   (GLY  267  - VAL  270  <=> ASP 1247  - ALA 1250 )                          
  55: s001-A 4uxe-A   273 - 277 <=>  359 - 363   (MET  273  - VAL  277  <=> LEU 1251  - ASN 1255 )                          
  55: s001-A 4uxe-A   297 - 301 <=>  366 - 370   (LYS  297  - GLY  301  <=> UNK 1258  - THR 1262 )                          
  55: s001-A 4uxe-A   342 - 345 <=>  391 - 394   (ASN  342  - GLN  345  <=> VAL 1283  - GLU 1286 )                          
  56: s001-A 4uxg-D    45 -  49 <=>  103 - 107   (SER   45  - GLN   49  <=> HIS  995  - SER  999 )                          
  56: s001-A 4uxg-D    52 -  56 <=>  123 - 127   (ALA   52  - LYS   56  <=> VAL 1015  - ASN 1019 )                          
  56: s001-A 4uxg-D    61 -  65 <=>  142 - 146   (LEU   61  - ALA   65  <=> PHE 1034  - VAL 1038 )                          
  56: s001-A 4uxg-D    71 -  74 <=>  161 - 164   (ALA   71  - ARG   74  <=> ARG 1053  - ASN 1056 )                          
  56: s001-A 4uxg-D    75 -  78 <=>  168 - 171   (GLN   75  - PRO   78  <=> GLY 1060  - ILE 1063 )                          
  56: s001-A 4uxg-D    85 -  88 <=>  174 - 177   (PRO   85  - TYR   88  <=> ASP 1066  - ASN 1069 )                          
  56: s001-A 4uxg-D    92 -  95 <=>  178 - 181   (ALA   92  - VAL   95  <=> THR 1070  - LEU 1073 )                          
  56: s001-A 4uxg-D   105 - 108 <=>  197 - 200   (ARG  105  - SER  108  <=> PRO 1089  - ILE 1092 )                          
  56: s001-A 4uxg-D   113 - 116 <=>  201 - 204   (ASN  113  - ASP  116  <=> ASN 1093  - SER 1096 )                          
  56: s001-A 4uxg-D   122 - 126 <=>  206 - 210   (THR  122  - GLN  126  <=> GLN 1098  - GLY 1102 )                          
  56: s001-A 4uxg-D   128 - 134 <=>  213 - 219   (ALA  128  - SER  134  <=> LEU 1105  - VAL 1111 )                          
  56: s001-A 4uxg-D   139 - 142 <=>  234 - 237   (PRO  139  - GLY  142  <=> SER 1126  - THR 1129 )                          
  56: s001-A 4uxg-D   155 - 160 <=>  240 - 245   (GLY  155  - ASP  160  <=> SER 1132  - ARG 1137 )                          
  56: s001-A 4uxg-D   163 - 176 <=>  254 - 267   (ASN  163  - ALA  176  <=> PHE 1146  - GLN 1159 )                          
  56: s001-A 4uxg-D   180 - 184 <=>  268 - 272   (ALA  180  - PRO  184  <=> PHE 1160  - PHE 1164 )                          
  56: s001-A 4uxg-D   185 - 188 <=>  291 - 294   (ALA  185  - GLY  188  <=> GLU 1183  - LYS 1186 )                          
  56: s001-A 4uxg-D   190 - 200 <=>  295 - 305   (ALA  190  - VAL  200  <=> SER 1187  - THR 1197 )                          
  56: s001-A 4uxg-D   204 - 215 <=>  306 - 317   (ASN  204  - VAL  215  <=> LEU 1198  - PRO 1209 )                          
  56: s001-A 4uxg-D   216 - 225 <=>  324 - 333   (GLY  216  - ALA  225  <=> THR 1216  - LYS 1225 )                          
  56: s001-A 4uxg-D   226 - 240 <=>  336 - 350   (GLY  226  - LEU  240  <=> ASN 1228  - PRO 1242 )                          
  56: s001-A 4uxg-D   244 - 248 <=>  351 - 355   (ARG  244  - GLY  248  <=> PRO 1243  - ASP 1247 )                          
  56: s001-A 4uxg-D   274 - 280 <=>  357 - 363   (ILE  274  - ASN  280  <=> GLY 1249  - ASN 1255 )                          
  56: s001-A 4uxg-D   298 - 302 <=>  366 - 370   (ALA  298  - ALA  302  <=> MET 1258  - THR 1262 )                          
  56: s001-A 4uxg-D   339 - 342 <=>  371 - 374   (GLN  339  - ASN  342  <=> ILE 1263  - PHE 1266 )                          
  56: s001-A 4uxg-D   344 - 347 <=>  391 - 394   (ASP  344  - TYR  347  <=> VAL 1283  - GLU 1286 )                          
  57: s001-A 5nxf-B    47 -  50 <=>  209 - 212   (ASN   47  - ALA   50  <=> LYS 1003  - ASN 1006 )                          
  57: s001-A 5nxf-B    53 -  56 <=>  228 - 231   (VAL   53  - LYS   56  <=> ALA 1022  - LEU 1025 )                          
  57: s001-A 5nxf-B    62 -  65 <=>  246 - 249   (PHE   62  - ALA   65  <=> ALA 1040  - GLU 1043 )                          
  57: s001-A 5nxf-B    82 -  86 <=>  267 - 271   (GLN   82  - GLY   86  <=> PHE 1061  - ASN 1065 )                          
  57: s001-A 5nxf-B    93 -  98 <=>  305 - 310   (GLU   93  - GLY   98  <=> ILE 1099  - GLY 1104 )                          
  57: s001-A 5nxf-B   128 - 132 <=>  313 - 317   (ALA  128  - MET  132  <=> ILE 1107  - VAL 1111 )                          
  57: s001-A 5nxf-B   139 - 142 <=>  331 - 334   (PRO  139  - GLY  142  <=> ARG 1125  - GLY 1128 )                          
  57: s001-A 5nxf-B   155 - 160 <=>  338 - 343   (GLY  155  - ASP  160  <=> SER 1132  - ARG 1137 )                          
  57: s001-A 5nxf-B   163 - 176 <=>  352 - 365   (ASN  163  - ALA  176  <=> PHE 1146  - GLN 1159 )                          
  57: s001-A 5nxf-B   180 - 185 <=>  366 - 371   (ALA  180  - ALA  185  <=> PHE 1160  - LYS 1165 )                          
  57: s001-A 5nxf-B   186 - 200 <=>  389 - 403   (SER  186  - VAL  200  <=> GLU 1183  - THR 1197 )                          
  57: s001-A 5nxf-B   204 - 215 <=>  404 - 415   (ASN  204  - VAL  215  <=> LEU 1198  - PRO 1209 )                          
  57: s001-A 5nxf-B   216 - 225 <=>  422 - 431   (GLY  216  - ALA  225  <=> THR 1216  - LYS 1225 )                          
  57: s001-A 5nxf-B   226 - 238 <=>  434 - 446   (GLY  226  - MET  238  <=> ASN 1228  - GLY 1240 )                          
  57: s001-A 5nxf-B   244 - 247 <=>  450 - 453   (ARG  244  - TYR  247  <=> GLN 1244  - ASP 1247 )                          
  57: s001-A 5nxf-B   273 - 279 <=>  455 - 461   (MET  273  - PHE  279  <=> GLY 1249  - ASN 1255 )                          
  57: s001-A 5nxf-B   297 - 302 <=>  464 - 469   (LYS  297  - ALA  302  <=> UNK 1258  - ILE 1263 )                          
  57: s001-A 5nxf-B   337 - 340 <=>  470 - 473   (ARG  337  - VAL  340  <=> ARG 1264  - LEU 1267 )                          
  57: s001-A 5nxf-B   353 - 356 <=>  484 - 487   (LYS  353  - LYS  356  <=> PRO 1278  - LYS 1281 )                          
  58: s001-A 8ojn-B   417 - 422 <=>    4 -   9   (SER  417  - SER  422  <=> ILE  651  - ARG  656 )                          
  58: s001-A 8ojn-B   436 - 450 <=>   12 -  26   (GLN  436  - PRO  450  <=> VAL  659  - THR  673 )                          
  58: s001-A 8ojn-B   451 - 455 <=>   29 -  33   (ARG  451  - ALA  455  <=> VAL  676  - VAL  680 )                          
  58: s001-A 8ojn-B   456 - 462 <=>   38 -  44   (LYS  456  - ALA  462  <=> GLY  685  - SER  691 )                          
  58: s001-A 8ojn-B   463 - 471 <=>   50 -  58   (ASN  463  - THR  471  <=> ASN  697  - THR  705 )                          
  58: s001-A 8ojn-B   477 - 489 <=>   60 -  72   (GLY  477  - ASN  489  <=> ILE  707  - GLU  719 )                          
  58: s001-A 8ojn-B   490 - 522 <=>   77 - 109   (ASN  490  - ASN  522  <=> ALA  724  - ASN  756 )                          
  58: s001-A 8ojn-B   524 - 527 <=>  119 - 122   (ARG  524  - PHE  527  <=> VAL  766  - THR  769 )                          
  58: s001-A 8ojn-B   533 - 536 <=>  123 - 126   (PRO  533  - SER  536  <=> ALA  770  - SER  773 )                          
  58: s001-A 8ojn-B   537 - 540 <=>  130 - 133   (GLY  537  - ASP  540  <=> ALA  777  - VAL  780 )                          
  59: s001-A 5nxh-A    45 -  49 <=>  260 - 264   (SER   45  - GLN   49  <=> LYS 1003  - ILE 1007 )                          
  59: s001-A 5nxh-A    53 -  56 <=>  281 - 284   (VAL   53  - LYS   56  <=> GLY 1024  - ASN 1027 )                          
  59: s001-A 5nxh-A    61 -  65 <=>  297 - 301   (LEU   61  - ALA   65  <=> ALA 1040  - PHE 1044 )                          
  59: s001-A 5nxh-A    82 -  88 <=>  320 - 326   (GLN   82  - TYR   88  <=> ILE 1063  - ASN 1069 )                          
  59: s001-A 5nxh-A    89 -  98 <=>  351 - 360   (GLU   89  - GLY   98  <=> ASN 1094  - GLU 1103 )                          
  59: s001-A 5nxh-A   127 - 133 <=>  364 - 370   (PRO  127  - ARG  133  <=> ILE 1107  - ILE 1113 )                          
  59: s001-A 5nxh-A   139 - 142 <=>  383 - 386   (PRO  139  - GLY  142  <=> SER 1126  - THR 1129 )                          
  59: s001-A 5nxh-A   155 - 160 <=>  389 - 394   (GLY  155  - ASP  160  <=> SER 1132  - ARG 1137 )                          
  59: s001-A 5nxh-A   163 - 176 <=>  403 - 416   (ASN  163  - ALA  176  <=> PHE 1146  - GLN 1159 )                          
  59: s001-A 5nxh-A   180 - 184 <=>  417 - 421   (ALA  180  - PRO  184  <=> PHE 1160  - PHE 1164 )                          
  59: s001-A 5nxh-A   185 - 188 <=>  440 - 443   (ALA  185  - GLY  188  <=> GLU 1183  - LYS 1186 )                          
  59: s001-A 5nxh-A   190 - 200 <=>  444 - 454   (ALA  190  - VAL  200  <=> SER 1187  - THR 1197 )                          
  59: s001-A 5nxh-A   205 - 215 <=>  456 - 466   (THR  205  - VAL  215  <=> ASP 1199  - PRO 1209 )                          
  59: s001-A 5nxh-A   216 - 225 <=>  473 - 482   (GLY  216  - ALA  225  <=> THR 1216  - LYS 1225 )                          
  59: s001-A 5nxh-A   226 - 240 <=>  485 - 499   (GLY  226  - LEU  240  <=> ASN 1228  - PRO 1242 )                          
  59: s001-A 5nxh-A   244 - 247 <=>  500 - 503   (ARG  244  - TYR  247  <=> PRO 1243  - SER 1246 )                          
  59: s001-A 5nxh-A   274 - 280 <=>  506 - 512   (ILE  274  - ASN  280  <=> GLY 1249  - ASN 1255 )                          
  59: s001-A 5nxh-A   299 - 302 <=>  516 - 519   (ILE  299  - ALA  302  <=> GLY 1259  - THR 1262 )                          
  59: s001-A 5nxh-A   339 - 342 <=>  520 - 523   (GLN  339  - ASN  342  <=> ILE 1263  - PHE 1266 )                          
  59: s001-A 5nxh-A   344 - 347 <=>  540 - 543   (ASP  344  - TYR  347  <=> VAL 1283  - GLU 1286 )                          
  60: s001-A 4uxg-I    47 -  50 <=>  109 - 112   (ASN   47  - ALA   50  <=> LYS 1003  - ASN 1006 )                          
  60: s001-A 4uxg-I    61 -  64 <=>  146 - 149   (LEU   61  - ILE   64  <=> ALA 1040  - GLU 1043 )                          
  60: s001-A 4uxg-I    83 -  87 <=>  168 - 172   (GLY   83  - GLY   87  <=> PHE 1062  - ASP 1066 )                          
  60: s001-A 4uxg-I    93 -  98 <=>  205 - 210   (GLU   93  - GLY   98  <=> ILE 1099  - GLY 1104 )                          
  60: s001-A 4uxg-I   127 - 132 <=>  213 - 218   (PRO  127  - MET  132  <=> ILE 1107  - THR 1112 )                          
  60: s001-A 4uxg-I   139 - 142 <=>  232 - 235   (PRO  139  - GLY  142  <=> SER 1126  - THR 1129 )                          
  60: s001-A 4uxg-I   155 - 160 <=>  238 - 243   (GLY  155  - ASP  160  <=> SER 1132  - ARG 1137 )                          
  60: s001-A 4uxg-I   163 - 176 <=>  252 - 265   (ASN  163  - ALA  176  <=> PHE 1146  - GLN 1159 )                          
  60: s001-A 4uxg-I   180 - 184 <=>  266 - 270   (ALA  180  - PRO  184  <=> PHE 1160  - PHE 1164 )                          
  60: s001-A 4uxg-I   185 - 188 <=>  289 - 292   (ALA  185  - GLY  188  <=> GLU 1183  - LYS 1186 )                          
  60: s001-A 4uxg-I   190 - 200 <=>  293 - 303   (ALA  190  - VAL  200  <=> SER 1187  - THR 1197 )                          
  60: s001-A 4uxg-I   204 - 215 <=>  304 - 315   (ASN  204  - VAL  215  <=> LEU 1198  - PRO 1209 )                          
  60: s001-A 4uxg-I   216 - 225 <=>  322 - 331   (GLY  216  - ALA  225  <=> THR 1216  - LYS 1225 )                          
  60: s001-A 4uxg-I   226 - 238 <=>  334 - 346   (GLY  226  - MET  238  <=> ASN 1228  - GLY 1240 )                          
  60: s001-A 4uxg-I   273 - 279 <=>  355 - 361   (MET  273  - PHE  279  <=> GLY 1249  - ASN 1255 )                          
  60: s001-A 4uxg-I   297 - 301 <=>  364 - 368   (LYS  297  - GLY  301  <=> MET 1258  - THR 1262 )                          
  60: s001-A 4uxg-I   338 - 341 <=>  369 - 372   (ILE  338  - GLY  341  <=> ILE 1263  - PHE 1266 )                          
  60: s001-A 4uxg-I   352 - 356 <=>  383 - 387   (TRP  352  - LYS  356  <=> ASP 1277  - LYS 1281 )                          
  61: s001-A 5nxh-B    44 -  49 <=>  252 - 257   (ALA   44  - GLN   49  <=> HIS  995  - GLN 1000 )                          
  61: s001-A 5nxh-B    53 -  57 <=>  278 - 282   (VAL   53  - ILE   57  <=> ASN 1021  - LEU 1025 )                          
  61: s001-A 5nxh-B    65 -  68 <=>  298 - 301   (ALA   65  - ASN   68  <=> ASN 1041  - PHE 1044 )                          
  61: s001-A 5nxh-B    85 -  91 <=>  323 - 329   (PRO   85  - ASN   91  <=> ASP 1066  - PHE 1072 )                          
  61: s001-A 5nxh-B   105 - 108 <=>  346 - 349   (ARG  105  - SER  108  <=> PRO 1089  - ILE 1092 )                          
  61: s001-A 5nxh-B   113 - 116 <=>  350 - 353   (ASN  113  - ASP  116  <=> ASN 1093  - SER 1096 )                          
  61: s001-A 5nxh-B   122 - 126 <=>  355 - 359   (THR  122  - GLN  126  <=> GLN 1098  - GLY 1102 )                          
  61: s001-A 5nxh-B   127 - 130 <=>  362 - 365   (PRO  127  - SER  130  <=> LEU 1105  - ALA 1108 )                          
  61: s001-A 5nxh-B   134 - 137 <=>  379 - 382   (SER  134  - PRO  137  <=> SER 1122  - ARG 1125 )                          
  61: s001-A 5nxh-B   139 - 142 <=>  383 - 386   (PRO  139  - GLY  142  <=> SER 1126  - THR 1129 )                          
  61: s001-A 5nxh-B   155 - 160 <=>  389 - 394   (GLY  155  - ASP  160  <=> SER 1132  - ARG 1137 )                          
  61: s001-A 5nxh-B   163 - 176 <=>  403 - 416   (ASN  163  - ALA  176  <=> PHE 1146  - GLN 1159 )                          
  61: s001-A 5nxh-B   180 - 185 <=>  417 - 422   (ALA  180  - ALA  185  <=> PHE 1160  - LYS 1165 )                          
  61: s001-A 5nxh-B   186 - 200 <=>  440 - 454   (SER  186  - VAL  200  <=> GLU 1183  - THR 1197 )                          
  61: s001-A 5nxh-B   204 - 215 <=>  455 - 466   (ASN  204  - VAL  215  <=> LEU 1198  - PRO 1209 )                          
  61: s001-A 5nxh-B   216 - 225 <=>  473 - 482   (GLY  216  - ALA  225  <=> THR 1216  - LYS 1225 )                          
  61: s001-A 5nxh-B   226 - 239 <=>  485 - 498   (GLY  226  - ALA  239  <=> ASN 1228  - ASN 1241 )                          
  61: s001-A 5nxh-B   244 - 247 <=>  500 - 503   (ARG  244  - TYR  247  <=> PRO 1243  - SER 1246 )                          
  61: s001-A 5nxh-B   273 - 279 <=>  506 - 512   (MET  273  - PHE  279  <=> GLY 1249  - ASN 1255 )                          
  61: s001-A 5nxh-B   299 - 303 <=>  516 - 520   (ILE  299  - ALA  303  <=> GLY 1259  - ILE 1263 )                          
  61: s001-A 5nxh-B   342 - 347 <=>  539 - 544   (ASN  342  - TYR  347  <=> THR 1282  - TRP 1287 )                          
  62: s001-A 5nxf-A   241 - 244 <=>    9 -  12   (GLN  241  - ARG  244  <=> ALA  803  - ALA  806 )                          
  62: s001-A 5nxf-A   247 - 250 <=>   13 -  16   (TYR  247  - ALA  250  <=> VAL  807  - LYS  810 )                          
  62: s001-A 5nxf-A   277 - 280 <=>   17 -  20   (VAL  277  - ASN  280  <=> ASN  811  - TRP  814 )                          
  62: s001-A 5nxf-A   312 - 315 <=>   22 -  25   (LEU  312  - GLY  315  <=> ALA  816  - GLU  819 )                          
  62: s001-A 5nxf-A   335 - 338 <=>   36 -  39   (ALA  335  - ILE  338  <=> GLY  830  - LYS  833 )                          
  62: s001-A 5nxf-A   351 - 359 <=>   69 -  77   (SER  351  - VAL  359  <=> VAL  863  - VAL  871 )                          
  62: s001-A 5nxf-A   363 - 368 <=>   80 -  85   (LYS  363  - ASP  368  <=> ASN  874  - LYS  879 )                          
  62: s001-A 5nxf-A   372 - 379 <=>   87 -  94   (VAL  372  - ALA  379  <=> LYS  881  - LEU  888 )                          
  62: s001-A 5nxf-A   386 - 389 <=>  100 - 103   (TRP  386  - ASN  389  <=> SER  894  - ILE  897 )                          
  62: s001-A 5nxf-A   390 - 393 <=>  109 - 112   (LEU  390  - SER  393  <=> GLN  903  - ASN  906 )                          
  62: s001-A 5nxf-A   397 - 401 <=>  113 - 117   (PRO  397  - PHE  401  <=> GLY  907  - LEU  911 )                          
  62: s001-A 5nxf-A   426 - 429 <=>  119 - 122   (TYR  426  - GLN  429  <=> GLN  913  - ASN  916 )                          
  62: s001-A 5nxf-A   441 - 449 <=>  129 - 137   (SER  441  - GLN  449  <=> SER  923  - GLY  931 )                          
  62: s001-A 5nxf-A   451 - 462 <=>  138 - 149   (ARG  451  - ALA  462  <=> SER  932  - ASN  943 )                          
  62: s001-A 5nxf-A   463 - 474 <=>  153 - 164   (ASN  463  - ASP  474  <=> PRO  947  - SER  958 )                          
  62: s001-A 5nxf-A   475 - 487 <=>  167 - 179   (GLN  475  - ASP  487  <=> ASN  961  - ASN  973 )                          
  62: s001-A 5nxf-A   488 - 499 <=>  187 - 198   (ALA  488  - THR  499  <=> THR  981  - ASP  992 )                          
  62: s001-A 5nxf-A   506 - 515 <=>  199 - 208   (ARG  506  - ALA  515  <=> THR  993  - ASN 1002 )                          
  62: s001-A 5nxf-A   516 - 530 <=>  212 - 226   (SER  516  - GLN  530  <=> ASN 1006  - ILE 1020 )                          
  62: s001-A 5nxf-A   534 - 538 <=>  233 - 237   (TRP  534  - ASN  538  <=> ASN 1027  - THR 1031 )                          
  62: s001-A 5nxf-A   540 - 547 <=>  257 - 264   (ASP  540  - VAL  547  <=> ALA 1051  - ASP 1058 )                          
  62: s001-A 5nxf-A   652 - 656 <=>  329 - 333   (GLY  652  - PHE  656  <=> ARG 1123  - GLN 1127 )                          
  62: s001-A 5nxf-A   662 - 667 <=>  401 - 406   (PHE  662  - LYS  667  <=> GLY 1195  - SER 1200 )                          
  62: s001-A 5nxf-A   675 - 689 <=>  432 - 446   (GLN  675  - PHE  689  <=> THR 1226  - GLY 1240 )                          
  62: s001-A 5nxf-A   696 - 699 <=>  451 - 454   (SER  696  - SER  699  <=> PRO 1245  - ILE 1248 )                          
  63: s001-A 4uxf-A   349 - 352 <=>    8 -  11   (ALA  349  - TRP  352  <=> ASP  900  - GLN  903 )                          
  63: s001-A 4uxf-A   360 - 363 <=>   28 -  31   (ALA  360  - LYS  363  <=> PRO  920  - SER  923 )                          
  63: s001-A 4uxf-A   365 - 370 <=>   34 -  39   (THR  365  - ALA  370  <=> THR  926  - GLY  931 )                          
  63: s001-A 4uxf-A   376 - 381 <=>   57 -  62   (PRO  376  - GLN  381  <=> SER  949  - LYS  954 )                          
  63: s001-A 4uxf-A   390 - 393 <=>  102 - 105   (LEU  390  - SER  393  <=> SER  994  - PHE  997 )                          
  63: s001-A 4uxf-A   397 - 401 <=>  120 - 124   (PRO  397  - PHE  401  <=> ASN 1012  - MET 1016 )                          
  63: s001-A 4uxf-A   426 - 429 <=>  126 - 129   (TYR  426  - GLN  429  <=> ILE 1018  - ASN 1021 )                          
  63: s001-A 4uxf-A   441 - 449 <=>  136 - 144   (SER  441  - GLN  449  <=> VAL 1028  - ARG 1036 )                          
  63: s001-A 4uxf-A   451 - 470 <=>  145 - 164   (ARG  451  - ASN  470  <=> SER 1037  - ASN 1056 )                          
  63: s001-A 4uxf-A   476 - 486 <=>  165 - 175   (PRO  476  - VAL  486  <=> GLY 1057  - ALA 1067 )                          
  63: s001-A 4uxf-A   492 - 502 <=>  176 - 186   (ALA  492  - ASP  502  <=> SER 1068  - GLY 1078 )                          
  63: s001-A 4uxf-A   503 - 506 <=>  190 - 193   (GLY  503  - ARG  506  <=> GLY 1082  - ASN 1085 )                          
  63: s001-A 4uxf-A   507 - 528 <=>  195 - 216   (SER  507  - ALA  528  <=> LEU 1087  - ALA 1108 )                          
  63: s001-A 4uxf-A   534 - 538 <=>  227 - 231   (TRP  534  - ASN  538  <=> THR 1119  - ARG 1123 )                          
  63: s001-A 4uxf-A   540 - 543 <=>  255 - 258   (ASP  540  - THR  543  <=> TRP 1147  - ASP 1150 )                          
  63: s001-A 4uxf-A   547 - 551 <=>  318 - 322   (VAL  547  - ASN  551  <=> THR 1210  - ALA 1214 )                          
  63: s001-A 4uxf-A   651 - 655 <=>  353 - 357   (TRP  651  - GLU  655  <=> PRO 1245  - GLY 1249 )                          
  63: s001-A 4uxf-A   665 - 668 <=>  370 - 373   (ASN  665  - LEU  668  <=> THR 1262  - ASP 1265 )                          
  63: s001-A 4uxf-A   674 - 681 <=>  381 - 388   (THR  674  - ALA  681  <=> ARG 1273  - ASN 1280 )                          
  63: s001-A 4uxf-A   721 - 724 <=>  394 - 397   (PHE  721  - PRO  724  <=> GLU 1286  - GLU 1289 )                          
  64: s001-A 4uxg-L    46 -  50 <=>  109 - 113   (ASN   46  - ALA   50  <=> ASN 1002  - ASN 1006 )                          
  64: s001-A 4uxg-L    61 -  64 <=>  145 - 148   (LEU   61  - ILE   64  <=> VAL 1038  - ASN 1041 )                          
  64: s001-A 4uxg-L    67 -  70 <=>  149 - 152   (GLN   67  - GLN   70  <=> GLY 1042  - ILE 1045 )                          
  64: s001-A 4uxg-L    85 -  91 <=>  173 - 179   (PRO   85  - ASN   91  <=> ASP 1066  - PHE 1072 )                          
  64: s001-A 4uxg-L   113 - 116 <=>  200 - 203   (ASN  113  - ASP  116  <=> ASN 1093  - SER 1096 )                          
  64: s001-A 4uxg-L   122 - 125 <=>  205 - 208   (THR  122  - GLU  125  <=> GLN 1098  - ILE 1101 )                          
  64: s001-A 4uxg-L   127 - 133 <=>  212 - 218   (PRO  127  - ARG  133  <=> LEU 1105  - VAL 1111 )                          
  64: s001-A 4uxg-L   139 - 142 <=>  233 - 236   (PRO  139  - GLY  142  <=> SER 1126  - THR 1129 )                          
  64: s001-A 4uxg-L   155 - 160 <=>  239 - 244   (GLY  155  - ASP  160  <=> SER 1132  - ARG 1137 )                          
  64: s001-A 4uxg-L   163 - 176 <=>  253 - 266   (ASN  163  - ALA  176  <=> PHE 1146  - GLN 1159 )                          
  64: s001-A 4uxg-L   180 - 184 <=>  267 - 271   (ALA  180  - PRO  184  <=> PHE 1160  - PHE 1164 )                          
  64: s001-A 4uxg-L   185 - 188 <=>  290 - 293   (ALA  185  - GLY  188  <=> GLU 1183  - LYS 1186 )                          
  64: s001-A 4uxg-L   190 - 200 <=>  294 - 304   (ALA  190  - VAL  200  <=> SER 1187  - THR 1197 )                          
  64: s001-A 4uxg-L   204 - 215 <=>  305 - 316   (ASN  204  - VAL  215  <=> LEU 1198  - PRO 1209 )                          
  64: s001-A 4uxg-L   216 - 225 <=>  323 - 332   (GLY  216  - ALA  225  <=> THR 1216  - LYS 1225 )                          
  64: s001-A 4uxg-L   226 - 240 <=>  335 - 349   (GLY  226  - LEU  240  <=> ASN 1228  - PRO 1242 )                          
  64: s001-A 4uxg-L   244 - 247 <=>  350 - 353   (ARG  244  - TYR  247  <=> PRO 1243  - SER 1246 )                          
  64: s001-A 4uxg-L   273 - 278 <=>  356 - 361   (MET  273  - LYS  278  <=> GLY 1249  - ASP 1254 )                          
  64: s001-A 4uxg-L   297 - 302 <=>  365 - 370   (LYS  297  - ALA  302  <=> MET 1258  - ILE 1263 )                          
  64: s001-A 4uxg-L   338 - 341 <=>  371 - 374   (ILE  338  - GLY  341  <=> ARG 1264  - LEU 1267 )                          
  64: s001-A 4uxg-L   344 - 347 <=>  392 - 395   (ASP  344  - TYR  347  <=> PHE 1285  - VAL 1288 )                          
  65: s001-A 4uxg-C   383 - 386 <=>    2 -   5   (THR  383  - TRP  386  <=> GLN  891  - SER  894 )                          
  65: s001-A 4uxg-C   397 - 400 <=>   17 -  20   (PRO  397  - ASP  400  <=> ASN  906  - LEU  909 )                          
  65: s001-A 4uxg-C   426 - 429 <=>   22 -  25   (TYR  426  - GLN  429  <=> LEU  911  - GLN  914 )                          
  65: s001-A 4uxg-C   441 - 449 <=>   34 -  42   (SER  441  - GLN  449  <=> SER  923  - GLY  931 )                          
  65: s001-A 4uxg-C   451 - 462 <=>   43 -  54   (ARG  451  - ALA  462  <=> SER  932  - ASN  943 )                          
  65: s001-A 4uxg-C   463 - 474 <=>   58 -  69   (ASN  463  - ASP  474  <=> PRO  947  - SER  958 )                          
  65: s001-A 4uxg-C   475 - 487 <=>   72 -  84   (GLN  475  - ASP  487  <=> ASN  961  - ASN  973 )                          
  65: s001-A 4uxg-C   488 - 499 <=>   92 - 103   (ALA  488  - THR  499  <=> THR  981  - ASP  992 )                          
  65: s001-A 4uxg-C   506 - 515 <=>  104 - 113   (ARG  506  - ALA  515  <=> THR  993  - ASN 1002 )                          
  65: s001-A 4uxg-C   516 - 530 <=>  117 - 131   (SER  516  - GLN  530  <=> ASN 1006  - ILE 1020 )                          
  65: s001-A 4uxg-C   534 - 538 <=>  138 - 142   (TRP  534  - ASN  538  <=> ASN 1027  - THR 1031 )                          
  65: s001-A 4uxg-C   541 - 544 <=>  192 - 195   (PRO  541  - LYS  544  <=> THR 1081  - PHE 1084 )                          
  65: s001-A 4uxg-C   545 - 549 <=>  197 - 201   (LEU  545  - ALA  549  <=> GLY 1086  - LEU 1090 )                          
  65: s001-A 4uxg-C   550 - 555 <=>  211 - 216   (THR  550  - GLY  555  <=> THR 1100  - LEU 1105 )                          
  65: s001-A 4uxg-C   600 - 606 <=>  229 - 235   (TYR  600  - THR  606  <=> LEU 1118  - ILE 1124 )                          
  65: s001-A 4uxg-C   624 - 627 <=>  236 - 239   (SER  624  - ASN  627  <=> ARG 1125  - GLY 1128 )                          
  65: s001-A 4uxg-C   651 - 655 <=>  336 - 340   (TRP  651  - GLU  655  <=> LYS 1225  - SER 1229 )                          
  65: s001-A 4uxg-C   670 - 675 <=>  364 - 369   (ILE  670  - GLN  675  <=> SER 1253  - MET 1258 )                          
  66: s001-A 2d49-A    74 -  84 <=>    1 -  11   (ARG   74  - MET   84  <=> ALA    1  - SER   11 )                          
  66: s001-A 2d49-A    87 -  97 <=>   12 -  22   (GLY   87  - VAL   97  <=> VAL   12  - ASN   22 )                          
  66: s001-A 2d49-A   103 - 127 <=>   23 -  47   (MET  103  - PRO  127  <=> GLY   23  - GLY   47 )                          
  67: s001-A 4uxg-A   383 - 387 <=>    6 -  10   (THR  383  - PHE  387  <=> ARG  899  - GLN  903 )                          
  67: s001-A 4uxg-A   389 - 392 <=>   11 -  14   (ASN  389  - LEU  392  <=> THR  904  - GLY  907 )                          
  67: s001-A 4uxg-A   397 - 400 <=>   15 -  18   (PRO  397  - ASP  400  <=> SER  908  - LEU  911 )                          
  67: s001-A 4uxg-A   411 - 414 <=>   19 -  22   (PHE  411  - ARG  414  <=> THR  912  - THR  915 )                          
  67: s001-A 4uxg-A   442 - 449 <=>   31 -  38   (ARG  442  - GLN  449  <=> SER  924  - GLY  931 )                          
  67: s001-A 4uxg-A   451 - 462 <=>   39 -  50   (ARG  451  - ALA  462  <=> SER  932  - ASN  943 )                          
  67: s001-A 4uxg-A   463 - 472 <=>   54 -  63   (ASN  463  - THR  472  <=> PRO  947  - PRO  956 )                          
  67: s001-A 4uxg-A   473 - 477 <=>   65 -  69   (ALA  473  - GLY  477  <=> SER  958  - PRO  962 )                          
  67: s001-A 4uxg-A   478 - 487 <=>   71 -  80   (TRP  478  - ASP  487  <=> GLN  964  - ASN  973 )                          
  67: s001-A 4uxg-A   488 - 499 <=>   88 -  99   (ALA  488  - THR  499  <=> THR  981  - ASP  992 )                          
  67: s001-A 4uxg-A   506 - 515 <=>  100 - 109   (ARG  506  - ALA  515  <=> THR  993  - ASN 1002 )                          
  67: s001-A 4uxg-A   516 - 530 <=>  113 - 127   (SER  516  - GLN  530  <=> ASN 1006  - ILE 1020 )                          
  67: s001-A 4uxg-A   534 - 538 <=>  134 - 138   (TRP  534  - ASN  538  <=> ASN 1027  - THR 1031 )                          
  67: s001-A 4uxg-A   543 - 546 <=>  162 - 165   (THR  543  - THR  546  <=> ILE 1055  - ASP 1058 )                          
  67: s001-A 4uxg-A   551 - 554 <=>  181 - 184   (ASN  551  - ALA  554  <=> LEU 1074  - ALA 1077 )                          
  67: s001-A 4uxg-A   602 - 605 <=>  210 - 213   (ASP  602  - GLN  605  <=> GLU 1103  - ILE 1106 )                          
  67: s001-A 4uxg-A   651 - 656 <=>  247 - 252   (TRP  651  - PHE  656  <=> THR 1140  - GLY 1145 )                          
  67: s001-A 4uxg-A   666 - 669 <=>  257 - 260   (THR  666  - THR  669  <=> ASP 1150  - ASP 1153 )                          
  67: s001-A 4uxg-A   674 - 677 <=>  312 - 315   (THR  674  - THR  677  <=> TRP 1205  - TYR 1208 )                          
  67: s001-A 4uxg-A   680 - 683 <=>  317 - 320   (THR  680  - PHE  683  <=> THR 1210  - GLU 1213 )                          
  67: s001-A 4uxg-A   704 - 713 <=>  347 - 356   (THR  704  - SER  713  <=> GLY 1240  - GLY 1249 )                          
  68: s001-A 5yvq-A   335 - 340 <=>    1 -   6   (ALA  335  - VAL  340  <=> LYS  138  - ALA  143 )                          
  68: s001-A 5yvq-A   350 - 354 <=>    9 -  13   (PRO  350  - GLN  354  <=> ASN  146  - ARG  150 )                          
  68: s001-A 5yvq-A   357 - 363 <=>   14 -  20   (ASP  357  - LYS  363  <=> LEU  151  - GLY  157 )                          
  68: s001-A 5yvq-A   366 - 373 <=>   34 -  41   (GLU  366  - VAL  373  <=> GLY  171  - ARG  178 )                          
  68: s001-A 5yvq-A   381 - 388 <=>   53 -  60   (GLN  381  - ALA  388  <=> LEU  190  - GLU  197 )                          
  68: s001-A 5yvq-A   389 - 393 <=>   63 -  67   (ASN  389  - SER  393  <=> SER  200  - TRP  204 )                          
  68: s001-A 5yvq-A   394 - 397 <=>   71 -  74   (ASP  394  - PRO  397  <=> THR  208  - ALA  211 )                          
  68: s001-A 5yvq-A   419 - 430 <=>   98 - 109   (ALA  419  - GLY  430  <=> GLY  235  - SER  246 )                          
  68: s001-A 5yvq-A   432 - 449 <=>  110 - 127   (ALA  432  - GLN  449  <=> THR  247  - VAL  264 )                          
  68: s001-A 5yvq-A   451 - 470 <=>  128 - 147   (ARG  451  - ASN  470  <=> ASN  265  - TYR  284 )                          
  68: s001-A 5yvq-A   476 - 486 <=>  148 - 158   (PRO  476  - VAL  486  <=> GLY  285  - GLY  295 )                          
  68: s001-A 5yvq-A   492 - 502 <=>  159 - 169   (ALA  492  - ASP  502  <=> SER  296  - GLY  306 )                          
  68: s001-A 5yvq-A   503 - 506 <=>  173 - 176   (GLY  503  - ARG  506  <=> GLY  310  - ASN  313 )                          
  68: s001-A 5yvq-A   507 - 528 <=>  178 - 199   (SER  507  - ALA  528  <=> LEU  315  - SER  336 )                          
  68: s001-A 5yvq-A   534 - 543 <=>  207 - 216   (TRP  534  - THR  543  <=> PHE  344  - TRP  353 )                          
  68: s001-A 5yvq-A   552 - 556 <=>  282 - 286   (GLN  552  - PRO  556  <=> ASN  419  - LEU  423 )                          
  68: s001-A 5yvq-A   603 - 606 <=>  293 - 296   (ASN  603  - THR  606  <=> PRO  430  - TYR  433 )                          
  68: s001-A 5yvq-A   665 - 671 <=>  304 - 310   (ASN  665  - LYS  671  <=> VAL  441  - GLY  447 )                          
  68: s001-A 5yvq-A   716 - 722 <=>  320 - 326   (PRO  716  - ILE  722  <=> ARG  457  - SER  463 )                          
  68: s001-A 5yvq-A   738 - 742 <=>  336 - 340   (LYS  738  - GLY  742  <=> ASP  482  - TYR  486 )                          
  69: s001-A 4uxe-B   349 - 352 <=>    1 -   4   (ALA  349  - TRP  352  <=> PRO  893  - PHE  896 )                          
  69: s001-A 4uxe-B   355 - 358 <=>    5 -   8   (VAL  355  - TYR  358  <=> ILE  897  - ASP  900 )                          
  69: s001-A 4uxe-B   363 - 367 <=>   27 -  31   (LYS  363  - VAL  367  <=> ALA  919  - SER  923 )                          
  69: s001-A 4uxe-B   370 - 373 <=>   34 -  37   (ALA  370  - VAL  373  <=> THR  926  - PHE  929 )                          
  69: s001-A 4uxe-B   378 - 381 <=>   56 -  59   (VAL  378  - GLN  381  <=> THR  948  - VAL  951 )                          
  69: s001-A 4uxe-B   385 - 388 <=>   78 -  81   (PRO  385  - ALA  388  <=> VAL  970  - ASN  973 )                          
  69: s001-A 4uxe-B   390 - 393 <=>  103 - 106   (LEU  390  - SER  393  <=> HIS  995  - TYR  998 )                          
  69: s001-A 4uxe-B   415 - 418 <=>  121 - 124   (PHE  415  - GLU  418  <=> GLY 1013  - UNK 1016 )                          
  69: s001-A 4uxe-B   426 - 429 <=>  126 - 129   (TYR  426  - GLN  429  <=> ILE 1018  - ASN 1021 )                          
  69: s001-A 4uxe-B   441 - 449 <=>  136 - 144   (SER  441  - GLN  449  <=> VAL 1028  - ARG 1036 )                          
  69: s001-A 4uxe-B   451 - 470 <=>  145 - 164   (ARG  451  - ASN  470  <=> SER 1037  - ASN 1056 )                          
  69: s001-A 4uxe-B   476 - 486 <=>  165 - 175   (PRO  476  - VAL  486  <=> GLY 1057  - ALA 1067 )                          
  69: s001-A 4uxe-B   492 - 502 <=>  176 - 186   (ALA  492  - ASP  502  <=> SER 1068  - GLY 1078 )                          
  69: s001-A 4uxe-B   503 - 506 <=>  190 - 193   (GLY  503  - ARG  506  <=> GLY 1082  - ASN 1085 )                          
  69: s001-A 4uxe-B   507 - 528 <=>  195 - 216   (SER  507  - ALA  528  <=> LEU 1087  - ALA 1108 )                          
  69: s001-A 4uxe-B   534 - 538 <=>  227 - 231   (TRP  534  - ASN  538  <=> THR 1119  - ARG 1123 )                          
  69: s001-A 4uxe-B   540 - 543 <=>  255 - 258   (ASP  540  - THR  543  <=> TRP 1147  - ASP 1150 )                          
  69: s001-A 4uxe-B   547 - 551 <=>  318 - 322   (VAL  547  - ASN  551  <=> THR 1210  - ALA 1214 )                          
  69: s001-A 4uxe-B   662 - 665 <=>  361 - 364   (PHE  662  - ASN  665  <=> SER 1253  - ALA 1256 )                          
  69: s001-A 4uxe-B   671 - 674 <=>  368 - 371   (LYS  671  - THR  674  <=> ASN 1260  - ILE 1263 )                          
  69: s001-A 4uxe-B   676 - 680 <=>  375 - 379   (GLU  676  - THR  680  <=> LEU 1267  - ASN 1271 )                          
  69: s001-A 4uxe-B   720 - 723 <=>  383 - 386   (ALA  720  - ARG  723  <=> VAL 1275  - PRO 1278 )                          
  69: s001-A 4uxe-B   725 - 728 <=>  387 - 390   (GLY  725  - GLY  728  <=> VAL 1279  - THR 1282 )                          
  70: s001-A 4uxg-E   337 - 341 <=>    1 -   5   (ARG  337  - GLY  341  <=> SER  890  - SER  894 )                          
  70: s001-A 4uxg-E   343 - 347 <=>    9 -  13   (ALA  343  - TYR  347  <=> ARG  898  - ALA  902 )                          
  70: s001-A 4uxg-E   354 - 357 <=>   15 -  18   (GLN  354  - ASP  357  <=> THR  904  - GLY  907 )                          
  70: s001-A 4uxg-E   360 - 363 <=>   19 -  22   (ALA  360  - LYS  363  <=> SER  908  - LEU  911 )                          
  70: s001-A 4uxg-E   366 - 370 <=>   38 -  42   (GLU  366  - ALA  370  <=> GLY  927  - GLY  931 )                          
  70: s001-A 4uxg-E   376 - 381 <=>   60 -  65   (PRO  376  - GLN  381  <=> SER  949  - LYS  954 )                          
  70: s001-A 4uxg-E   389 - 393 <=>  106 - 110   (ASN  389  - SER  393  <=> HIS  995  - SER  999 )                          
  70: s001-A 4uxg-E   397 - 400 <=>  124 - 127   (PRO  397  - ASP  400  <=> GLY 1013  - MET 1016 )                          
  70: s001-A 4uxg-E   425 - 428 <=>  129 - 132   (PHE  425  - ARG  428  <=> ILE 1018  - ASN 1021 )                          
  70: s001-A 4uxg-E   441 - 449 <=>  139 - 147   (SER  441  - GLN  449  <=> VAL 1028  - ARG 1036 )                          
  70: s001-A 4uxg-E   451 - 470 <=>  148 - 167   (ARG  451  - ASN  470  <=> SER 1037  - ASN 1056 )                          
  70: s001-A 4uxg-E   476 - 486 <=>  168 - 178   (PRO  476  - VAL  486  <=> GLY 1057  - ALA 1067 )                          
  70: s001-A 4uxg-E   492 - 502 <=>  179 - 189   (ALA  492  - ASP  502  <=> SER 1068  - GLY 1078 )                          
  70: s001-A 4uxg-E   503 - 506 <=>  193 - 196   (GLY  503  - ARG  506  <=> GLY 1082  - ASN 1085 )                          
  70: s001-A 4uxg-E   507 - 528 <=>  198 - 219   (SER  507  - ALA  528  <=> LEU 1087  - ALA 1108 )                          
  70: s001-A 4uxg-E   534 - 538 <=>  230 - 234   (TRP  534  - ASN  538  <=> THR 1119  - ARG 1123 )                          
  70: s001-A 4uxg-E   540 - 543 <=>  258 - 261   (ASP  540  - THR  543  <=> TRP 1147  - ASP 1150 )                          
  70: s001-A 4uxg-E   669 - 672 <=>  283 - 286   (THR  669  - ALA  672  <=> GLU 1172  - GLY 1175 )                          
  70: s001-A 4uxg-E   674 - 679 <=>  364 - 369   (THR  674  - SER  679  <=> SER 1253  - MET 1258 )                          
  70: s001-A 4uxg-E   681 - 684 <=>  372 - 375   (ALA  681  - SER  684  <=> LEU 1261  - ARG 1264 )                          
  70: s001-A 4uxg-E   703 - 707 <=>  378 - 382   (LEU  703  - ASN  707  <=> LEU 1267  - ASN 1271 )                          
  70: s001-A 4uxg-E   730 - 733 <=>  395 - 398   (PHE  730  - ILE  733  <=> LYS 1284  - TRP 1287 )                          
  71: s001-A 4uw8-G   355 - 358 <=>    8 -  11   (VAL  355  - TYR  358  <=> THR  996  - GLY  999 )                          
  71: s001-A 4uw8-G   361 - 366 <=>   12 -  17   (SER  361  - GLU  366  <=> SER 1000  - ASN 1005 )                          
  71: s001-A 4uw8-G   368 - 371 <=>   54 -  57   (ASP  368  - ASP  371  <=> LEU 1042  - LEU 1045 )                          
  71: s001-A 4uw8-G   382 - 388 <=>  143 - 149   (ASP  382  - ALA  388  <=> ALA 1131  - ILE 1137 )                          
  71: s001-A 4uw8-G   389 - 395 <=>  159 - 165   (ASN  389  - ALA  395  <=> PRO 1147  - TRP 1153 )                          
  71: s001-A 4uw8-G   396 - 405 <=>  185 - 194   (ARG  396  - ASN  405  <=> THR 1173  - ASP 1182 )                          
  71: s001-A 4uw8-G   408 - 420 <=>  198 - 210   (ALA  408  - ASP  420  <=> PHE 1186  - ALA 1198 )                          
  71: s001-A 4uw8-G   421 - 432 <=>  220 - 231   (GLY  421  - ALA  432  <=> THR 1208  - SER 1219 )                          
  71: s001-A 4uw8-G   433 - 441 <=>  233 - 241   (GLY  433  - SER  441  <=> SER 1221  - ASP 1229 )                          
  71: s001-A 4uw8-G   442 - 449 <=>  243 - 250   (ARG  442  - GLN  449  <=> ASN 1231  - ALA 1238 )                          
  71: s001-A 4uw8-G   450 - 454 <=>  253 - 257   (PRO  450  - VAL  454  <=> ARG 1241  - GLY 1245 )                          
  71: s001-A 4uw8-G   455 - 461 <=>  262 - 268   (ALA  455  - ILE  461  <=> ARG 1250  - ALA 1256 )                          
  71: s001-A 4uw8-G   463 - 475 <=>  269 - 281   (ASN  463  - GLN  475  <=> VAL 1257  - LYS 1269 )                          
  71: s001-A 4uw8-G   507 - 510 <=>  379 - 382   (SER  507  - MET  510  <=> LEU 1375  - PHE 1378 )                          
  71: s001-A 4uw8-G   521 - 525 <=>  383 - 387   (PHE  521  - PRO  525  <=> ILE 1379  - PHE 1383 )                          
  71: s001-A 4uw8-G   526 - 530 <=>  390 - 394   (LEU  526  - GLN  530  <=> ARG 1386  - ILE 1390 )                          
  72: s001-A 5aq5-L   342 - 347 <=>    6 -  11   (ASN  342  - TYR  347  <=> GLU  994  - GLY  999 )                          
  72: s001-A 5aq5-L   361 - 365 <=>   15 -  19   (SER  361  - THR  365  <=> PHE 1003  - THR 1007 )                          
  72: s001-A 5aq5-L   370 - 375 <=>   72 -  77   (ALA  370  - LYS  375  <=> ARG 1060  - PRO 1065 )                          
  72: s001-A 5aq5-L   380 - 388 <=>  141 - 149   (ILE  380  - ALA  388  <=> PRO 1129  - ILE 1137 )                          
  72: s001-A 5aq5-L   389 - 394 <=>  159 - 164   (ASN  389  - ASP  394  <=> PRO 1147  - MET 1152 )                          
  72: s001-A 5aq5-L   395 - 405 <=>  184 - 194   (ALA  395  - ASN  405  <=> SER 1172  - ASP 1182 )                          
  72: s001-A 5aq5-L   408 - 420 <=>  198 - 210   (ALA  408  - ASP  420  <=> PHE 1186  - ALA 1198 )                          
  72: s001-A 5aq5-L   421 - 432 <=>  220 - 231   (GLY  421  - ALA  432  <=> THR 1208  - SER 1219 )                          
  72: s001-A 5aq5-L   433 - 443 <=>  233 - 243   (GLY  433  - SER  443  <=> SER 1221  - ASN 1231 )                          
  72: s001-A 5aq5-L   444 - 449 <=>  245 - 250   (ASN  444  - GLN  449  <=> THR 1233  - ALA 1238 )                          
  72: s001-A 5aq5-L   450 - 453 <=>  254 - 257   (PRO  450  - ASP  453  <=> TYR 1242  - GLY 1245 )                          
  72: s001-A 5aq5-L   454 - 461 <=>  262 - 269   (VAL  454  - ILE  461  <=> ARG 1250  - VAL 1257 )                          
  72: s001-A 5aq5-L   463 - 468 <=>  270 - 275   (ASN  463  - TRP  468  <=> ASN 1258  - THR 1263 )                          
  73: s001-A 4uw8-F   355 - 358 <=>    8 -  11   (VAL  355  - TYR  358  <=> THR  996  - GLY  999 )                          
  73: s001-A 4uw8-F   361 - 365 <=>   12 -  16   (SER  361  - THR  365  <=> SER 1000  - HIS 1004 )                          
  73: s001-A 4uw8-F   369 - 375 <=>   53 -  59   (TRP  369  - LYS  375  <=> ALA 1041  - ALA 1047 )                          
  73: s001-A 4uw8-F   381 - 384 <=>  136 - 139   (GLN  381  - THR  384  <=> LEU 1124  - VAL 1127 )                          
  73: s001-A 4uw8-F   385 - 388 <=>  145 - 148   (PRO  385  - ALA  388  <=> GLU 1133  - LEU 1136 )                          
  73: s001-A 4uw8-F   390 - 394 <=>  160 - 164   (LEU  390  - ASP  394  <=> ALA 1148  - MET 1152 )                          
  73: s001-A 4uw8-F   395 - 405 <=>  184 - 194   (ALA  395  - ASN  405  <=> SER 1172  - ASP 1182 )                          
  73: s001-A 4uw8-F   408 - 420 <=>  198 - 210   (ALA  408  - ASP  420  <=> PHE 1186  - ALA 1198 )                          
  73: s001-A 4uw8-F   421 - 432 <=>  220 - 231   (GLY  421  - ALA  432  <=> THR 1208  - SER 1219 )                          
  73: s001-A 4uw8-F   433 - 441 <=>  233 - 241   (GLY  433  - SER  441  <=> SER 1221  - ASP 1229 )                          
  73: s001-A 4uw8-F   442 - 449 <=>  243 - 250   (ARG  442  - GLN  449  <=> ASN 1231  - ALA 1238 )                          
  73: s001-A 4uw8-F   450 - 454 <=>  253 - 257   (PRO  450  - VAL  454  <=> ARG 1241  - GLY 1245 )                          
  73: s001-A 4uw8-F   455 - 475 <=>  261 - 281   (ALA  455  - GLN  475  <=> GLY 1249  - LYS 1269 )                          
  73: s001-A 4uw8-F   489 - 493 <=>  310 - 314   (ASN  489  - VAL  493  <=> ARG 1305  - GLY 1309 )                          
  73: s001-A 4uw8-F   495 - 498 <=>  376 - 379   (ALA  495  - THR  498  <=> ARG 1371  - GLU 1374 )                          
  73: s001-A 4uw8-F   507 - 510 <=>  380 - 383   (SER  507  - MET  510  <=> LEU 1375  - PHE 1378 )                          
  73: s001-A 4uw8-F   521 - 525 <=>  384 - 388   (PHE  521  - PRO  525  <=> ILE 1379  - PHE 1383 )                          
  73: s001-A 4uw8-F   526 - 530 <=>  391 - 395   (LEU  526  - GLN  530  <=> ARG 1386  - ILE 1390 )                          
  74: s001-A 4uw8-D   350 - 353 <=>    8 -  11   (PRO  350  - LYS  353  <=> THR  996  - GLY  999 )                          
  74: s001-A 4uw8-D   361 - 364 <=>   14 -  17   (SER  361  - LEU  364  <=> VAL 1002  - ASN 1005 )                          
  74: s001-A 4uw8-D   365 - 368 <=>   33 -  36   (THR  365  - ASP  368  <=> LEU 1021  - TYR 1024 )                          
  74: s001-A 4uw8-D   372 - 375 <=>   73 -  76   (VAL  372  - LYS  375  <=> LEU 1061  - THR 1064 )                          
  74: s001-A 4uw8-D   380 - 383 <=>  136 - 139   (ILE  380  - THR  383  <=> LEU 1124  - VAL 1127 )                          
  74: s001-A 4uw8-D   384 - 388 <=>  144 - 148   (THR  384  - ALA  388  <=> PRO 1132  - LEU 1136 )                          
  74: s001-A 4uw8-D   389 - 394 <=>  160 - 165   (ASN  389  - ASP  394  <=> ALA 1148  - TRP 1153 )                          
  74: s001-A 4uw8-D   395 - 405 <=>  184 - 194   (ALA  395  - ASN  405  <=> SER 1172  - ASP 1182 )                          
  74: s001-A 4uw8-D   408 - 420 <=>  198 - 210   (ALA  408  - ASP  420  <=> PHE 1186  - ALA 1198 )                          
  74: s001-A 4uw8-D   421 - 432 <=>  220 - 231   (GLY  421  - ALA  432  <=> THR 1208  - SER 1219 )                          
  74: s001-A 4uw8-D   433 - 441 <=>  233 - 241   (GLY  433  - SER  441  <=> SER 1221  - ASP 1229 )                          
  74: s001-A 4uw8-D   442 - 449 <=>  243 - 250   (ARG  442  - GLN  449  <=> ASN 1231  - ALA 1238 )                          
  74: s001-A 4uw8-D   450 - 453 <=>  254 - 257   (PRO  450  - ASP  453  <=> TYR 1242  - GLY 1245 )                          
  74: s001-A 4uw8-D   454 - 461 <=>  262 - 269   (VAL  454  - ILE  461  <=> ARG 1250  - VAL 1257 )                          
  74: s001-A 4uw8-D   464 - 475 <=>  270 - 281   (SER  464  - GLN  475  <=> ASN 1258  - LYS 1269 )                          
  74: s001-A 4uw8-D   489 - 493 <=>  310 - 314   (ASN  489  - VAL  493  <=> ARG 1305  - GLY 1309 )                          
  74: s001-A 4uw8-D   507 - 510 <=>  379 - 382   (SER  507  - MET  510  <=> GLU 1374  - LEU 1377 )                          
  74: s001-A 4uw8-D   525 - 531 <=>  387 - 393   (PRO  525  - TYR  531  <=> GLY 1382  - SER 1388 )                          
  75: s001-A 5aq5-H   355 - 358 <=>    8 -  11   (VAL  355  - TYR  358  <=> THR  996  - GLY  999 )                          
  75: s001-A 5aq5-H   361 - 365 <=>   12 -  16   (SER  361  - THR  365  <=> SER 1000  - HIS 1004 )                          
  75: s001-A 5aq5-H   370 - 373 <=>   54 -  57   (ALA  370  - VAL  373  <=> LEU 1042  - LEU 1045 )                          
  75: s001-A 5aq5-H   380 - 383 <=>  136 - 139   (ILE  380  - THR  383  <=> LEU 1124  - VAL 1127 )                          
  75: s001-A 5aq5-H   384 - 388 <=>  144 - 148   (THR  384  - ALA  388  <=> PRO 1132  - LEU 1136 )                          
  75: s001-A 5aq5-H   389 - 394 <=>  159 - 164   (ASN  389  - ASP  394  <=> PRO 1147  - MET 1152 )                          
  75: s001-A 5aq5-H   395 - 405 <=>  184 - 194   (ALA  395  - ASN  405  <=> SER 1172  - ASP 1182 )                          
  75: s001-A 5aq5-H   408 - 420 <=>  198 - 210   (ALA  408  - ASP  420  <=> PHE 1186  - ALA 1198 )                          
  75: s001-A 5aq5-H   421 - 432 <=>  220 - 231   (GLY  421  - ALA  432  <=> THR 1208  - SER 1219 )                          
  75: s001-A 5aq5-H   433 - 443 <=>  233 - 243   (GLY  433  - SER  443  <=> SER 1221  - ASN 1231 )                          
  75: s001-A 5aq5-H   444 - 449 <=>  245 - 250   (ASN  444  - GLN  449  <=> THR 1233  - ALA 1238 )                          
  75: s001-A 5aq5-H   450 - 453 <=>  254 - 257   (PRO  450  - ASP  453  <=> TYR 1242  - GLY 1245 )                          
  75: s001-A 5aq5-H   454 - 461 <=>  262 - 269   (VAL  454  - ILE  461  <=> ARG 1250  - VAL 1257 )                          
  75: s001-A 5aq5-H   463 - 468 <=>  270 - 275   (ASN  463  - TRP  468  <=> ASN 1258  - THR 1263 )                          
  76: s001-A 5aq5-F   353 - 356 <=>    8 -  11   (LYS  353  - LYS  356  <=> THR  996  - GLY  999 )                          
  76: s001-A 5aq5-F   361 - 364 <=>   13 -  16   (SER  361  - LEU  364  <=> ALA 1001  - HIS 1004 )                          
  76: s001-A 5aq5-F   366 - 369 <=>   34 -  37   (GLU  366  - TRP  369  <=> GLY 1022  - GLY 1025 )                          
  76: s001-A 5aq5-F   372 - 376 <=>   73 -  77   (VAL  372  - PRO  376  <=> LEU 1061  - PRO 1065 )                          
  76: s001-A 5aq5-F   381 - 384 <=>  137 - 140   (GLN  381  - THR  384  <=> LYS 1125  - ALA 1128 )                          
  76: s001-A 5aq5-F   385 - 388 <=>  145 - 148   (PRO  385  - ALA  388  <=> GLU 1133  - LEU 1136 )                          
  76: s001-A 5aq5-F   389 - 394 <=>  159 - 164   (ASN  389  - ASP  394  <=> PRO 1147  - MET 1152 )                          
  76: s001-A 5aq5-F   395 - 405 <=>  184 - 194   (ALA  395  - ASN  405  <=> SER 1172  - ASP 1182 )                          
  76: s001-A 5aq5-F   408 - 420 <=>  198 - 210   (ALA  408  - ASP  420  <=> PHE 1186  - ALA 1198 )                          
  76: s001-A 5aq5-F   421 - 432 <=>  220 - 231   (GLY  421  - ALA  432  <=> THR 1208  - SER 1219 )                          
  76: s001-A 5aq5-F   433 - 441 <=>  233 - 241   (GLY  433  - SER  441  <=> SER 1221  - ASP 1229 )                          
  76: s001-A 5aq5-F   442 - 449 <=>  243 - 250   (ARG  442  - GLN  449  <=> ASN 1231  - ALA 1238 )                          
  76: s001-A 5aq5-F   450 - 454 <=>  253 - 257   (PRO  450  - VAL  454  <=> ARG 1241  - GLY 1245 )                          
  76: s001-A 5aq5-F   455 - 468 <=>  262 - 275   (ALA  455  - TRP  468  <=> ARG 1250  - THR 1263 )                          
  77: s001-A 8oml-A   365 - 370 <=>   16 -  21   (THR  365  - ALA  370  <=> ASP  842  - ARG  847 )                          
  77: s001-A 8oml-A   375 - 378 <=>   36 -  39   (LYS  375  - VAL  378  <=> ALA  862  - LEU  865 )                          
  77: s001-A 8oml-A   381 - 384 <=>   57 -  60   (GLN  381  - THR  384  <=> ILE  883  - VAL  886 )                          
  77: s001-A 8oml-A   385 - 388 <=>   70 -  73   (PRO  385  - ALA  388  <=> ILE  896  - LEU  899 )                          
  77: s001-A 8oml-A   389 - 395 <=>   81 -  87   (ASN  389  - ALA  395  <=> ALA  907  - GLN  913 )                          
  77: s001-A 8oml-A   396 - 404 <=>  104 - 112   (ARG  396  - ASN  404  <=> LEU  930  - TYR  938 )                          
  77: s001-A 8oml-A   407 - 420 <=>  117 - 130   (ARG  407  - ASP  420  <=> TYR  943  - THR  956 )                          
  77: s001-A 8oml-A   421 - 432 <=>  140 - 151   (GLY  421  - ALA  432  <=> ALA  966  - ALA  977 )                          
  77: s001-A 8oml-A   433 - 441 <=>  153 - 161   (GLY  433  - SER  441  <=> GLY  979  - ASP  987 )                          
  77: s001-A 8oml-A   442 - 448 <=>  163 - 169   (ARG  442  - LEU  448  <=> ASN  989  - GLY  995 )                          
  77: s001-A 8oml-A   451 - 457 <=>  180 - 186   (ARG  451  - ASN  457  <=> ASN 1006  - PRO 1012 )                          
  77: s001-A 8oml-A   482 - 485 <=>  213 - 216   (PHE  482  - GLY  485  <=> ALA 1039  - GLY 1042 )                          
  77: s001-A 8oml-A   492 - 495 <=>  259 - 262   (ALA  492  - ALA  495  <=> ILE 1085  - THR 1088 )                          
  77: s001-A 8oml-A   508 - 512 <=>  264 - 268   (GLN  508  - TRP  512  <=> GLY 1090  - ALA 1094 )                          
  77: s001-A 8oml-A   515 - 518 <=>  296 - 299   (ALA  515  - ASN  518  <=> PHE 1122  - LEU 1125 )                          
  77: s001-A 8oml-A   524 - 527 <=>  304 - 307   (ARG  524  - PHE  527  <=> ALA 1130  - ASN 1133 )                          
  78: s001-A 4uxg-H    23 -  26 <=>  114 - 117   (THR   23  - THR   26  <=> ILE 1007  - ASN 1010 )                          
  78: s001-A 4uxg-H    40 -  43 <=>  122 - 125   (GLU   40  - LEU   43  <=> VAL 1015  - ILE 1018 )                          
  78: s001-A 4uxg-H    52 -  56 <=>  127 - 131   (ALA   52  - LYS   56  <=> ILE 1020  - GLY 1024 )                          
  78: s001-A 4uxg-H    62 -  65 <=>  146 - 149   (PHE   62  - ALA   65  <=> THR 1039  - GLY 1042 )                          
  78: s001-A 4uxg-H    68 -  71 <=>  150 - 153   (ASN   68  - ALA   71  <=> GLU 1043  - SER 1046 )                          
  78: s001-A 4uxg-H    87 -  91 <=>  176 - 180   (GLY   87  - ASN   91  <=> ASN 1069  - LEU 1073 )                          
  78: s001-A 4uxg-H   114 - 117 <=>  201 - 204   (ALA  114  - PRO  117  <=> ASN 1094  - GLY 1097 )                          
  78: s001-A 4uxg-H   122 - 125 <=>  205 - 208   (THR  122  - GLU  125  <=> GLN 1098  - ILE 1101 )                          
  78: s001-A 4uxg-H   127 - 132 <=>  214 - 219   (PRO  127  - MET  132  <=> ILE 1107  - THR 1112 )                          
  78: s001-A 4uxg-H   139 - 142 <=>  233 - 236   (PRO  139  - GLY  142  <=> SER 1126  - THR 1129 )                          
  78: s001-A 4uxg-H   155 - 160 <=>  239 - 244   (GLY  155  - ASP  160  <=> SER 1132  - ARG 1137 )                          
  78: s001-A 4uxg-H   163 - 176 <=>  253 - 266   (ASN  163  - ALA  176  <=> PHE 1146  - GLN 1159 )                          
  78: s001-A 4uxg-H   180 - 185 <=>  267 - 272   (ALA  180  - ALA  185  <=> PHE 1160  - LYS 1165 )                          
  78: s001-A 4uxg-H   186 - 200 <=>  290 - 304   (SER  186  - VAL  200  <=> GLU 1183  - THR 1197 )                          
  78: s001-A 4uxg-H   204 - 215 <=>  305 - 316   (ASN  204  - VAL  215  <=> LEU 1198  - PRO 1209 )                          
  78: s001-A 4uxg-H   216 - 225 <=>  323 - 332   (GLY  216  - ALA  225  <=> THR 1216  - LYS 1225 )                          
  78: s001-A 4uxg-H   226 - 237 <=>  335 - 346   (GLY  226  - VAL  237  <=> ASN 1228  - GLY 1239 )                          
  78: s001-A 4uxg-H   267 - 270 <=>  354 - 357   (GLY  267  - VAL  270  <=> ASP 1247  - ALA 1250 )                          
  78: s001-A 4uxg-H   273 - 277 <=>  358 - 362   (MET  273  - VAL  277  <=> LEU 1251  - ASN 1255 )                          
  78: s001-A 4uxg-H   297 - 303 <=>  365 - 371   (LYS  297  - ALA  303  <=> MET 1258  - ARG 1264 )                          
  78: s001-A 4uxg-H   340 - 343 <=>  381 - 384   (VAL  340  - ALA  343  <=> ILE 1274  - ASP 1277 )                          
  78: s001-A 4uxg-H   348 - 353 <=>  389 - 394   (GLN  348  - LYS  353  <=> THR 1282  - TRP 1287 )                          
  79: s001-A 4a0u-C   387 - 394 <=>    1 -   8   (PHE  387  - ASP  394  <=> GLY  371  - SER  378 )                          
  79: s001-A 4a0u-C   395 - 402 <=>   12 -  19   (ALA  395  - HIS  402  <=> LYS  382  - LYS  389 )                          
  79: s001-A 4a0u-C   406 - 409 <=>   20 -  23   (ASN  406  - LYS  409  <=> ASP  390  - ARG  393 )                          
  79: s001-A 4a0u-C   411 - 419 <=>   24 -  32   (PHE  411  - ALA  419  <=> ASN  394  - SER  402 )                          
  79: s001-A 4a0u-C   420 - 429 <=>   35 -  44   (ASP  420  - GLN  429  <=> ASN  405  - VAL  414 )                          
  79: s001-A 4a0u-C   434 - 449 <=>   45 -  60   (PRO  434  - GLN  449  <=> HIS  415  - LYS  430 )                          
  79: s001-A 4a0u-C   451 - 456 <=>   61 -  66   (ARG  451  - LYS  456  <=> HIS  431  - GLN  436 )                          
  79: s001-A 4a0u-C   466 - 469 <=>   72 -  75   (PRO  466  - GLN  469  <=> ASP  442  - ILE  445 )                          
  79: s001-A 4a0u-C   508 - 511 <=>   90 -  93   (GLN  508  - ARG  511  <=> ARG  460  - PHE  463 )                          
  79: s001-A 4a0u-C   528 - 535 <=>   96 - 103   (ALA  528  - ASP  535  <=> LYS  466  - VAL  473 )                          
  79: s001-A 4a0u-C   537 - 540 <=>  163 - 166   (GLY  537  - ASP  540  <=> LEU  533  - LYS  536 )                          
  79: s001-A 4a0u-C   541 - 545 <=>  168 - 172   (PRO  541  - LEU  545  <=> ILE  538  - ARG  542 )                          
  80: s001-A 5aq5-D   355 - 358 <=>    8 -  11   (VAL  355  - TYR  358  <=> THR  996  - GLY  999 )                          
  80: s001-A 5aq5-D   361 - 365 <=>   12 -  16   (SER  361  - THR  365  <=> SER 1000  - HIS 1004 )                          
  80: s001-A 5aq5-D   369 - 374 <=>   71 -  76   (TRP  369  - ASN  374  <=> ILE 1059  - THR 1064 )                          
  80: s001-A 5aq5-D   382 - 388 <=>  143 - 149   (ASP  382  - ALA  388  <=> ALA 1131  - ILE 1137 )                          
  80: s001-A 5aq5-D   389 - 395 <=>  159 - 165   (ASN  389  - ALA  395  <=> PRO 1147  - TRP 1153 )                          
  80: s001-A 5aq5-D   396 - 405 <=>  185 - 194   (ARG  396  - ASN  405  <=> THR 1173  - ASP 1182 )                          
  80: s001-A 5aq5-D   408 - 420 <=>  198 - 210   (ALA  408  - ASP  420  <=> PHE 1186  - ALA 1198 )                          
  80: s001-A 5aq5-D   421 - 432 <=>  220 - 231   (GLY  421  - ALA  432  <=> THR 1208  - SER 1219 )                          
  80: s001-A 5aq5-D   433 - 443 <=>  233 - 243   (GLY  433  - SER  443  <=> SER 1221  - ASN 1231 )                          
  80: s001-A 5aq5-D   444 - 449 <=>  245 - 250   (ASN  444  - GLN  449  <=> THR 1233  - ALA 1238 )                          
  80: s001-A 5aq5-D   450 - 453 <=>  254 - 257   (PRO  450  - ASP  453  <=> TYR 1242  - GLY 1245 )                          
  80: s001-A 5aq5-D   455 - 461 <=>  263 - 269   (ALA  455  - ILE  461  <=> VAL 1251  - VAL 1257 )                          
  80: s001-A 5aq5-D   463 - 468 <=>  270 - 275   (ASN  463  - TRP  468  <=> ASN 1258  - THR 1263 )                          
  81: s001-A 4a0t-A   387 - 394 <=>    2 -   9   (PHE  387  - ASP  394  <=> GLY  371  - SER  378 )                          
  81: s001-A 4a0t-A   395 - 402 <=>   13 -  20   (ALA  395  - HIS  402  <=> LYS  382  - LYS  389 )                          
  81: s001-A 4a0t-A   406 - 409 <=>   21 -  24   (ASN  406  - LYS  409  <=> ASP  390  - ARG  393 )                          
  81: s001-A 4a0t-A   411 - 419 <=>   25 -  33   (PHE  411  - ALA  419  <=> ASN  394  - SER  402 )                          
  81: s001-A 4a0t-A   420 - 429 <=>   36 -  45   (ASP  420  - GLN  429  <=> ASN  405  - VAL  414 )                          
  81: s001-A 4a0t-A   433 - 436 <=>   46 -  49   (GLY  433  - GLN  436  <=> HIS  415  - THR  418 )                          
  81: s001-A 4a0t-A   438 - 449 <=>   50 -  61   (ILE  438  - GLN  449  <=> LEU  419  - LYS  430 )                          
  81: s001-A 4a0t-A   451 - 456 <=>   62 -  67   (ARG  451  - LYS  456  <=> HIS  431  - GLN  436 )                          
  81: s001-A 4a0t-A   468 - 471 <=>   73 -  76   (TRP  468  - THR  471  <=> ASP  442  - ILE  445 )                          
  81: s001-A 4a0t-A   529 - 539 <=>   97 - 107   (GLY  529  - PHE  539  <=> LYS  466  - GLY  476 )                          
  81: s001-A 4a0t-A   540 - 543 <=>  109 - 112   (ASP  540  - THR  543  <=> ALA  478  - GLY  481 )                          
  82: s001-A 5aq5-J   355 - 358 <=>    8 -  11   (VAL  355  - TYR  358  <=> THR  996  - GLY  999 )                          
  82: s001-A 5aq5-J   361 - 365 <=>   12 -  16   (SER  361  - THR  365  <=> SER 1000  - HIS 1004 )                          
  82: s001-A 5aq5-J   369 - 374 <=>   53 -  58   (TRP  369  - ASN  374  <=> ALA 1041  - GLY 1046 )                          
  82: s001-A 5aq5-J   380 - 383 <=>  136 - 139   (ILE  380  - THR  383  <=> LEU 1124  - VAL 1127 )                          
  82: s001-A 5aq5-J   384 - 387 <=>  145 - 148   (THR  384  - PHE  387  <=> GLU 1133  - LEU 1136 )                          
  82: s001-A 5aq5-J   388 - 394 <=>  159 - 165   (ALA  388  - ASP  394  <=> PRO 1147  - TRP 1153 )                          
  82: s001-A 5aq5-J   395 - 405 <=>  184 - 194   (ALA  395  - ASN  405  <=> SER 1172  - ASP 1182 )                          
  82: s001-A 5aq5-J   408 - 420 <=>  198 - 210   (ALA  408  - ASP  420  <=> PHE 1186  - ALA 1198 )                          
  82: s001-A 5aq5-J   421 - 432 <=>  220 - 231   (GLY  421  - ALA  432  <=> THR 1208  - SER 1219 )                          
  82: s001-A 5aq5-J   433 - 443 <=>  233 - 243   (GLY  433  - SER  443  <=> SER 1221  - ASN 1231 )                          
  82: s001-A 5aq5-J   444 - 449 <=>  245 - 250   (ASN  444  - GLN  449  <=> THR 1233  - ALA 1238 )                          
  82: s001-A 5aq5-J   450 - 453 <=>  254 - 257   (PRO  450  - ASP  453  <=> TYR 1242  - GLY 1245 )                          
  82: s001-A 5aq5-J   454 - 461 <=>  262 - 269   (VAL  454  - ILE  461  <=> ARG 1250  - VAL 1257 )                          
  82: s001-A 5aq5-J   463 - 468 <=>  270 - 275   (ASN  463  - TRP  468  <=> ASN 1258  - THR 1263 )                          
  83: s001-A 5aq5-C   350 - 353 <=>    9 -  12   (PRO  350  - LYS  353  <=> THR  996  - GLY  999 )                          
  83: s001-A 5aq5-C   361 - 364 <=>   15 -  18   (SER  361  - LEU  364  <=> VAL 1002  - ASN 1005 )                          
  83: s001-A 5aq5-C   365 - 368 <=>   35 -  38   (THR  365  - ASP  368  <=> GLY 1022  - GLY 1025 )                          
  83: s001-A 5aq5-C   371 - 376 <=>   73 -  78   (ASP  371  - PRO  376  <=> ARG 1060  - PRO 1065 )                          
  83: s001-A 5aq5-C   380 - 388 <=>  142 - 150   (ILE  380  - ALA  388  <=> PRO 1129  - ILE 1137 )                          
  83: s001-A 5aq5-C   389 - 394 <=>  160 - 165   (ASN  389  - ASP  394  <=> PRO 1147  - MET 1152 )                          
  83: s001-A 5aq5-C   395 - 405 <=>  185 - 195   (ALA  395  - ASN  405  <=> SER 1172  - ASP 1182 )                          
  83: s001-A 5aq5-C   408 - 420 <=>  199 - 211   (ALA  408  - ASP  420  <=> PHE 1186  - ALA 1198 )                          
  83: s001-A 5aq5-C   421 - 432 <=>  221 - 232   (GLY  421  - ALA  432  <=> THR 1208  - SER 1219 )                          
  83: s001-A 5aq5-C   433 - 443 <=>  234 - 244   (GLY  433  - SER  443  <=> SER 1221  - ASN 1231 )                          
  83: s001-A 5aq5-C   444 - 449 <=>  246 - 251   (ASN  444  - GLN  449  <=> THR 1233  - ALA 1238 )                          
  83: s001-A 5aq5-C   450 - 453 <=>  255 - 258   (PRO  450  - ASP  453  <=> TYR 1242  - GLY 1245 )                          
  83: s001-A 5aq5-C   454 - 461 <=>  263 - 270   (VAL  454  - ILE  461  <=> ARG 1250  - VAL 1257 )                          
  83: s001-A 5aq5-C   463 - 468 <=>  271 - 276   (ASN  463  - TRP  468  <=> ASN 1258  - THR 1263 )                          
  84: s001-A 5aq5-A   355 - 358 <=>    8 -  11   (VAL  355  - TYR  358  <=> THR  996  - GLY  999 )                          
  84: s001-A 5aq5-A   361 - 366 <=>   12 -  17   (SER  361  - GLU  366  <=> SER 1000  - ASN 1005 )                          
  84: s001-A 5aq5-A   369 - 373 <=>   53 -  57   (TRP  369  - VAL  373  <=> ALA 1041  - LEU 1045 )                          
  84: s001-A 5aq5-A   380 - 383 <=>  136 - 139   (ILE  380  - THR  383  <=> LEU 1124  - VAL 1127 )                          
  84: s001-A 5aq5-A   384 - 388 <=>  144 - 148   (THR  384  - ALA  388  <=> PRO 1132  - LEU 1136 )                          
  84: s001-A 5aq5-A   389 - 394 <=>  159 - 164   (ASN  389  - ASP  394  <=> PRO 1147  - MET 1152 )                          
  84: s001-A 5aq5-A   395 - 405 <=>  184 - 194   (ALA  395  - ASN  405  <=> SER 1172  - ASP 1182 )                          
  84: s001-A 5aq5-A   408 - 420 <=>  198 - 210   (ALA  408  - ASP  420  <=> PHE 1186  - ALA 1198 )                          
  84: s001-A 5aq5-A   421 - 432 <=>  220 - 231   (GLY  421  - ALA  432  <=> THR 1208  - SER 1219 )                          
  84: s001-A 5aq5-A   433 - 441 <=>  233 - 241   (GLY  433  - SER  441  <=> SER 1221  - ASP 1229 )                          
  84: s001-A 5aq5-A   442 - 449 <=>  243 - 250   (ARG  442  - GLN  449  <=> ASN 1231  - ALA 1238 )                          
  84: s001-A 5aq5-A   450 - 454 <=>  254 - 258   (PRO  450  - VAL  454  <=> TYR 1242  - TRP 1246 )                          
  84: s001-A 5aq5-A   455 - 465 <=>  262 - 272   (ALA  455  - GLY  465  <=> ARG 1250  - THR 1260 )                          
  85: s001-A 5aq5-G   355 - 358 <=>    8 -  11   (VAL  355  - TYR  358  <=> THR  996  - GLY  999 )                          
  85: s001-A 5aq5-G   361 - 366 <=>   12 -  17   (SER  361  - GLU  366  <=> SER 1000  - ASN 1005 )                          
  85: s001-A 5aq5-G   369 - 373 <=>   53 -  57   (TRP  369  - VAL  373  <=> ALA 1041  - LEU 1045 )                          
  85: s001-A 5aq5-G   380 - 383 <=>  136 - 139   (ILE  380  - THR  383  <=> LEU 1124  - VAL 1127 )                          
  85: s001-A 5aq5-G   384 - 388 <=>  144 - 148   (THR  384  - ALA  388  <=> PRO 1132  - LEU 1136 )                          
  85: s001-A 5aq5-G   389 - 394 <=>  159 - 164   (ASN  389  - ASP  394  <=> PRO 1147  - MET 1152 )                          
  85: s001-A 5aq5-G   395 - 405 <=>  184 - 194   (ALA  395  - ASN  405  <=> SER 1172  - ASP 1182 )                          
  85: s001-A 5aq5-G   408 - 420 <=>  198 - 210   (ALA  408  - ASP  420  <=> PHE 1186  - ALA 1198 )                          
  85: s001-A 5aq5-G   421 - 432 <=>  220 - 231   (GLY  421  - ALA  432  <=> THR 1208  - SER 1219 )                          
  85: s001-A 5aq5-G   433 - 441 <=>  233 - 241   (GLY  433  - SER  441  <=> SER 1221  - ASP 1229 )                          
  85: s001-A 5aq5-G   442 - 449 <=>  243 - 250   (ARG  442  - GLN  449  <=> ASN 1231  - ALA 1238 )                          
  85: s001-A 5aq5-G   450 - 454 <=>  253 - 257   (PRO  450  - VAL  454  <=> ARG 1241  - GLY 1245 )                          
  85: s001-A 5aq5-G   455 - 465 <=>  262 - 272   (ALA  455  - GLY  465  <=> ARG 1250  - THR 1260 )                          
  86: s001-A 4uw8-E   355 - 358 <=>    8 -  11   (VAL  355  - TYR  358  <=> THR  996  - GLY  999 )                          
  86: s001-A 4uw8-E   361 - 366 <=>   12 -  17   (SER  361  - GLU  366  <=> SER 1000  - ASN 1005 )                          
  86: s001-A 4uw8-E   370 - 374 <=>   53 -  57   (ALA  370  - ASN  374  <=> ALA 1041  - LEU 1045 )                          
  86: s001-A 4uw8-E   380 - 383 <=>  136 - 139   (ILE  380  - THR  383  <=> LEU 1124  - VAL 1127 )                          
  86: s001-A 4uw8-E   384 - 388 <=>  144 - 148   (THR  384  - ALA  388  <=> PRO 1132  - LEU 1136 )                          
  86: s001-A 4uw8-E   389 - 394 <=>  160 - 165   (ASN  389  - ASP  394  <=> ALA 1148  - TRP 1153 )                          
  86: s001-A 4uw8-E   395 - 405 <=>  184 - 194   (ALA  395  - ASN  405  <=> SER 1172  - ASP 1182 )                          
  86: s001-A 4uw8-E   408 - 420 <=>  198 - 210   (ALA  408  - ASP  420  <=> PHE 1186  - ALA 1198 )                          
  86: s001-A 4uw8-E   421 - 432 <=>  220 - 231   (GLY  421  - ALA  432  <=> THR 1208  - SER 1219 )                          
  86: s001-A 4uw8-E   433 - 441 <=>  233 - 241   (GLY  433  - SER  441  <=> SER 1221  - ASP 1229 )                          
  86: s001-A 4uw8-E   442 - 449 <=>  243 - 250   (ARG  442  - GLN  449  <=> ASN 1231  - ALA 1238 )                          
  86: s001-A 4uw8-E   450 - 453 <=>  254 - 257   (PRO  450  - ASP  453  <=> TYR 1242  - GLY 1245 )                          
  86: s001-A 4uw8-E   454 - 461 <=>  262 - 269   (VAL  454  - ILE  461  <=> ARG 1250  - VAL 1257 )                          
  86: s001-A 4uw8-E   464 - 475 <=>  270 - 281   (SER  464  - GLN  475  <=> ASN 1258  - LYS 1269 )                          
  86: s001-A 4uw8-E   507 - 510 <=>  379 - 382   (SER  507  - MET  510  <=> GLU 1374  - LEU 1377 )                          
  86: s001-A 4uw8-E   525 - 531 <=>  387 - 393   (PRO  525  - TYR  531  <=> GLY 1382  - SER 1388 )                          
  87: s001-A 5aq5-E   355 - 358 <=>    8 -  11   (VAL  355  - TYR  358  <=> THR  996  - GLY  999 )                          
  87: s001-A 5aq5-E   361 - 366 <=>   12 -  17   (SER  361  - GLU  366  <=> SER 1000  - ASN 1005 )                          
  87: s001-A 5aq5-E   368 - 371 <=>   53 -  56   (ASP  368  - ASP  371  <=> ALA 1041  - PHE 1044 )                          
  87: s001-A 5aq5-E   381 - 384 <=>  137 - 140   (GLN  381  - THR  384  <=> LYS 1125  - ALA 1128 )                          
  87: s001-A 5aq5-E   385 - 389 <=>  144 - 148   (PRO  385  - ASN  389  <=> PRO 1132  - LEU 1136 )                          
  87: s001-A 5aq5-E   390 - 395 <=>  160 - 165   (LEU  390  - ALA  395  <=> ALA 1148  - TRP 1153 )                          
  87: s001-A 5aq5-E   396 - 405 <=>  185 - 194   (ARG  396  - ASN  405  <=> THR 1173  - ASP 1182 )                          
  87: s001-A 5aq5-E   408 - 420 <=>  198 - 210   (ALA  408  - ASP  420  <=> PHE 1186  - ALA 1198 )                          
  87: s001-A 5aq5-E   421 - 432 <=>  220 - 231   (GLY  421  - ALA  432  <=> THR 1208  - SER 1219 )                          
  87: s001-A 5aq5-E   433 - 441 <=>  233 - 241   (GLY  433  - SER  441  <=> SER 1221  - ASP 1229 )                          
  87: s001-A 5aq5-E   442 - 449 <=>  243 - 250   (ARG  442  - GLN  449  <=> ASN 1231  - ALA 1238 )                          
  87: s001-A 5aq5-E   450 - 454 <=>  253 - 257   (PRO  450  - VAL  454  <=> ARG 1241  - GLY 1245 )                          
  87: s001-A 5aq5-E   455 - 458 <=>  261 - 264   (ALA  455  - LEU  458  <=> GLY 1249  - LYS 1252 )                          
  87: s001-A 5aq5-E   459 - 468 <=>  266 - 275   (ALA  459  - TRP  468  <=> VAL 1254  - THR 1263 )                          
  88: s001-A 4a0t-C   388 - 394 <=>    1 -   7   (ALA  388  - ASP  394  <=> HIS  372  - SER  378 )                          
  88: s001-A 4a0t-C   395 - 402 <=>   11 -  18   (ALA  395  - HIS  402  <=> LYS  382  - LYS  389 )                          
  88: s001-A 4a0t-C   406 - 409 <=>   19 -  22   (ASN  406  - LYS  409  <=> ASP  390  - ARG  393 )                          
  88: s001-A 4a0t-C   411 - 419 <=>   23 -  31   (PHE  411  - ALA  419  <=> ASN  394  - SER  402 )                          
  88: s001-A 4a0t-C   420 - 429 <=>   34 -  43   (ASP  420  - GLN  429  <=> ASN  405  - VAL  414 )                          
  88: s001-A 4a0t-C   434 - 449 <=>   44 -  59   (PRO  434  - GLN  449  <=> HIS  415  - LYS  430 )                          
  88: s001-A 4a0t-C   451 - 456 <=>   60 -  65   (ARG  451  - LYS  456  <=> HIS  431  - GLN  436 )                          
  88: s001-A 4a0t-C   468 - 471 <=>   71 -  74   (TRP  468  - THR  471  <=> ASP  442  - ILE  445 )                          
  88: s001-A 4a0t-C   526 - 530 <=>   93 -  97   (LEU  526  - GLN  530  <=> VAL  464  - LYS  468 )                          
  88: s001-A 4a0t-C   534 - 539 <=>  137 - 142   (TRP  534  - PHE  539  <=> ARG  508  - GLY  513 )                          
  88: s001-A 4a0t-C   541 - 545 <=>  167 - 171   (PRO  541  - LEU  545  <=> ILE  538  - ARG  542 )                          
  89: s001-A 4a0t-B   388 - 394 <=>    1 -   7   (ALA  388  - ASP  394  <=> HIS  372  - SER  378 )                          
  89: s001-A 4a0t-B   395 - 402 <=>   11 -  18   (ALA  395  - HIS  402  <=> LYS  382  - LYS  389 )                          
  89: s001-A 4a0t-B   406 - 409 <=>   19 -  22   (ASN  406  - LYS  409  <=> ASP  390  - ARG  393 )                          
  89: s001-A 4a0t-B   411 - 419 <=>   23 -  31   (PHE  411  - ALA  419  <=> ASN  394  - SER  402 )                          
  89: s001-A 4a0t-B   420 - 429 <=>   34 -  43   (ASP  420  - GLN  429  <=> ASN  405  - VAL  414 )                          
  89: s001-A 4a0t-B   434 - 449 <=>   44 -  59   (PRO  434  - GLN  449  <=> HIS  415  - LYS  430 )                          
  89: s001-A 4a0t-B   451 - 456 <=>   60 -  65   (ARG  451  - LYS  456  <=> HIS  431  - GLN  436 )                          
  89: s001-A 4a0t-B   466 - 469 <=>   71 -  74   (PRO  466  - GLN  469  <=> ASP  442  - ILE  445 )                          
  89: s001-A 4a0t-B   507 - 510 <=>   86 -  89   (SER  507  - MET  510  <=> ALA  457  - ARG  460 )                          
  89: s001-A 4a0t-B   521 - 529 <=>   90 -  98   (PHE  521  - GLY  529  <=> ASP  461  - ALA  469 )                          
  89: s001-A 4a0t-B   537 - 540 <=>  139 - 142   (GLY  537  - ASP  540  <=> GLY  510  - GLY  513 )                          
  89: s001-A 4a0t-B   542 - 546 <=>  167 - 171   (SER  542  - THR  546  <=> ILE  538  - ARG  542 )                          
  90: s001-A 4uw7-A   350 - 355 <=>    6 -  11   (PRO  350  - VAL  355  <=> ASN  995  - SER 1000 )                          
  90: s001-A 4uw7-A   361 - 364 <=>   13 -  16   (SER  361  - LEU  364  <=> VAL 1002  - ASN 1005 )                          
  90: s001-A 4uw7-A   365 - 368 <=>   33 -  36   (THR  365  - ASP  368  <=> GLY 1022  - GLY 1025 )                          
  90: s001-A 4uw7-A   369 - 372 <=>   49 -  52   (TRP  369  - VAL  372  <=> SER 1038  - ALA 1041 )                          
  90: s001-A 4uw7-A   373 - 376 <=>   73 -  76   (VAL  373  - PRO  376  <=> LEU 1062  - PRO 1065 )                          
  90: s001-A 4uw7-A   380 - 383 <=>  135 - 138   (ILE  380  - THR  383  <=> LEU 1124  - VAL 1127 )                          
  90: s001-A 4uw7-A   384 - 388 <=>  144 - 148   (THR  384  - ALA  388  <=> GLU 1133  - ILE 1137 )                          
  90: s001-A 4uw7-A   389 - 394 <=>  158 - 163   (ASN  389  - ASP  394  <=> PRO 1147  - UNK 1152 )                          
  90: s001-A 4uw7-A   395 - 405 <=>  183 - 193   (ALA  395  - ASN  405  <=> SER 1172  - ASP 1182 )                          
  90: s001-A 4uw7-A   408 - 420 <=>  197 - 209   (ALA  408  - ASP  420  <=> PHE 1186  - ALA 1198 )                          
  90: s001-A 4uw7-A   421 - 432 <=>  219 - 230   (GLY  421  - ALA  432  <=> THR 1208  - SER 1219 )                          
  90: s001-A 4uw7-A   433 - 443 <=>  232 - 242   (GLY  433  - SER  443  <=> SER 1221  - ASN 1231 )                          
  90: s001-A 4uw7-A   444 - 449 <=>  244 - 249   (ASN  444  - GLN  449  <=> THR 1233  - ALA 1238 )                          
  90: s001-A 4uw7-A   450 - 453 <=>  253 - 256   (PRO  450  - ASP  453  <=> TYR 1242  - GLY 1245 )                          
  90: s001-A 4uw7-A   454 - 461 <=>  261 - 268   (VAL  454  - ILE  461  <=> ARG 1250  - VAL 1257 )                          
  90: s001-A 4uw7-A   463 - 468 <=>  269 - 274   (ASN  463  - TRP  468  <=> ASN 1258  - THR 1263 )                          
  91: s001-A 4uw8-H   355 - 358 <=>    8 -  11   (VAL  355  - TYR  358  <=> THR  996  - GLY  999 )                          
  91: s001-A 4uw8-H   361 - 366 <=>   12 -  17   (SER  361  - GLU  366  <=> SER 1000  - ASN 1005 )                          
  91: s001-A 4uw8-H   368 - 371 <=>   54 -  57   (ASP  368  - ASP  371  <=> LEU 1042  - LEU 1045 )                          
  91: s001-A 4uw8-H   380 - 383 <=>  136 - 139   (ILE  380  - THR  383  <=> LEU 1124  - VAL 1127 )                          
  91: s001-A 4uw8-H   384 - 388 <=>  145 - 149   (THR  384  - ALA  388  <=> GLU 1133  - ILE 1137 )                          
  91: s001-A 4uw8-H   389 - 395 <=>  159 - 165   (ASN  389  - ALA  395  <=> PRO 1147  - TRP 1153 )                          
  91: s001-A 4uw8-H   396 - 405 <=>  185 - 194   (ARG  396  - ASN  405  <=> THR 1173  - ASP 1182 )                          
  91: s001-A 4uw8-H   408 - 420 <=>  198 - 210   (ALA  408  - ASP  420  <=> PHE 1186  - ALA 1198 )                          
  91: s001-A 4uw8-H   421 - 432 <=>  220 - 231   (GLY  421  - ALA  432  <=> THR 1208  - SER 1219 )                          
  91: s001-A 4uw8-H   433 - 441 <=>  233 - 241   (GLY  433  - SER  441  <=> SER 1221  - ASP 1229 )                          
  91: s001-A 4uw8-H   442 - 449 <=>  243 - 250   (ARG  442  - GLN  449  <=> ASN 1231  - ALA 1238 )                          
  91: s001-A 4uw8-H   450 - 454 <=>  253 - 257   (PRO  450  - VAL  454  <=> ARG 1241  - GLY 1245 )                          
  91: s001-A 4uw8-H   455 - 462 <=>  262 - 269   (ALA  455  - ALA  462  <=> ARG 1250  - VAL 1257 )                          
  91: s001-A 4uw8-H   464 - 475 <=>  270 - 281   (SER  464  - GLN  475  <=> ASN 1258  - LYS 1269 )                          
  91: s001-A 4uw8-H   494 - 497 <=>  376 - 379   (ILE  494  - ASN  497  <=> ARG 1371  - GLU 1374 )                          
  91: s001-A 4uw8-H   507 - 510 <=>  380 - 383   (SER  507  - MET  510  <=> LEU 1375  - PHE 1378 )                          
  91: s001-A 4uw8-H   521 - 525 <=>  384 - 388   (PHE  521  - PRO  525  <=> ILE 1379  - PHE 1383 )                          
  91: s001-A 4uw8-H   526 - 530 <=>  391 - 395   (LEU  526  - GLN  530  <=> ARG 1386  - ILE 1390 )                          
  92: s001-A 4a0u-A   387 - 394 <=>    1 -   8   (PHE  387  - ASP  394  <=> GLY  371  - SER  378 )                          
  92: s001-A 4a0u-A   395 - 402 <=>   12 -  19   (ALA  395  - HIS  402  <=> LYS  382  - LYS  389 )                          
  92: s001-A 4a0u-A   406 - 409 <=>   20 -  23   (ASN  406  - LYS  409  <=> ASP  390  - ARG  393 )                          
  92: s001-A 4a0u-A   411 - 419 <=>   24 -  32   (PHE  411  - ALA  419  <=> ASN  394  - SER  402 )                          
  92: s001-A 4a0u-A   420 - 429 <=>   35 -  44   (ASP  420  - GLN  429  <=> ASN  405  - VAL  414 )                          
  92: s001-A 4a0u-A   434 - 449 <=>   45 -  60   (PRO  434  - GLN  449  <=> HIS  415  - LYS  430 )                          
  92: s001-A 4a0u-A   451 - 456 <=>   61 -  66   (ARG  451  - LYS  456  <=> HIS  431  - GLN  436 )                          
  92: s001-A 4a0u-A   465 - 468 <=>   72 -  75   (GLY  465  - TRP  468  <=> ASP  442  - ILE  445 )                          
  92: s001-A 4a0u-A   507 - 510 <=>   87 -  90   (SER  507  - MET  510  <=> ALA  457  - ARG  460 )                          
  92: s001-A 4a0u-A   521 - 528 <=>   91 -  98   (PHE  521  - ALA  528  <=> ASP  461  - LYS  468 )                          
  92: s001-A 4a0u-A   537 - 540 <=>  140 - 143   (GLY  537  - ASP  540  <=> GLY  510  - GLY  513 )                          
  92: s001-A 4a0u-A   542 - 545 <=>  168 - 171   (SER  542  - LEU  545  <=> ILE  538  - SER  541 )                          
  93: s001-A 4uw8-I   350 - 355 <=>    6 -  11   (PRO  350  - VAL  355  <=> GLU  994  - GLY  999 )                          
  93: s001-A 4uw8-I   364 - 367 <=>   32 -  35   (LEU  364  - VAL  367  <=> LEU 1020  - GLY 1023 )                          
  93: s001-A 4uw8-I   369 - 374 <=>   71 -  76   (TRP  369  - ASN  374  <=> ILE 1059  - THR 1064 )                          
  93: s001-A 4uw8-I   380 - 383 <=>  136 - 139   (ILE  380  - THR  383  <=> LEU 1124  - VAL 1127 )                          
  93: s001-A 4uw8-I   384 - 388 <=>  144 - 148   (THR  384  - ALA  388  <=> PRO 1132  - LEU 1136 )                          
  93: s001-A 4uw8-I   389 - 394 <=>  160 - 165   (ASN  389  - ASP  394  <=> ALA 1148  - TRP 1153 )                          
  93: s001-A 4uw8-I   395 - 405 <=>  184 - 194   (ALA  395  - ASN  405  <=> SER 1172  - ASP 1182 )                          
  93: s001-A 4uw8-I   408 - 420 <=>  198 - 210   (ALA  408  - ASP  420  <=> PHE 1186  - ALA 1198 )                          
  93: s001-A 4uw8-I   421 - 432 <=>  220 - 231   (GLY  421  - ALA  432  <=> THR 1208  - SER 1219 )                          
  93: s001-A 4uw8-I   433 - 441 <=>  233 - 241   (GLY  433  - SER  441  <=> SER 1221  - ASP 1229 )                          
  93: s001-A 4uw8-I   442 - 449 <=>  243 - 250   (ARG  442  - GLN  449  <=> ASN 1231  - ALA 1238 )                          
  93: s001-A 4uw8-I   450 - 454 <=>  254 - 258   (PRO  450  - VAL  454  <=> TYR 1242  - TRP 1246 )                          
  93: s001-A 4uw8-I   455 - 475 <=>  261 - 281   (ALA  455  - GLN  475  <=> GLY 1249  - LYS 1269 )                          
  93: s001-A 4uw8-I   489 - 492 <=>  310 - 313   (ASN  489  - ALA  492  <=> ARG 1305  - CYS 1308 )                          
  93: s001-A 4uw8-I   494 - 497 <=>  375 - 378   (ILE  494  - ASN  497  <=> PHE 1370  - GLU 1373 )                          
  93: s001-A 4uw8-I   507 - 510 <=>  379 - 382   (SER  507  - MET  510  <=> GLU 1374  - LEU 1377 )                          
  93: s001-A 4uw8-I   524 - 531 <=>  386 - 393   (ARG  524  - TYR  531  <=> LYS 1381  - SER 1388 )                          
  94: s001-A 4a0u-B   376 - 379 <=>    1 -   4   (PRO  376  - ALA  379  <=> LYS  368  - GLY  371 )                          
  94: s001-A 4a0u-B   388 - 394 <=>    5 -  11   (ALA  388  - ASP  394  <=> HIS  372  - SER  378 )                          
  94: s001-A 4a0u-B   395 - 406 <=>   15 -  26   (ALA  395  - ASN  406  <=> LYS  382  - ARG  393 )                          
  94: s001-A 4a0u-B   411 - 419 <=>   27 -  35   (PHE  411  - ALA  419  <=> ASN  394  - SER  402 )                          
  94: s001-A 4a0u-B   420 - 429 <=>   38 -  47   (ASP  420  - GLN  429  <=> ASN  405  - VAL  414 )                          
  94: s001-A 4a0u-B   433 - 436 <=>   48 -  51   (GLY  433  - GLN  436  <=> HIS  415  - THR  418 )                          
  94: s001-A 4a0u-B   438 - 449 <=>   52 -  63   (ILE  438  - GLN  449  <=> LEU  419  - LYS  430 )                          
  94: s001-A 4a0u-B   451 - 456 <=>   64 -  69   (ARG  451  - LYS  456  <=> HIS  431  - GLN  436 )                          
  94: s001-A 4a0u-B   465 - 468 <=>   75 -  78   (GLY  465  - TRP  468  <=> ASP  442  - ILE  445 )                          
  94: s001-A 4a0u-B   507 - 510 <=>   91 -  94   (SER  507  - MET  510  <=> TYR  458  - ASP  461 )                          
  94: s001-A 4a0u-B   522 - 526 <=>   96 - 100   (ASN  522  - LEU  526  <=> PHE  463  - SER  467 )                          
  94: s001-A 4a0u-B   528 - 531 <=>  183 - 186   (ALA  528  - TYR  531  <=> VAL  550  - GLU  553 )                          
  95: s001-A 8oml-B   364 - 368 <=>    7 -  11   (LEU  364  - ASP  368  <=> ALA  837  - ARG  845 )                          
  95: s001-A 8oml-B   371 - 374 <=>   12 -  15   (ASP  371  - ASN  374  <=> MET  846  - THR  849 )                          
  95: s001-A 8oml-B   380 - 383 <=>   49 -  52   (ILE  380  - THR  383  <=> ILE  883  - VAL  886 )                          
  95: s001-A 8oml-B   384 - 387 <=>   61 -  64   (THR  384  - PHE  387  <=> ARG  895  - ALA  898 )                          
  95: s001-A 8oml-B   388 - 394 <=>   73 -  79   (ALA  388  - ASP  394  <=> ALA  907  - GLN  913 )                          
  95: s001-A 8oml-B   396 - 405 <=>   96 - 105   (ARG  396  - ASN  405  <=> LEU  930  - ASN  939 )                          
  95: s001-A 8oml-B   407 - 420 <=>  109 - 122   (ARG  407  - ASP  420  <=> TYR  943  - THR  956 )                          
  95: s001-A 8oml-B   421 - 432 <=>  132 - 143   (GLY  421  - ALA  432  <=> ALA  966  - ALA  977 )                          
  95: s001-A 8oml-B   433 - 441 <=>  145 - 153   (GLY  433  - SER  441  <=> GLY  979  - ASP  987 )                          
  95: s001-A 8oml-B   442 - 449 <=>  155 - 162   (ARG  442  - GLN  449  <=> ASN  989  - VAL  996 )                          
  95: s001-A 8oml-B   451 - 457 <=>  171 - 177   (ARG  451  - ASN  457  <=> VAL 1005  - GLN 1011 )                          
  95: s001-A 8oml-B   459 - 462 <=>  209 - 212   (ALA  459  - ALA  462  <=> GLU 1043  - GLN 1046 )                          
  95: s001-A 8oml-B   511 - 515 <=>  216 - 220   (ARG  511  - ALA  515  <=> GLY 1050  - LEU 1054 )                          
  95: s001-A 8oml-B   516 - 523 <=>  237 - 244   (SER  516  - ASN  523  <=> PHE 1071  - TRP 1078 )                          
  96: s001-A 8oml-C   364 - 368 <=>   14 -  18   (LEU  364  - ASP  368  <=> THR  836  - ARG  845 )                          
  96: s001-A 8oml-C   371 - 374 <=>   19 -  22   (ASP  371  - ASN  374  <=> MET  846  - THR  849 )                          
  96: s001-A 8oml-C   375 - 378 <=>   35 -  38   (LYS  375  - VAL  378  <=> ALA  862  - LEU  865 )                          
  96: s001-A 8oml-C   380 - 383 <=>   56 -  59   (ILE  380  - THR  383  <=> ILE  883  - VAL  886 )                          
  96: s001-A 8oml-C   384 - 387 <=>   68 -  71   (THR  384  - PHE  387  <=> ARG  895  - ALA  898 )                          
  96: s001-A 8oml-C   388 - 394 <=>   80 -  86   (ALA  388  - ASP  394  <=> ALA  907  - GLN  913 )                          
  96: s001-A 8oml-C   396 - 405 <=>  103 - 112   (ARG  396  - ASN  405  <=> LEU  930  - ASN  939 )                          
  96: s001-A 8oml-C   407 - 420 <=>  116 - 129   (ARG  407  - ASP  420  <=> TYR  943  - THR  956 )                          
  96: s001-A 8oml-C   421 - 432 <=>  139 - 150   (GLY  421  - ALA  432  <=> ALA  966  - ALA  977 )                          
  96: s001-A 8oml-C   433 - 441 <=>  152 - 160   (GLY  433  - SER  441  <=> GLY  979  - ASP  987 )                          
  96: s001-A 8oml-C   442 - 449 <=>  162 - 169   (ARG  442  - GLN  449  <=> ASN  989  - VAL  996 )                          
  96: s001-A 8oml-C   451 - 457 <=>  179 - 185   (ARG  451  - ASN  457  <=> ASN 1006  - PRO 1012 )                          
  96: s001-A 8oml-C   460 - 463 <=>  216 - 219   (TYR  460  - ASN  463  <=> GLU 1043  - GLN 1046 )                          
  96: s001-A 8oml-C   490 - 495 <=>  266 - 271   (ASN  490  - ALA  495  <=> GLY 1093  - GLU 1098 )                          
  96: s001-A 8oml-C   509 - 514 <=>  292 - 297   (ILE  509  - TRP  514  <=> GLY 1119  - THR 1124 )                          
  96: s001-A 8oml-C   516 - 519 <=>  311 - 314   (SER  516  - VAL  519  <=> HIS 1138  - GLY 1141 )                          
  96: s001-A 8oml-C   521 - 525 <=>  315 - 319   (PHE  521  - PRO  525  <=> ARG 1142  - THR 1146 )                          
  97: s001-A 4uw8-A   352 - 355 <=>    8 -  11   (TRP  352  - VAL  355  <=> THR  996  - GLY  999 )                          
  97: s001-A 4uw8-A   361 - 365 <=>   13 -  17   (SER  361  - THR  365  <=> ALA 1001  - ASN 1005 )                          
  97: s001-A 4uw8-A   366 - 369 <=>   34 -  37   (GLU  366  - TRP  369  <=> GLY 1022  - GLY 1025 )                          
  97: s001-A 4uw8-A   372 - 376 <=>   73 -  77   (VAL  372  - PRO  376  <=> LEU 1061  - PRO 1065 )                          
  97: s001-A 4uw8-A   380 - 383 <=>  136 - 139   (ILE  380  - THR  383  <=> LEU 1124  - VAL 1127 )                          
  97: s001-A 4uw8-A   384 - 387 <=>  145 - 148   (THR  384  - PHE  387  <=> GLU 1133  - LEU 1136 )                          
  97: s001-A 4uw8-A   388 - 394 <=>  158 - 164   (ALA  388  - ASP  394  <=> ALA 1146  - MET 1152 )                          
  97: s001-A 4uw8-A   395 - 405 <=>  184 - 194   (ALA  395  - ASN  405  <=> SER 1172  - ASP 1182 )                          
  97: s001-A 4uw8-A   408 - 420 <=>  198 - 210   (ALA  408  - ASP  420  <=> PHE 1186  - ALA 1198 )                          
  97: s001-A 4uw8-A   421 - 432 <=>  220 - 231   (GLY  421  - ALA  432  <=> THR 1208  - SER 1219 )                          
  97: s001-A 4uw8-A   433 - 441 <=>  233 - 241   (GLY  433  - SER  441  <=> SER 1221  - ASP 1229 )                          
  97: s001-A 4uw8-A   442 - 449 <=>  243 - 250   (ARG  442  - GLN  449  <=> ASN 1231  - ALA 1238 )                          
  97: s001-A 4uw8-A   450 - 454 <=>  253 - 257   (PRO  450  - VAL  454  <=> ARG 1241  - GLY 1245 )                          
  97: s001-A 4uw8-A   455 - 475 <=>  261 - 281   (ALA  455  - GLN  475  <=> GLY 1249  - LYS 1269 )                          
  97: s001-A 4uw8-A   489 - 492 <=>  311 - 314   (ASN  489  - ALA  492  <=> GLU 1306  - GLY 1309 )                          
  97: s001-A 4uw8-A   494 - 497 <=>  376 - 379   (ILE  494  - ASN  497  <=> ARG 1371  - GLU 1374 )                          
  97: s001-A 4uw8-A   507 - 510 <=>  380 - 383   (SER  507  - MET  510  <=> LEU 1375  - PHE 1378 )                          
  97: s001-A 4uw8-A   521 - 526 <=>  384 - 389   (PHE  521  - LEU  526  <=> ILE 1379  - GLU 1384 )                          
  97: s001-A 4uw8-A   532 - 535 <=>  392 - 395   (THR  532  - ASP  535  <=> LEU 1387  - ILE 1390 )                          
  98: s001-A 4uw7-C   353 - 356 <=>    9 -  12   (LYS  353  - LYS  356  <=> THR  996  - GLY  999 )                          
  98: s001-A 4uw7-C   361 - 365 <=>   14 -  18   (SER  361  - THR  365  <=> ALA 1001  - ASN 1005 )                          
  98: s001-A 4uw7-C   366 - 369 <=>   35 -  38   (GLU  366  - TRP  369  <=> GLY 1022  - GLY 1025 )                          
  98: s001-A 4uw7-C   372 - 375 <=>   74 -  77   (VAL  372  - LYS  375  <=> LEU 1061  - THR 1064 )                          
  98: s001-A 4uw7-C   379 - 382 <=>  137 - 140   (ALA  379  - ASP  382  <=> LEU 1124  - VAL 1127 )                          
  98: s001-A 4uw7-C   383 - 387 <=>  145 - 149   (THR  383  - PHE  387  <=> PRO 1132  - LEU 1136 )                          
  98: s001-A 4uw7-C   388 - 394 <=>  160 - 166   (ALA  388  - ASP  394  <=> PRO 1147  - TRP 1153 )                          
  98: s001-A 4uw7-C   395 - 405 <=>  185 - 195   (ALA  395  - ASN  405  <=> SER 1172  - ASP 1182 )                          
  98: s001-A 4uw7-C   408 - 420 <=>  199 - 211   (ALA  408  - ASP  420  <=> PHE 1186  - ALA 1198 )                          
  98: s001-A 4uw7-C   421 - 432 <=>  221 - 232   (GLY  421  - ALA  432  <=> THR 1208  - SER 1219 )                          
  98: s001-A 4uw7-C   433 - 443 <=>  234 - 244   (GLY  433  - SER  443  <=> SER 1221  - ASN 1231 )                          
  98: s001-A 4uw7-C   444 - 449 <=>  246 - 251   (ASN  444  - GLN  449  <=> THR 1233  - ALA 1238 )                          
  98: s001-A 4uw7-C   450 - 454 <=>  255 - 259   (PRO  450  - VAL  454  <=> TYR 1242  - TRP 1246 )                          
  98: s001-A 4uw7-C   455 - 465 <=>  263 - 273   (ALA  455  - GLY  465  <=> ARG 1250  - THR 1260 )                          
  99: s001-A 4uw8-B   352 - 355 <=>    8 -  11   (TRP  352  - VAL  355  <=> THR  996  - GLY  999 )                          
  99: s001-A 4uw8-B   361 - 365 <=>   13 -  17   (SER  361  - THR  365  <=> ALA 1001  - ASN 1005 )                          
  99: s001-A 4uw8-B   366 - 369 <=>   34 -  37   (GLU  366  - TRP  369  <=> GLY 1022  - GLY 1025 )                          
  99: s001-A 4uw8-B   372 - 376 <=>   73 -  77   (VAL  372  - PRO  376  <=> LEU 1061  - PRO 1065 )                          
  99: s001-A 4uw8-B   380 - 383 <=>  136 - 139   (ILE  380  - THR  383  <=> LEU 1124  - VAL 1127 )                          
  99: s001-A 4uw8-B   384 - 388 <=>  144 - 148   (THR  384  - ALA  388  <=> PRO 1132  - LEU 1136 )                          
  99: s001-A 4uw8-B   389 - 394 <=>  159 - 164   (ASN  389  - ASP  394  <=> PRO 1147  - MET 1152 )                          
  99: s001-A 4uw8-B   395 - 405 <=>  184 - 194   (ALA  395  - ASN  405  <=> SER 1172  - ASP 1182 )                          
  99: s001-A 4uw8-B   408 - 420 <=>  198 - 210   (ALA  408  - ASP  420  <=> PHE 1186  - ALA 1198 )                          
  99: s001-A 4uw8-B   421 - 432 <=>  220 - 231   (GLY  421  - ALA  432  <=> THR 1208  - SER 1219 )                          
  99: s001-A 4uw8-B   433 - 441 <=>  233 - 241   (GLY  433  - SER  441  <=> SER 1221  - ASP 1229 )                          
  99: s001-A 4uw8-B   442 - 449 <=>  243 - 250   (ARG  442  - GLN  449  <=> ASN 1231  - ALA 1238 )                          
  99: s001-A 4uw8-B   450 - 453 <=>  254 - 257   (PRO  450  - ASP  453  <=> TYR 1242  - GLY 1245 )                          
  99: s001-A 4uw8-B   454 - 461 <=>  262 - 269   (VAL  454  - ILE  461  <=> ARG 1250  - VAL 1257 )                          
  99: s001-A 4uw8-B   464 - 475 <=>  270 - 281   (SER  464  - GLN  475  <=> ASN 1258  - LYS 1269 )                          
  99: s001-A 4uw8-B   495 - 498 <=>  376 - 379   (ALA  495  - THR  498  <=> ARG 1371  - GLU 1374 )                          
  99: s001-A 4uw8-B   507 - 510 <=>  380 - 383   (SER  507  - MET  510  <=> LEU 1375  - PHE 1378 )                          
  99: s001-A 4uw8-B   525 - 530 <=>  389 - 394   (PRO  525  - GLN  530  <=> GLU 1384  - ALA 1389 )                          
 100: s001-A 1aiw-A    75 -  81 <=>    5 -  11   (GLN   75  - PHE   81  <=> ALA    5  - PRO   11 )                          
 100: s001-A 1aiw-A    85 -  97 <=>   23 -  35   (PRO   85  - VAL   97  <=> PRO   23  - LYS   35 )                          
 100: s001-A 1aiw-A   103 - 111 <=>   36 -  44   (MET  103  - ASN  111  <=> GLY   36  - TYR   44 )                          
 100: s001-A 1aiw-A   113 - 127 <=>   45 -  59   (ASN  113  - PRO  127  <=> THR   45  - GLY   59 )                          
 101: s001-A 4uw7-B   383 - 388 <=>    1 -   6   (THR  383  - ALA  388  <=> CYS  989  - GLU  994 )                          
 101: s001-A 4uw7-B   389 - 395 <=>   13 -  19   (ASN  389  - ALA  395  <=> ALA 1001  - THR 1007 )                          
 101: s001-A 4uw7-B   396 - 404 <=>   33 -  41   (ARG  396  - ASN  404  <=> LEU 1021  - TRP 1029 )                          
 101: s001-A 4uw7-B   405 - 408 <=>   45 -  48   (ASN  405  - ALA  408  <=> THR 1033  - GLU 1036 )                          
 101: s001-A 4uw7-B   410 - 420 <=>   49 -  59   (ASP  410  - ASP  420  <=> HIS 1037  - ALA 1047 )                          
 101: s001-A 4uw7-B   421 - 432 <=>   69 -  80   (GLY  421  - ALA  432  <=> GLY 1057  - LYS 1068 )                          
 101: s001-A 4uw7-B   433 - 441 <=>   84 -  92   (GLY  433  - SER  441  <=> ASP 1072  - SER 1080 )                          
 101: s001-A 4uw7-B   442 - 449 <=>   94 - 101   (ARG  442  - GLN  449  <=> ASN 1082  - PRO 1089 )                          
 101: s001-A 4uw7-B   451 - 457 <=>  143 - 149   (ARG  451  - ASN  457  <=> ALA 1131  - ILE 1137 )                          
 101: s001-A 4uw7-B   459 - 462 <=>  160 - 163   (ALA  459  - ALA  462  <=> ALA 1148  - ALA 1151 )                          
 101: s001-A 4uw7-B   467 - 472 <=>  190 - 195   (LEU  467  - THR  472  <=> ALA 1178  - GLY 1183 )                          
 101: s001-A 4uw7-B   475 - 480 <=>  196 - 201   (GLN  475  - PHE  480  <=> GLU 1184  - UNK 1189 )                          
 101: s001-A 4uw7-B   482 - 489 <=>  204 - 211   (PHE  482  - ASN  489  <=> SER 1192  - GLY 1199 )                          
 101: s001-A 4uw7-B   490 - 493 <=>  219 - 222   (ASN  490  - VAL  493  <=> PRO 1207  - VAL 1210 )                          
 101: s001-A 4uw7-B   506 - 509 <=>  232 - 235   (ARG  506  - ILE  509  <=> ILE 1220  - LEU 1223 )                          
 101: s001-A 4uw7-B   512 - 515 <=>  239 - 242   (TRP  512  - ALA  515  <=> GLY 1227  - HIS 1230 )                          
 101: s001-A 4uw7-B   516 - 520 <=>  244 - 248   (SER  516  - ILE  520  <=> GLY 1232  - PRO 1236 )                          
 101: s001-A 4uw7-B   524 - 530 <=>  254 - 260   (ARG  524  - GLN  530  <=> TYR 1242  - SER 1248 )                          
 102: s001-A 8ju3-A   125 - 134 <=>    5 -  14   (GLU  125  - SER  134  <=> ASP   31  - LYS   40 )                          
 102: s001-A 8ju3-A   135 - 141 <=>   17 -  23   (ASN  135  - GLY  141  <=> GLY   43  - SER   49 )                          
 102: s001-A 8ju3-A   150 - 155 <=>   24 -  29   (GLU  150  - GLY  155  <=> ALA   50  - GLY   55 )                          
 102: s001-A 8ju3-A   157 - 160 <=>   39 -  42   (ASN  157  - ASP  160  <=> GLN   65  - SER   68 )                          
 102: s001-A 8ju3-A   163 - 170 <=>   54 -  61   (ASN  163  - SER  170  <=> TYR   80  - TRP   87 )                          
 102: s001-A 8ju3-A   172 - 175 <=>   65 -  68   (SER  172  - ILE  175  <=> ASN   91  - VAL   94 )                          
 102: s001-A 8ju3-A   188 - 191 <=>   76 -  79   (GLY  188  - ALA  191  <=> ASN  102  - LEU  105 )                          
 102: s001-A 8ju3-A   192 - 199 <=>   82 -  89   (GLY  192  - TRP  199  <=> ALA  108  - THR  115 )                          
 102: s001-A 8ju3-A   205 - 214 <=>   91 - 100   (THR  205  - ARG  214  <=> GLY  117  - PRO  126 )                          
 102: s001-A 8ju3-A   215 - 225 <=>  109 - 119   (VAL  215  - ALA  225  <=> THR  135  - GLY  145 )                          
 102: s001-A 8ju3-A   226 - 229 <=>  122 - 125   (GLY  226  - THR  229  <=> TYR  148  - GLY  151 )                          
 102: s001-A 8ju3-A   231 - 240 <=>  126 - 135   (TRP  231  - LEU  240  <=> TRP  152  - GLN  161 )                          
 102: s001-A 8ju3-A   244 - 248 <=>  136 - 140   (ARG  244  - GLY  248  <=> GLN  162  - ALA  166 )                          
 102: s001-A 8ju3-A   251 - 254 <=>  147 - 150   (ALA  251  - ALA  254  <=> THR  173  - ASN  176 )                          
 102: s001-A 8ju3-A   276 - 279 <=>  159 - 162   (ARG  276  - PHE  279  <=> ASN  185  - VAL  188 )                          
 102: s001-A 8ju3-A   316 - 322 <=>  175 - 181   (LEU  316  - PHE  322  <=> LEU  201  - THR  207 )                          
 102: s001-A 8ju3-A   334 - 337 <=>  187 - 190   (GLY  334  - ARG  337  <=> VAL  213  - ARG  216 )                          
 102: s001-A 8ju3-A   340 - 345 <=>  215 - 220   (VAL  340  - GLN  345  <=> GLU  241  - THR  246 )                          
 102: s001-A 8ju3-A   356 - 359 <=>  226 - 229   (LYS  356  - VAL  359  <=> GLY  252  - GLY  255 )                          
 102: s001-A 8ju3-A   362 - 365 <=>  230 - 233   (GLN  362  - THR  365  <=> ALA  256  - GLN  259 )                          
 102: s001-A 8ju3-A   366 - 369 <=>  237 - 240   (GLU  366  - TRP  369  <=> ASN  263  - PHE  266 )                          
 102: s001-A 8ju3-A   371 - 374 <=>  241 - 244   (ASP  371  - ASN  374  <=> ILE  267  - ILE  270 )                          
 102: s001-A 8ju3-A   375 - 381 <=>  284 - 290   (LYS  375  - GLN  381  <=> TRP  322  - ILE  328 )                          
 103: s001-A 5aq5-K   352 - 356 <=>    7 -  11   (TRP  352  - LYS  356  <=> ASN  995  - GLY  999 )                          
 103: s001-A 5aq5-K   363 - 366 <=>   14 -  17   (LYS  363  - GLU  366  <=> VAL 1002  - ASN 1005 )                          
 103: s001-A 5aq5-K   369 - 374 <=>   71 -  76   (TRP  369  - ASN  374  <=> ILE 1059  - THR 1064 )                          
 103: s001-A 5aq5-K   382 - 388 <=>  143 - 149   (ASP  382  - ALA  388  <=> ALA 1131  - ILE 1137 )                          
 103: s001-A 5aq5-K   389 - 395 <=>  159 - 165   (ASN  389  - ALA  395  <=> PRO 1147  - TRP 1153 )                          
 103: s001-A 5aq5-K   396 - 405 <=>  185 - 194   (ARG  396  - ASN  405  <=> THR 1173  - ASP 1182 )                          
 103: s001-A 5aq5-K   408 - 420 <=>  198 - 210   (ALA  408  - ASP  420  <=> PHE 1186  - ALA 1198 )                          
 103: s001-A 5aq5-K   421 - 432 <=>  220 - 231   (GLY  421  - ALA  432  <=> THR 1208  - SER 1219 )                          
 103: s001-A 5aq5-K   433 - 441 <=>  233 - 241   (GLY  433  - SER  441  <=> SER 1221  - ASP 1229 )                          
 103: s001-A 5aq5-K   442 - 449 <=>  243 - 250   (ARG  442  - GLN  449  <=> ASN 1231  - ALA 1238 )                          
 103: s001-A 5aq5-K   450 - 454 <=>  253 - 257   (PRO  450  - VAL  454  <=> ARG 1241  - GLY 1245 )                          
 103: s001-A 5aq5-K   455 - 468 <=>  262 - 275   (ALA  455  - TRP  468  <=> ARG 1250  - THR 1263 )                          
 104: s001-A 4uw8-C   350 - 355 <=>    6 -  11   (PRO  350  - VAL  355  <=> GLU  994  - GLY  999 )                          
 104: s001-A 4uw8-C   364 - 367 <=>   32 -  35   (LEU  364  - VAL  367  <=> LEU 1020  - GLY 1023 )                          
 104: s001-A 4uw8-C   369 - 374 <=>   71 -  76   (TRP  369  - ASN  374  <=> ILE 1059  - THR 1064 )                          
 104: s001-A 4uw8-C   380 - 383 <=>  136 - 139   (ILE  380  - THR  383  <=> LEU 1124  - VAL 1127 )                          
 104: s001-A 4uw8-C   384 - 387 <=>  145 - 148   (THR  384  - PHE  387  <=> GLU 1133  - LEU 1136 )                          
 104: s001-A 4uw8-C   388 - 394 <=>  159 - 165   (ALA  388  - ASP  394  <=> PRO 1147  - TRP 1153 )                          
 104: s001-A 4uw8-C   395 - 405 <=>  184 - 194   (ALA  395  - ASN  405  <=> SER 1172  - ASP 1182 )                          
 104: s001-A 4uw8-C   408 - 420 <=>  198 - 210   (ALA  408  - ASP  420  <=> PHE 1186  - ALA 1198 )                          
 104: s001-A 4uw8-C   421 - 432 <=>  220 - 231   (GLY  421  - ALA  432  <=> THR 1208  - SER 1219 )                          
 104: s001-A 4uw8-C   433 - 441 <=>  233 - 241   (GLY  433  - SER  441  <=> SER 1221  - ASP 1229 )                          
 104: s001-A 4uw8-C   442 - 449 <=>  243 - 250   (ARG  442  - GLN  449  <=> ASN 1231  - ALA 1238 )                          
 104: s001-A 4uw8-C   450 - 453 <=>  254 - 257   (PRO  450  - ASP  453  <=> TYR 1242  - GLY 1245 )                          
 104: s001-A 4uw8-C   454 - 461 <=>  262 - 269   (VAL  454  - ILE  461  <=> ARG 1250  - VAL 1257 )                          
 104: s001-A 4uw8-C   464 - 475 <=>  270 - 281   (SER  464  - GLN  475  <=> ASN 1258  - LYS 1269 )                          
 104: s001-A 4uw8-C   515 - 520 <=>  310 - 315   (ALA  515  - ILE  520  <=> ARG 1305  - LEU 1310 )                          
 104: s001-A 4uw8-C   524 - 531 <=>  384 - 391   (ARG  524  - TYR  531  <=> ILE 1379  - ARG 1386 )                          
 105: s001-A 5aq5-I   383 - 388 <=>    1 -   6   (THR  383  - ALA  388  <=> CYS  989  - GLU  994 )                          
 105: s001-A 5aq5-I   389 - 395 <=>   13 -  19   (ASN  389  - ALA  395  <=> ALA 1001  - THR 1007 )                          
 105: s001-A 5aq5-I   396 - 404 <=>   33 -  41   (ARG  396  - ASN  404  <=> LEU 1021  - TRP 1029 )                          
 105: s001-A 5aq5-I   405 - 408 <=>   45 -  48   (ASN  405  - ALA  408  <=> THR 1033  - GLU 1036 )                          
 105: s001-A 5aq5-I   410 - 420 <=>   49 -  59   (ASP  410  - ASP  420  <=> HIS 1037  - ALA 1047 )                          
 105: s001-A 5aq5-I   421 - 432 <=>   69 -  80   (GLY  421  - ALA  432  <=> GLY 1057  - LYS 1068 )                          
 105: s001-A 5aq5-I   433 - 441 <=>   84 -  92   (GLY  433  - SER  441  <=> ASP 1072  - SER 1080 )                          
 105: s001-A 5aq5-I   442 - 449 <=>   94 - 101   (ARG  442  - GLN  449  <=> ASN 1082  - PRO 1089 )                          
 105: s001-A 5aq5-I   451 - 457 <=>  143 - 149   (ARG  451  - ASN  457  <=> ALA 1131  - ILE 1137 )                          
 105: s001-A 5aq5-I   459 - 462 <=>  160 - 163   (ALA  459  - ALA  462  <=> ALA 1148  - ALA 1151 )                          
 105: s001-A 5aq5-I   467 - 470 <=>  190 - 193   (LEU  467  - ASN  470  <=> ALA 1178  - HIS 1181 )                          
 105: s001-A 5aq5-I   475 - 482 <=>  195 - 202   (GLN  475  - PHE  482  <=> GLY 1183  - ARG 1190 )                          
 105: s001-A 5aq5-I   484 - 489 <=>  206 - 211   (GLN  484  - ASN  489  <=> ALA 1194  - GLY 1199 )                          
 105: s001-A 5aq5-I   490 - 493 <=>  219 - 222   (ASN  490  - VAL  493  <=> PRO 1207  - VAL 1210 )                          
 105: s001-A 5aq5-I   506 - 509 <=>  232 - 235   (ARG  506  - ILE  509  <=> ILE 1220  - LEU 1223 )                          
 105: s001-A 5aq5-I   524 - 529 <=>  253 - 258   (ARG  524  - GLY  529  <=> ARG 1241  - TRP 1246 )                          
 105: s001-A 5aq5-I   538 - 541 <=>  269 - 272   (ASN  538  - PRO  541  <=> VAL 1257  - THR 1260 )                          
 106: s001-A 8xb5-B   454 - 457 <=>   17 -  20   (VAL  454  - ASN  457  <=> LYS   19  - ALA   22 )                          
 106: s001-A 8xb5-B   460 - 489 <=>  142 - 171   (TYR  460  - ASN  489  <=> ALA  160  - ALA  189 )                          
 106: s001-A 8xb5-B   490 - 500 <=>  180 - 190   (ASN  490  - ASN  500  <=> LYS  198  - VAL  208 )                          
 106: s001-A 8xb5-B   506 - 509 <=>  194 - 197   (ARG  506  - ILE  509  <=> TYR  212  - ARG  215 )                          
 106: s001-A 8xb5-B   511 - 515 <=>  198 - 202   (ARG  511  - ALA  515  <=> THR  216  - ASN  220 )                          
 106: s001-A 8xb5-B   516 - 523 <=>  204 - 211   (SER  516  - ASN  523  <=> GLY  222  - TRP  229 )                          
 106: s001-A 8xb5-B   564 - 567 <=>  217 - 220   (GLY  564  - GLY  567  <=> ALA  235  - SER  238 )                          
 106: s001-A 8xb5-B   575 - 581 <=>  373 - 379   (SER  575  - TYR  581  <=> LYS  391  - ALA  397 )                          
 106: s001-A 8xb5-B   582 - 585 <=>  382 - 385   (GLY  582  - ALA  585  <=> LEU  400  - ASP  403 )                          
 106: s001-A 8xb5-B   612 - 615 <=>  391 - 394   (MET  612  - ASP  615  <=> GLU  409  - SER  412 )                          
 106: s001-A 8xb5-B   622 - 625 <=>  398 - 401   (GLY  622  - LEU  625  <=> ILE  416  - MET  419 )                          
 106: s001-A 8xb5-B   638 - 642 <=>  415 - 419   (ILE  638  - VAL  642  <=> SER  433  - SER  437 )                          
 106: s001-A 8xb5-B   659 - 662 <=>  437 - 440   (PRO  659  - PHE  662  <=> ASP  455  - MET  458 )                          
 106: s001-A 8xb5-B   663 - 670 <=>  443 - 450   (ASN  663  - ILE  670  <=> GLU  461  - LEU  468 )                          
 107: s001-A 8xb5-A   454 - 457 <=>   17 -  20   (VAL  454  - ASN  457  <=> LYS   19  - ALA   22 )                          
 107: s001-A 8xb5-A   460 - 489 <=>  142 - 171   (TYR  460  - ASN  489  <=> ALA  160  - ALA  189 )                          
 107: s001-A 8xb5-A   490 - 500 <=>  180 - 190   (ASN  490  - ASN  500  <=> LYS  198  - VAL  208 )                          
 107: s001-A 8xb5-A   506 - 509 <=>  194 - 197   (ARG  506  - ILE  509  <=> TYR  212  - ARG  215 )                          
 107: s001-A 8xb5-A   511 - 515 <=>  198 - 202   (ARG  511  - ALA  515  <=> THR  216  - ASN  220 )                          
 107: s001-A 8xb5-A   516 - 523 <=>  204 - 211   (SER  516  - ASN  523  <=> GLY  222  - TRP  229 )                          
 107: s001-A 8xb5-A   564 - 567 <=>  217 - 220   (GLY  564  - GLY  567  <=> ALA  235  - SER  238 )                          
 107: s001-A 8xb5-A   575 - 580 <=>  373 - 378   (SER  575  - SER  580  <=> LYS  391  - ALA  396 )                          
 107: s001-A 8xb5-A   581 - 584 <=>  381 - 384   (TYR  581  - ALA  584  <=> PHE  399  - LEU  402 )                          
 107: s001-A 8xb5-A   625 - 629 <=>  395 - 399   (LEU  625  - ALA  629  <=> ASP  413  - ASN  417 )                          
 107: s001-A 8xb5-A   632 - 635 <=>  408 - 411   (ILE  632  - GLU  635  <=> ALA  426  - SER  429 )                          
 107: s001-A 8xb5-A   639 - 642 <=>  416 - 419   (ARG  639  - VAL  642  <=> ASN  434  - SER  437 )                          
 107: s001-A 8xb5-A   650 - 654 <=>  440 - 444   (VAL  650  - ASN  654  <=> MET  458  - SER  462 )                          
 108: s001-A 8xb5-L   454 - 457 <=>   17 -  20   (VAL  454  - ASN  457  <=> LYS   19  - ALA   22 )                          
 108: s001-A 8xb5-L   460 - 489 <=>  142 - 171   (TYR  460  - ASN  489  <=> ALA  160  - ALA  189 )                          
 108: s001-A 8xb5-L   490 - 500 <=>  180 - 190   (ASN  490  - ASN  500  <=> LYS  198  - VAL  208 )                          
 108: s001-A 8xb5-L   506 - 509 <=>  194 - 197   (ARG  506  - ILE  509  <=> TYR  212  - ARG  215 )                          
 108: s001-A 8xb5-L   511 - 515 <=>  198 - 202   (ARG  511  - ALA  515  <=> THR  216  - ASN  220 )                          
 108: s001-A 8xb5-L   516 - 523 <=>  204 - 211   (SER  516  - ASN  523  <=> GLY  222  - TRP  229 )                          
 108: s001-A 8xb5-L   563 - 566 <=>  216 - 219   (ASN  563  - THR  566  <=> LYS  234  - GLY  237 )                          
 108: s001-A 8xb5-L   575 - 580 <=>  373 - 378   (SER  575  - SER  580  <=> LYS  391  - ALA  396 )                          
 108: s001-A 8xb5-L   581 - 584 <=>  381 - 384   (TYR  581  - ALA  584  <=> PHE  399  - LEU  402 )                          
 108: s001-A 8xb5-L   638 - 643 <=>  414 - 419   (ILE  638  - ASN  643  <=> GLN  432  - SER  437 )                          
 108: s001-A 8xb5-L   648 - 651 <=>  425 - 428   (THR  648  - TRP  651  <=> TRP  443  - LYS  446 )                          
 108: s001-A 8xb5-L   652 - 655 <=>  430 - 433   (GLY  652  - GLU  655  <=> GLY  448  - ALA  451 )                          
 108: s001-A 8xb5-L   658 - 661 <=>  437 - 440   (GLY  658  - ASN  661  <=> ASP  455  - MET  458 )                          
 108: s001-A 8xb5-L   662 - 670 <=>  442 - 450   (PHE  662  - ILE  670  <=> ASN  460  - LEU  468 )                          
 109: s001-A 5aq5-B   382 - 388 <=>    1 -   7   (ASP  382  - ALA  388  <=> GLU  988  - GLU  994 )                          
 109: s001-A 5aq5-B   389 - 395 <=>   14 -  20   (ASN  389  - ALA  395  <=> ALA 1001  - THR 1007 )                          
 109: s001-A 5aq5-B   396 - 404 <=>   34 -  42   (ARG  396  - ASN  404  <=> LEU 1021  - TRP 1029 )                          
 109: s001-A 5aq5-B   405 - 408 <=>   46 -  49   (ASN  405  - ALA  408  <=> THR 1033  - GLU 1036 )                          
 109: s001-A 5aq5-B   410 - 420 <=>   50 -  60   (ASP  410  - ASP  420  <=> HIS 1037  - ALA 1047 )                          
 109: s001-A 5aq5-B   421 - 432 <=>   70 -  81   (GLY  421  - ALA  432  <=> GLY 1057  - LYS 1068 )                          
 109: s001-A 5aq5-B   433 - 441 <=>   85 -  93   (GLY  433  - SER  441  <=> ASP 1072  - SER 1080 )                          
 109: s001-A 5aq5-B   442 - 449 <=>   95 - 102   (ARG  442  - GLN  449  <=> ASN 1082  - PRO 1089 )                          
 109: s001-A 5aq5-B   451 - 457 <=>  144 - 150   (ARG  451  - ASN  457  <=> ALA 1131  - ILE 1137 )                          
 109: s001-A 5aq5-B   459 - 462 <=>  161 - 164   (ALA  459  - ALA  462  <=> ALA 1148  - ALA 1151 )                          
 109: s001-A 5aq5-B   467 - 470 <=>  191 - 194   (LEU  467  - ASN  470  <=> ALA 1178  - HIS 1181 )                          
 109: s001-A 5aq5-B   475 - 482 <=>  196 - 203   (GLN  475  - PHE  482  <=> GLY 1183  - ARG 1190 )                          
 109: s001-A 5aq5-B   484 - 489 <=>  207 - 212   (GLN  484  - ASN  489  <=> ALA 1194  - GLY 1199 )                          
 109: s001-A 5aq5-B   490 - 493 <=>  220 - 223   (ASN  490  - VAL  493  <=> PRO 1207  - VAL 1210 )                          
 109: s001-A 5aq5-B   506 - 509 <=>  233 - 236   (ARG  506  - ILE  509  <=> ILE 1220  - LEU 1223 )                          
 109: s001-A 5aq5-B   524 - 529 <=>  254 - 259   (ARG  524  - GLY  529  <=> ARG 1241  - TRP 1246 )                          
 109: s001-A 5aq5-B   538 - 541 <=>  270 - 273   (ASN  538  - PRO  541  <=> VAL 1257  - THR 1260 )                          
 110: s001-A 8xb5-C   454 - 457 <=>   17 -  20   (VAL  454  - ASN  457  <=> LYS   19  - ALA   22 )                          
 110: s001-A 8xb5-C   460 - 489 <=>  142 - 171   (TYR  460  - ASN  489  <=> ALA  160  - ALA  189 )                          
 110: s001-A 8xb5-C   490 - 500 <=>  180 - 190   (ASN  490  - ASN  500  <=> LYS  198  - VAL  208 )                          
 110: s001-A 8xb5-C   506 - 509 <=>  194 - 197   (ARG  506  - ILE  509  <=> TYR  212  - ARG  215 )                          
 110: s001-A 8xb5-C   511 - 515 <=>  198 - 202   (ARG  511  - ALA  515  <=> THR  216  - ASN  220 )                          
 110: s001-A 8xb5-C   516 - 523 <=>  204 - 211   (SER  516  - ASN  523  <=> GLY  222  - TRP  229 )                          
 110: s001-A 8xb5-C   563 - 566 <=>  216 - 219   (ASN  563  - THR  566  <=> LYS  234  - GLY  237 )                          
 110: s001-A 8xb5-C   574 - 581 <=>  372 - 379   (SER  574  - TYR  581  <=> THR  390  - ALA  397 )                          
 110: s001-A 8xb5-C   582 - 587 <=>  382 - 387   (GLY  582  - GLN  587  <=> LEU  400  - LYS  405 )                          
 110: s001-A 8xb5-C   630 - 641 <=>  416 - 427   (TYR  630  - HIS  641  <=> ASN  434  - ILE  445 )                          
 110: s001-A 8xb5-C   651 - 657 <=>  444 - 450   (TRP  651  - TRP  657  <=> SER  462  - LEU  468 )                          
 111: s001-A 8xb5-J   454 - 457 <=>   17 -  20   (VAL  454  - ASN  457  <=> LYS   19  - ALA   22 )                          
 111: s001-A 8xb5-J   460 - 489 <=>  142 - 171   (TYR  460  - ASN  489  <=> ALA  160  - ALA  189 )                          
 111: s001-A 8xb5-J   490 - 500 <=>  180 - 190   (ASN  490  - ASN  500  <=> LYS  198  - VAL  208 )                          
 111: s001-A 8xb5-J   506 - 509 <=>  194 - 197   (ARG  506  - ILE  509  <=> TYR  212  - ARG  215 )                          
 111: s001-A 8xb5-J   511 - 515 <=>  198 - 202   (ARG  511  - ALA  515  <=> THR  216  - ASN  220 )                          
 111: s001-A 8xb5-J   516 - 523 <=>  204 - 211   (SER  516  - ASN  523  <=> GLY  222  - TRP  229 )                          
 111: s001-A 8xb5-J   563 - 566 <=>  216 - 219   (ASN  563  - THR  566  <=> LYS  234  - GLY  237 )                          
 111: s001-A 8xb5-J   574 - 578 <=>  371 - 375   (SER  574  - THR  578  <=> TYR  389  - LEU  393 )                          
 111: s001-A 8xb5-J   579 - 582 <=>  377 - 380   (ALA  579  - GLY  582  <=> TRP  395  - MET  398 )                          
 111: s001-A 8xb5-J   583 - 588 <=>  382 - 387   (ASN  583  - ILE  588  <=> LEU  400  - LYS  405 )                          
 111: s001-A 8xb5-J   630 - 640 <=>  416 - 426   (TYR  630  - PHE  640  <=> ASN  434  - GLN  444 )                          
 111: s001-A 8xb5-J   647 - 650 <=>  442 - 445   (GLY  647  - VAL  650  <=> ASN  460  - GLU  463 )                          
 111: s001-A 8xb5-J   655 - 659 <=>  446 - 450   (GLU  655  - PRO  659  <=> GLN  464  - LEU  468 )                          
 112: s001-A 8xb5-F   454 - 457 <=>   17 -  20   (VAL  454  - ASN  457  <=> LYS   19  - ALA   22 )                          
 112: s001-A 8xb5-F   460 - 489 <=>  142 - 171   (TYR  460  - ASN  489  <=> ALA  160  - ALA  189 )                          
 112: s001-A 8xb5-F   490 - 500 <=>  180 - 190   (ASN  490  - ASN  500  <=> LYS  198  - VAL  208 )                          
 112: s001-A 8xb5-F   506 - 509 <=>  194 - 197   (ARG  506  - ILE  509  <=> TYR  212  - ARG  215 )                          
 112: s001-A 8xb5-F   511 - 515 <=>  198 - 202   (ARG  511  - ALA  515  <=> THR  216  - ASN  220 )                          
 112: s001-A 8xb5-F   516 - 523 <=>  204 - 211   (SER  516  - ASN  523  <=> GLY  222  - TRP  229 )                          
 112: s001-A 8xb5-F   563 - 566 <=>  216 - 219   (ASN  563  - THR  566  <=> LYS  234  - GLY  237 )                          
 112: s001-A 8xb5-F   574 - 581 <=>  372 - 379   (SER  574  - TYR  581  <=> THR  390  - ALA  397 )                          
 112: s001-A 8xb5-F   582 - 587 <=>  382 - 387   (GLY  582  - GLN  587  <=> LEU  400  - LYS  405 )                          
 112: s001-A 8xb5-F   621 - 625 <=>  401 - 405   (ALA  621  - LEU  625  <=> MET  419  - GLU  423 )                          
 112: s001-A 8xb5-F   632 - 637 <=>  420 - 425   (ILE  632  - ASN  637  <=> PHE  438  - TRP  443 )                          
 112: s001-A 8xb5-F   641 - 645 <=>  437 - 441   (HIS  641  - MET  645  <=> ASP  455  - ARG  459 )                          
 112: s001-A 8xb5-F   646 - 653 <=>  443 - 450   (ALA  646  - GLY  653  <=> GLU  461  - LEU  468 )                          
 113: s001-A 8onf-B   381 - 388 <=>    1 -   8   (GLN  381  - ALA  388  <=> ASN  850  - ARG  857 )                          
 113: s001-A 8onf-B   389 - 395 <=>   16 -  22   (ASN  389  - ALA  395  <=> SER  865  - ARG  871 )                          
 113: s001-A 8onf-B   396 - 404 <=>   36 -  44   (ARG  396  - ASN  404  <=> LEU  888  - TRP  896 )                          
 113: s001-A 8onf-B   408 - 420 <=>   48 -  60   (ALA  408  - ASP  420  <=> ALA  900  - GLU  912 )                          
 113: s001-A 8onf-B   421 - 429 <=>   69 -  77   (GLY  421  - GLN  429  <=> THR  921  - GLY  929 )                          
 113: s001-A 8onf-B   434 - 443 <=>   78 -  87   (PRO  434  - SER  443  <=> ALA  930  - THR  939 )                          
 113: s001-A 8onf-B   444 - 449 <=>   89 -  94   (ASN  444  - GLN  449  <=> ASN  941  - THR  946 )                          
 113: s001-A 8onf-B   451 - 461 <=>  104 - 114   (ARG  451  - ILE  461  <=> GLN  956  - THR  966 )                          
 113: s001-A 8onf-B   494 - 497 <=>  117 - 120   (ILE  494  - ASN  497  <=> ARG  969  - GLY  972 )                          
 113: s001-A 8onf-B   532 - 535 <=>  167 - 170   (THR  532  - ASP  535  <=> CYS 1019  - ARG 1022 )                          
 113: s001-A 8onf-B   536 - 539 <=>  239 - 242   (SER  536  - PHE  539  <=> VAL 1091  - VAL 1094 )                          
 114: s001-A 2x3h-B   249 - 252 <=>    6 -   9   (VAL  249  - GLY  252  <=> ILE   12  - LYS   15 )                          
 114: s001-A 2x3h-B   279 - 282 <=>   12 -  15   (PHE  279  - MET  282  <=> SER   18  - GLU   21 )                          
 114: s001-A 2x3h-B   350 - 355 <=>   38 -  43   (PRO  350  - VAL  355  <=> THR   44  - ALA   49 )                          
 114: s001-A 2x3h-B   367 - 370 <=>  126 - 129   (VAL  367  - ALA  370  <=> THR  132  - ASP  135 )                          
 114: s001-A 2x3h-B   376 - 382 <=>  207 - 213   (PRO  376  - ASP  382  <=> TYR  213  - VAL  219 )                          
 114: s001-A 2x3h-B   390 - 394 <=>  288 - 292   (LEU  390  - ASP  394  <=> ASN  294  - MET  298 )                          
 114: s001-A 2x3h-B   413 - 416 <=>  343 - 346   (TYR  413  - ILE  416  <=> PHE  349  - VAL  352 )                          
 114: s001-A 2x3h-B   419 - 422 <=>  352 - 355   (ALA  419  - SER  422  <=> ARG  358  - LEU  361 )                          
 114: s001-A 2x3h-B   431 - 434 <=>  372 - 375   (SER  431  - PRO  434  <=> SER  378  - ASN  381 )                          
 114: s001-A 2x3h-B   438 - 441 <=>  383 - 386   (ILE  438  - SER  441  <=> GLY  389  - ILE  392 )                          
 114: s001-A 2x3h-B   450 - 455 <=>  412 - 417   (PRO  450  - ALA  455  <=> LYS  418  - GLY  423 )                          
 114: s001-A 2x3h-B   456 - 461 <=>  421 - 426   (LYS  456  - ILE  461  <=> VAL  427  - GLY  432 )                          
 114: s001-A 2x3h-B   462 - 471 <=>  429 - 438   (ALA  462  - THR  471  <=> THR  435  - SER  444 )                          
 114: s001-A 2x3h-B   476 - 486 <=>  439 - 449   (PRO  476  - VAL  486  <=> ASP  445  - ASN  455 )                          
 114: s001-A 2x3h-B   492 - 499 <=>  450 - 457   (ALA  492  - THR  499  <=> GLY  456  - SER  463 )                          
 114: s001-A 2x3h-B   505 - 508 <=>  458 - 461   (TYR  505  - GLN  508  <=> SER  464  - TYR  467 )                          
 114: s001-A 2x3h-B   510 - 514 <=>  462 - 466   (MET  510  - TRP  514  <=> LEU  468  - ALA  472 )                          
 114: s001-A 2x3h-B   517 - 522 <=>  467 - 472   (THR  517  - ASN  522  <=> ASP  473  - ASP  478 )                          
 114: s001-A 2x3h-B   523 - 532 <=>  477 - 486   (ASN  523  - THR  532  <=> TYR  483  - TRP  492 )                          
 114: s001-A 2x3h-B   535 - 538 <=>  495 - 498   (ASP  535  - ASN  538  <=> PHE  501  - THR  504 )                          
 115: s001-A 8xb5-D   454 - 457 <=>   17 -  20   (VAL  454  - ASN  457  <=> LYS   19  - ALA   22 )                          
 115: s001-A 8xb5-D   460 - 489 <=>  142 - 171   (TYR  460  - ASN  489  <=> ALA  160  - ALA  189 )                          
 115: s001-A 8xb5-D   490 - 500 <=>  180 - 190   (ASN  490  - ASN  500  <=> LYS  198  - VAL  208 )                          
 115: s001-A 8xb5-D   506 - 509 <=>  194 - 197   (ARG  506  - ILE  509  <=> TYR  212  - ARG  215 )                          
 115: s001-A 8xb5-D   511 - 515 <=>  198 - 202   (ARG  511  - ALA  515  <=> THR  216  - ASN  220 )                          
 115: s001-A 8xb5-D   516 - 523 <=>  204 - 211   (SER  516  - ASN  523  <=> GLY  222  - TRP  229 )                          
 115: s001-A 8xb5-D   563 - 566 <=>  216 - 219   (ASN  563  - THR  566  <=> LYS  234  - GLY  237 )                          
 115: s001-A 8xb5-D   574 - 577 <=>  371 - 374   (SER  574  - THR  577  <=> TYR  389  - ALA  392 )                          
 115: s001-A 8xb5-D   578 - 581 <=>  376 - 379   (THR  578  - TYR  581  <=> ARG  394  - ALA  397 )                          
 115: s001-A 8xb5-D   582 - 587 <=>  382 - 387   (GLY  582  - GLN  587  <=> LEU  400  - LYS  405 )                          
 115: s001-A 8xb5-D   630 - 636 <=>  416 - 422   (TYR  630  - SER  636  <=> ASN  434  - GLU  440 )                          
 115: s001-A 8xb5-D   637 - 640 <=>  424 - 427   (ASN  637  - PHE  640  <=> ARG  442  - ILE  445 )                          
 115: s001-A 8xb5-D   643 - 646 <=>  432 - 435   (ASN  643  - ALA  646  <=> ARG  450  - LEU  453 )                          
 115: s001-A 8xb5-D   651 - 657 <=>  444 - 450   (TRP  651  - TRP  657  <=> SER  462  - LEU  468 )                          
 116: s001-A 8onf-C   383 - 388 <=>    1 -   6   (THR  383  - ALA  388  <=> ASP  852  - ARG  857 )                          
 116: s001-A 8onf-C   389 - 395 <=>   14 -  20   (ASN  389  - ALA  395  <=> SER  865  - ARG  871 )                          
 116: s001-A 8onf-C   396 - 405 <=>   37 -  46   (ARG  396  - ASN  405  <=> LEU  888  - ASN  897 )                          
 116: s001-A 8onf-C   407 - 410 <=>   49 -  52   (ARG  407  - ASP  410  <=> ALA  900  - GLY  903 )                          
 116: s001-A 8onf-C   412 - 420 <=>   53 -  61   (ASP  412  - ASP  420  <=> SER  904  - GLU  912 )                          
 116: s001-A 8onf-C   421 - 429 <=>   70 -  78   (GLY  421  - GLN  429  <=> THR  921  - GLY  929 )                          
 116: s001-A 8onf-C   434 - 441 <=>   79 -  86   (PRO  434  - SER  441  <=> ALA  930  - SER  937 )                          
 116: s001-A 8onf-C   442 - 448 <=>   88 -  94   (ARG  442  - LEU  448  <=> THR  939  - GLY  945 )                          
 116: s001-A 8onf-C   450 - 461 <=>  105 - 116   (PRO  450  - ILE  461  <=> GLN  956  - SER  967 )                          
 116: s001-A 8onf-C   494 - 497 <=>  118 - 121   (ILE  494  - ASN  497  <=> ARG  969  - GLY  972 )                          
 116: s001-A 8onf-C   532 - 535 <=>  168 - 171   (THR  532  - ASP  535  <=> CYS 1019  - ARG 1022 )                          
 116: s001-A 8onf-C   536 - 539 <=>  240 - 243   (SER  536  - PHE  539  <=> VAL 1091  - VAL 1094 )                          
 117: s001-A 8xb5-H   452 - 457 <=>   14 -  19   (LEU  452  - ASN  457  <=> LYS   16  - TRP   21 )                          
 117: s001-A 8xb5-H   460 - 489 <=>  142 - 171   (TYR  460  - ASN  489  <=> ALA  160  - ALA  189 )                          
 117: s001-A 8xb5-H   490 - 500 <=>  180 - 190   (ASN  490  - ASN  500  <=> LYS  198  - VAL  208 )                          
 117: s001-A 8xb5-H   506 - 509 <=>  194 - 197   (ARG  506  - ILE  509  <=> TYR  212  - ARG  215 )                          
 117: s001-A 8xb5-H   511 - 515 <=>  198 - 202   (ARG  511  - ALA  515  <=> THR  216  - ASN  220 )                          
 117: s001-A 8xb5-H   516 - 523 <=>  204 - 211   (SER  516  - ASN  523  <=> GLY  222  - TRP  229 )                          
 117: s001-A 8xb5-H   564 - 567 <=>  217 - 220   (GLY  564  - GLY  567  <=> ALA  235  - SER  238 )                          
 117: s001-A 8xb5-H   575 - 580 <=>  373 - 378   (SER  575  - SER  580  <=> LYS  391  - ALA  396 )                          
 117: s001-A 8xb5-H   581 - 584 <=>  381 - 384   (TYR  581  - ALA  584  <=> PHE  399  - LEU  402 )                          
 117: s001-A 8xb5-H   625 - 629 <=>  395 - 399   (LEU  625  - ALA  629  <=> ASP  413  - ASN  417 )                          
 117: s001-A 8xb5-H   632 - 635 <=>  408 - 411   (ILE  632  - GLU  635  <=> ALA  426  - SER  429 )                          
 117: s001-A 8xb5-H   639 - 642 <=>  416 - 419   (ARG  639  - VAL  642  <=> ASN  434  - SER  437 )                          
 117: s001-A 8xb5-H   650 - 654 <=>  440 - 444   (VAL  650  - ASN  654  <=> MET  458  - SER  462 )                          
 118: s001-A 7agv-F   163 - 170 <=>    4 -  11   (ASN  163  - SER  170  <=> ILE    3  - GLY   10 )                          
 118: s001-A 7agv-F   191 - 201 <=>   12 -  22   (ALA  191  - SER  201  <=> ILE   11  - SER   21 )                          
 118: s001-A 7agv-F   205 - 223 <=>   23 -  41   (THR  205  - LEU  223  <=> HIS   22  - PHE   40 )                          
 118: s001-A 7agv-F   224 - 227 <=>   43 -  46   (ASN  224  - ALA  227  <=> ASP   42  - PRO   45 )                          
 118: s001-A 7agv-F   228 - 234 <=>   49 -  55   (TRP  228  - ALA  234  <=> LEU   48  - LEU   54 )                          
 118: s001-A 7agv-F   235 - 238 <=>   59 -  62   (VAL  235  - MET  238  <=> GLU   58  - GLN   61 )                          
 118: s001-A 7agv-F   246 - 253 <=>   71 -  78   (THR  246  - PRO  253  <=> VAL   70  - GLU   77 )                          
 118: s001-A 7agv-F   281 - 285 <=>   91 -  95   (THR  281  - GLY  285  <=> TRP   90  - GLU   94 )                          
 118: s001-A 7agv-F   318 - 323 <=>  126 - 131   (ALA  318  - ASP  323  <=> GLN  125  - ASN  130 )                          
 118: s001-A 7agv-F   336 - 339 <=>  137 - 140   (PRO  336  - GLN  339  <=> ILE  136  - GLU  139 )                          
 118: s001-A 7agv-F   822 - 825 <=>  153 - 156   (ILE  822  - GLN  825  <=> LEU  152  - LEU  155 )                          
 118: s001-A 7agv-F   834 - 837 <=>  159 - 162   (ALA  834  - THR  837  <=> ASP  158  - SER  161 )                          
 119: s001-A 8xb5-I   454 - 457 <=>   17 -  20   (VAL  454  - ASN  457  <=> LYS   19  - ALA   22 )                          
 119: s001-A 8xb5-I   460 - 489 <=>  142 - 171   (TYR  460  - ASN  489  <=> ALA  160  - ALA  189 )                          
 119: s001-A 8xb5-I   490 - 500 <=>  180 - 190   (ASN  490  - ASN  500  <=> LYS  198  - VAL  208 )                          
 119: s001-A 8xb5-I   506 - 509 <=>  194 - 197   (ARG  506  - ILE  509  <=> TYR  212  - ARG  215 )                          
 119: s001-A 8xb5-I   511 - 515 <=>  198 - 202   (ARG  511  - ALA  515  <=> THR  216  - ASN  220 )                          
 119: s001-A 8xb5-I   516 - 523 <=>  204 - 211   (SER  516  - ASN  523  <=> GLY  222  - TRP  229 )                          
 119: s001-A 8xb5-I   564 - 567 <=>  217 - 220   (GLY  564  - GLY  567  <=> ALA  235  - SER  238 )                          
 119: s001-A 8xb5-I   575 - 580 <=>  373 - 378   (SER  575  - SER  580  <=> LYS  391  - ALA  396 )                          
 119: s001-A 8xb5-I   581 - 584 <=>  381 - 384   (TYR  581  - ALA  584  <=> PHE  399  - LEU  402 )                          
 119: s001-A 8xb5-I   637 - 640 <=>  414 - 417   (ASN  637  - PHE  640  <=> GLN  432  - ALA  435 )                          
 119: s001-A 8xb5-I   643 - 646 <=>  418 - 421   (ASN  643  - ALA  646  <=> ILE  436  - THR  439 )                          
 119: s001-A 8xb5-I   647 - 650 <=>  424 - 427   (GLY  647  - VAL  650  <=> ARG  442  - ILE  445 )                          
 119: s001-A 8xb5-I   651 - 655 <=>  429 - 433   (TRP  651  - GLU  655  <=> LYS  447  - ALA  451 )                          
 119: s001-A 8xb5-I   659 - 662 <=>  437 - 440   (PRO  659  - PHE  662  <=> ASP  455  - MET  458 )                          
 119: s001-A 8xb5-I   663 - 670 <=>  443 - 450   (ASN  663  - ILE  670  <=> GLU  461  - LEU  468 )                          
 120: s001-A 8xb6-B   434 - 437 <=>    1 -   4   (PRO  434  - ASP  437  <=> ASP    3  - ASN    6 )                          
 120: s001-A 8xb6-B   449 - 452 <=>    6 -   9   (GLN  449  - LEU  452  <=> LYS    8  - ARG   11 )                          
 120: s001-A 8xb6-B   456 - 459 <=>   13 -  16   (LYS  456  - ALA  459  <=> LYS   15  - HIS   18 )                          
 120: s001-A 8xb6-B   461 - 489 <=>  143 - 171   (ILE  461  - ASN  489  <=> ALA  161  - ALA  189 )                          
 120: s001-A 8xb6-B   491 - 500 <=>  181 - 190   (ASN  491  - ASN  500  <=> GLU  199  - VAL  208 )                          
 120: s001-A 8xb6-B   505 - 508 <=>  193 - 196   (TYR  505  - GLN  508  <=> THR  211  - GLN  214 )                          
 120: s001-A 8xb6-B   510 - 515 <=>  197 - 202   (MET  510  - ALA  515  <=> ARG  215  - ASN  220 )                          
 120: s001-A 8xb6-B   516 - 523 <=>  205 - 212   (SER  516  - ASN  523  <=> GLN  223  - ILE  230 )                          
 120: s001-A 8xb6-B   574 - 581 <=>  372 - 379   (SER  574  - TYR  581  <=> THR  390  - ALA  397 )                          
 120: s001-A 8xb6-B   582 - 585 <=>  382 - 385   (GLY  582  - ALA  585  <=> LEU  400  - ASP  403 )                          
 120: s001-A 8xb6-B   624 - 629 <=>  396 - 401   (SER  624  - ALA  629  <=> PHE  414  - MET  419 )                          
 120: s001-A 8xb6-B   637 - 641 <=>  415 - 419   (ASN  637  - HIS  641  <=> SER  433  - SER  437 )                          
 120: s001-A 8xb6-B   644 - 647 <=>  422 - 425   (SER  644  - GLY  647  <=> GLU  440  - TRP  443 )                          
 120: s001-A 8xb6-B   659 - 662 <=>  440 - 443   (PRO  659  - PHE  662  <=> MET  458  - GLU  461 )                          
 120: s001-A 8xb6-B   664 - 668 <=>  446 - 450   (PRO  664  - LEU  668  <=> GLN  464  - LEU  468 )                          
 121: s001-A 8xb6-L   456 - 459 <=>   13 -  16   (LYS  456  - ALA  459  <=> LYS   15  - HIS   18 )                          
 121: s001-A 8xb6-L   461 - 489 <=>  143 - 171   (ILE  461  - ASN  489  <=> ALA  161  - ALA  189 )                          
 121: s001-A 8xb6-L   491 - 500 <=>  181 - 190   (ASN  491  - ASN  500  <=> GLU  199  - VAL  208 )                          
 121: s001-A 8xb6-L   506 - 509 <=>  194 - 197   (ARG  506  - ILE  509  <=> TYR  212  - ARG  215 )                          
 121: s001-A 8xb6-L   511 - 515 <=>  198 - 202   (ARG  511  - ALA  515  <=> THR  216  - ASN  220 )                          
 121: s001-A 8xb6-L   517 - 523 <=>  206 - 212   (THR  517  - ASN  523  <=> LEU  224  - ILE  230 )                          
 121: s001-A 8xb6-L   574 - 581 <=>  369 - 376   (SER  574  - TYR  581  <=> ASP  387  - ARG  394 )                          
 121: s001-A 8xb6-L   583 - 587 <=>  382 - 386   (ASN  583  - GLN  587  <=> LEU  400  - GLU  404 )                          
 121: s001-A 8xb6-L   625 - 628 <=>  402 - 405   (LEU  625  - ASN  628  <=> SER  420  - GLU  423 )                          
 121: s001-A 8xb6-L   633 - 639 <=>  418 - 424   (THR  633  - ARG  639  <=> ILE  436  - ARG  442 )                          
 121: s001-A 8xb6-L   647 - 650 <=>  442 - 445   (GLY  647  - VAL  650  <=> ASN  460  - GLU  463 )                          
 121: s001-A 8xb6-L   655 - 659 <=>  446 - 450   (GLU  655  - PRO  659  <=> GLN  464  - LEU  468 )                          
 122: s001-A 2x3h-A   250 - 257 <=>    5 -  12   (ALA  250  - TYR  257  <=> GLY   11  - SER   18 )                          
 122: s001-A 2x3h-A   307 - 311 <=>   17 -  21   (LEU  307  - GLU  311  <=> LEU   23  - VAL   27 )                          
 122: s001-A 2x3h-A   351 - 356 <=>   26 -  31   (SER  351  - LYS  356  <=> PRO   32  - GLY   37 )                          
 122: s001-A 2x3h-A   359 - 362 <=>   58 -  61   (VAL  359  - GLN  362  <=> PHE   64  - SER   67 )                          
 122: s001-A 2x3h-A   369 - 373 <=>  156 - 160   (TRP  369  - VAL  373  <=> ILE  162  - ARG  166 )                          
 122: s001-A 2x3h-A   375 - 378 <=>  213 - 216   (LYS  375  - VAL  378  <=> VAL  219  - ALA  222 )                          
 122: s001-A 2x3h-A   382 - 389 <=>  261 - 268   (ASP  382  - ASN  389  <=> SER  267  - SER  274 )                          
 122: s001-A 2x3h-A   408 - 411 <=>  282 - 285   (ALA  408  - PHE  411  <=> GLY  288  - ASN  291 )                          
 122: s001-A 2x3h-A   413 - 416 <=>  343 - 346   (TYR  413  - ILE  416  <=> PHE  349  - VAL  352 )                          
 122: s001-A 2x3h-A   419 - 422 <=>  352 - 355   (ALA  419  - SER  422  <=> ARG  358  - LEU  361 )                          
 122: s001-A 2x3h-A   432 - 435 <=>  373 - 376   (ALA  432  - THR  435  <=> ASN  379  - VAL  382 )                          
 122: s001-A 2x3h-A   439 - 442 <=>  380 - 383   (LEU  439  - ARG  442  <=> PRO  386  - GLY  389 )                          
 122: s001-A 2x3h-A   450 - 455 <=>  411 - 416   (PRO  450  - ALA  455  <=> ASP  417  - LEU  422 )                          
 122: s001-A 2x3h-A   456 - 462 <=>  421 - 427   (LYS  456  - ALA  462  <=> VAL  427  - GLY  433 )                          
 122: s001-A 2x3h-A   463 - 471 <=>  430 - 438   (ASN  463  - THR  471  <=> SER  436  - SER  444 )                          
 122: s001-A 2x3h-A   476 - 486 <=>  439 - 449   (PRO  476  - VAL  486  <=> ASP  445  - ASN  455 )                          
 122: s001-A 2x3h-A   492 - 499 <=>  450 - 457   (ALA  492  - THR  499  <=> GLY  456  - SER  463 )                          
 122: s001-A 2x3h-A   505 - 508 <=>  458 - 461   (TYR  505  - GLN  508  <=> SER  464  - TYR  467 )                          
 122: s001-A 2x3h-A   510 - 514 <=>  462 - 466   (MET  510  - TRP  514  <=> LEU  468  - ALA  472 )                          
 122: s001-A 2x3h-A   517 - 522 <=>  467 - 472   (THR  517  - ASN  522  <=> ASP  473  - ASP  478 )                          
 122: s001-A 2x3h-A   523 - 532 <=>  477 - 486   (ASN  523  - THR  532  <=> TYR  483  - TRP  492 )                          
 122: s001-A 2x3h-A   534 - 539 <=>  488 - 493   (TRP  534  - PHE  539  <=> GLY  494  - ALA  499 )                          
 123: s001-A 8bys-A    57 -  71 <=>    1 -  15   (ILE   57  - ALA   71  <=> LEU  100  - VAL  114 )                          
 123: s001-A 8bys-A   130 - 133 <=>   93 -  96   (SER  130  - ARG  133  <=> PHE  192  - ASN  195 )                          
 123: s001-A 8bys-A   145 - 149 <=>   97 - 101   (LEU  145  - GLY  149  <=> VAL  196  - ALA  200 )                          
 123: s001-A 8bys-A   153 - 159 <=>  103 - 109   (THR  153  - ASN  159  <=> ARG  202  - GLY  208 )                          
 123: s001-A 8bys-A   163 - 168 <=>  132 - 137   (ASN  163  - PHE  168  <=> VAL  231  - GLY  236 )                          
 123: s001-A 8bys-A   173 - 176 <=>  138 - 141   (VAL  173  - ALA  176  <=> TYR  237  - ASP  240 )                          
 123: s001-A 8bys-A   190 - 202 <=>  153 - 165   (ALA  190  - GLY  202  <=> PRO  252  - GLY  264 )                          
 123: s001-A 8bys-A   203 - 215 <=>  167 - 179   (ALA  203  - VAL  215  <=> GLU  266  - SER  278 )                          
 123: s001-A 8bys-A   216 - 225 <=>  193 - 202   (GLY  216  - ALA  225  <=> LYS  292  - ASP  301 )                          
 123: s001-A 8bys-A   226 - 229 <=>  211 - 214   (GLY  226  - THR  229  <=> GLY  310  - TRP  313 )                          
 123: s001-A 8bys-A   231 - 237 <=>  215 - 221   (TRP  231  - VAL  237  <=> LEU  314  - ASP  320 )                          
 123: s001-A 8bys-A   264 - 267 <=>  274 - 277   (GLN  264  - GLY  267  <=> ASN  373  - LYS  376 )                          
 123: s001-A 8bys-A   291 - 295 <=>  303 - 307   (VAL  291  - GLY  295  <=> ASP  402  - ASN  406 )                          
 123: s001-A 8bys-A   322 - 325 <=>  310 - 313   (PHE  322  - THR  325  <=> SER  409  - TYR  412 )                          
 124: s001-A 7qh3-A   160 - 171 <=>    4 -  15   (ASP  160  - ASP  171  <=> ASP   25  - GLY   36 )                          
 124: s001-A 7qh3-A   190 - 201 <=>   16 -  27   (ALA  190  - SER  201  <=> ALA   37  - GLY   48 )                          
 124: s001-A 7qh3-A   205 - 215 <=>   29 -  39   (THR  205  - VAL  215  <=> HIS   50  - GLN   60 )                          
 124: s001-A 7qh3-A   216 - 225 <=>   43 -  52   (GLY  216  - ALA  225  <=> PRO   64  - ARG   73 )                          
 124: s001-A 7qh3-A   226 - 229 <=>   65 -  68   (GLY  226  - THR  229  <=> ILE   86  - ARG   89 )                          
 124: s001-A 7qh3-A   231 - 236 <=>   69 -  74   (TRP  231  - ASN  236  <=> TYR   90  - GLY   95 )                          
 124: s001-A 7qh3-A   259 - 262 <=>  119 - 122   (LEU  259  - VAL  262  <=> PRO  140  - GLY  143 )                          
 125: s001-A 2x3h-C   252 - 257 <=>    1 -   6   (GLY  252  - TYR  257  <=> PRO    7  - ILE   12 )                          
 125: s001-A 2x3h-C   296 - 299 <=>    8 -  11   (ALA  296  - ILE  299  <=> HIS   14  - GLN   17 )                          
 125: s001-A 2x3h-C   307 - 310 <=>   15 -  18   (LEU  307  - GLY  310  <=> GLU   21  - ASP   24 )                          
 125: s001-A 2x3h-C   350 - 353 <=>   46 -  49   (PRO  350  - LYS  353  <=> ASN   52  - LYS   55 )                          
 125: s001-A 2x3h-C   356 - 359 <=>   50 -  53   (LYS  356  - VAL  359  <=> ALA   56  - ILE   59 )                          
 125: s001-A 2x3h-C   360 - 363 <=>   70 -  73   (ALA  360  - LYS  363  <=> LEU   76  - ARG   79 )                          
 125: s001-A 2x3h-C   364 - 368 <=>  101 - 105   (LEU  364  - ASP  368  <=> ILE  107  - SER  111 )                          
 125: s001-A 2x3h-C   374 - 378 <=>  195 - 199   (ASN  374  - VAL  378  <=> GLN  201  - VAL  205 )                          
 125: s001-A 2x3h-C   381 - 388 <=>  236 - 243   (GLN  381  - ALA  388  <=> LEU  242  - ASN  249 )                          
 125: s001-A 2x3h-C   390 - 393 <=>  290 - 293   (LEU  390  - SER  393  <=> VAL  296  - SER  299 )                          
 125: s001-A 2x3h-C   395 - 398 <=>  330 - 333   (ALA  395  - PHE  398  <=> THR  336  - ILE  339 )                          
 125: s001-A 2x3h-C   409 - 416 <=>  339 - 346   (LYS  409  - ILE  416  <=> SER  345  - VAL  352 )                          
 125: s001-A 2x3h-C   419 - 422 <=>  352 - 355   (ALA  419  - SER  422  <=> ARG  358  - LEU  361 )                          
 125: s001-A 2x3h-C   432 - 436 <=>  366 - 370   (ALA  432  - GLN  436  <=> ALA  372  - GLY  376 )                          
 125: s001-A 2x3h-C   439 - 442 <=>  382 - 385   (LEU  439  - ARG  442  <=> LEU  388  - TYR  391 )                          
 125: s001-A 2x3h-C   450 - 455 <=>  411 - 416   (PRO  450  - ALA  455  <=> ASP  417  - LEU  422 )                          
 125: s001-A 2x3h-C   456 - 462 <=>  421 - 427   (LYS  456  - ALA  462  <=> VAL  427  - GLY  433 )                          
 125: s001-A 2x3h-C   463 - 471 <=>  430 - 438   (ASN  463  - THR  471  <=> SER  436  - SER  444 )                          
 125: s001-A 2x3h-C   476 - 486 <=>  439 - 449   (PRO  476  - VAL  486  <=> ASP  445  - ASN  455 )                          
 125: s001-A 2x3h-C   492 - 499 <=>  450 - 457   (ALA  492  - THR  499  <=> GLY  456  - SER  463 )                          
 125: s001-A 2x3h-C   505 - 508 <=>  458 - 461   (TYR  505  - GLN  508  <=> SER  464  - TYR  467 )                          
 125: s001-A 2x3h-C   510 - 514 <=>  462 - 466   (MET  510  - TRP  514  <=> LEU  468  - ALA  472 )                          
 125: s001-A 2x3h-C   517 - 522 <=>  467 - 472   (THR  517  - ASN  522  <=> ASP  473  - ASP  478 )                          
 125: s001-A 2x3h-C   523 - 527 <=>  477 - 481   (ASN  523  - PHE  527  <=> TYR  483  - SER  487 )                          
 125: s001-A 2x3h-C   528 - 531 <=>  483 - 486   (ALA  528  - TYR  531  <=> SER  489  - TRP  492 )                          
 125: s001-A 2x3h-C   535 - 538 <=>  495 - 498   (ASP  535  - ASN  538  <=> PHE  501  - THR  504 )                          
 126: s001-A 8xb6-H   390 - 393 <=>   10 -  13   (LEU  390  - SER  393  <=> GLU   12  - LYS   15 )                          
 126: s001-A 8xb6-H   394 - 403 <=>  143 - 152   (ASP  394  - PHE  403  <=> ALA  161  - ARG  170 )                          
 126: s001-A 8xb6-H   404 - 407 <=>  156 - 159   (ASN  404  - ARG  407  <=> GLY  174  - ARG  177 )                          
 126: s001-A 8xb6-H   411 - 420 <=>  160 - 169   (PHE  411  - ASP  420  <=> THR  178  - SER  187 )                          
 126: s001-A 8xb6-H   421 - 430 <=>  182 - 191   (GLY  421  - GLY  430  <=> GLU  200  - ASP  209 )                          
 126: s001-A 8xb6-H   432 - 435 <=>  192 - 195   (ALA  432  - THR  435  <=> GLY  210  - TRP  213 )                          
 126: s001-A 8xb6-H   437 - 443 <=>  196 - 202   (ASP  437  - SER  443  <=> GLN  214  - ASN  220 )                          
 126: s001-A 8xb6-H   444 - 449 <=>  207 - 212   (ASN  444  - GLN  449  <=> TYR  225  - ILE  230 )                          
 126: s001-A 8xb6-H   453 - 456 <=>  215 - 218   (ASP  453  - LYS  456  <=> THR  233  - ASP  236 )                          
 126: s001-A 8xb6-H   663 - 668 <=>  256 - 261   (ASN  663  - LEU  668  <=> ARG  274  - TYR  279 )                          
 126: s001-A 8xb6-H   669 - 674 <=>  264 - 269   (THR  669  - THR  674  <=> ALA  282  - GLY  287 )                          
 126: s001-A 8xb6-H   729 - 732 <=>  273 - 276   (ALA  729  - GLY  732  <=> LEU  291  - SER  294 )                          
 126: s001-A 8xb6-H   734 - 738 <=>  278 - 282   (ASP  734  - LYS  738  <=> LEU  296  - TRP  300 )                          
 126: s001-A 8xb6-H   751 - 754 <=>  300 - 303   (ARG  751  - ALA  754  <=> PRO  318  - VAL  321 )                          
 126: s001-A 8xb6-H   775 - 778 <=>  324 - 327   (GLN  775  - TRP  778  <=> GLN  342  - ARG  345 )                          
 126: s001-A 8xb6-H   782 - 794 <=>  337 - 349   (ASN  782  - ALA  794  <=> ILE  355  - ALA  367 )                          
 126: s001-A 8xb6-H   799 - 810 <=>  395 - 406   (GLY  799  - GLY  810  <=> ASP  413  - LEU  424 )                          
 126: s001-A 8xb6-H   811 - 816 <=>  410 - 415   (SER  811  - SER  816  <=> ILE  428  - SER  433 )                          
 126: s001-A 8xb6-H   822 - 826 <=>  432 - 436   (ILE  822  - ASN  826  <=> ARG  450  - GLU  454 )                          
 126: s001-A 8xb6-H   851 - 855 <=>  441 - 445   (ASP  851  - VAL  855  <=> ARG  459  - GLU  463 )                          
 126: s001-A 8xb6-H   869 - 872 <=>  447 - 450   (PRO  869  - HIS  872  <=> ASP  465  - LEU  468 )                          
 127: s001-A 8ean-0   159 - 163 <=>   13 -  17   (ASN  159  - ASN  163  <=> THR   18  - SER   22 )                          
 127: s001-A 8ean-0   214 - 218 <=>   28 -  32   (ARG  214  - VAL  218  <=> ILE   33  - ASP   37 )                          
 127: s001-A 8ean-0   224 - 229 <=>   63 -  68   (ASN  224  - THR  229  <=> ASN   68  - ILE   73 )                          
 127: s001-A 8ean-0   233 - 241 <=>  102 - 110   (TYR  233  - GLN  241  <=> LEU  107  - SER  115 )                          
 127: s001-A 8ean-0   383 - 394 <=>  537 - 548   (THR  383  - ASP  394  <=> ALA  542  - SER  553 )                          
 127: s001-A 8ean-0   396 - 403 <=>  553 - 560   (ARG  396  - PHE  403  <=> SER  558  - ILE  565 )                          
 127: s001-A 8ean-0   406 - 412 <=>  564 - 570   (ASN  406  - ASP  412  <=> SER  569  - GLY  575 )                          
 127: s001-A 8ean-0   414 - 420 <=>  571 - 577   (ARG  414  - ASP  420  <=> ALA  576  - ASN  582 )                          
 127: s001-A 8ean-0   421 - 429 <=>  585 - 593   (GLY  421  - GLN  429  <=> ALA  590  - SER  598 )                          
 127: s001-A 8ean-0   435 - 441 <=>  599 - 605   (THR  435  - SER  441  <=> ALA  604  - ASN  610 )                          
 127: s001-A 8ean-0   444 - 450 <=>  611 - 617   (ASN  444  - PRO  450  <=> GLY  616  - VAL  622 )                          
 128: s001-A 8rk5-A   130 - 135 <=>   23 -  28   (SER  130  - ASN  135  <=> ALA   24  - VAL   29 )                          
 128: s001-A 8rk5-A   162 - 172 <=>   36 -  46   (LEU  162  - SER  172  <=> LYS   37  - GLY   47 )                          
 128: s001-A 8rk5-A   190 - 201 <=>   49 -  60   (ALA  190  - SER  201  <=> ILE   50  - GLY   61 )                          
 128: s001-A 8rk5-A   202 - 215 <=>   63 -  76   (GLY  202  - VAL  215  <=> GLY   64  - ASP   77 )                          
 128: s001-A 8rk5-A   216 - 224 <=>   82 -  90   (GLY  216  - ASN  224  <=> TYR   83  - THR   91 )                          
 128: s001-A 8rk5-A   227 - 234 <=>  109 - 116   (ALA  227  - ALA  234  <=> ASN  110  - LEU  117 )                          
 128: s001-A 8rk5-A   235 - 238 <=>  177 - 180   (VAL  235  - MET  238  <=> THR  178  - SER  181 )                          
 128: s001-A 8rk5-A   240 - 246 <=>  181 - 187   (LEU  240  - THR  246  <=> ASP  182  - ARG  188 )                          
 128: s001-A 8rk5-A   262 - 265 <=>  188 - 191   (VAL  262  - ILE  265  <=> GLY  189  - SER  192 )                          
 128: s001-A 8rk5-A   266 - 269 <=>  208 - 211   (GLN  266  - LEU  269  <=> GLY  209  - VAL  212 )                          
 128: s001-A 8rk5-A   270 - 273 <=>  213 - 216   (VAL  270  - MET  273  <=> GLY  214  - ALA  217 )                          
 128: s001-A 8rk5-A   292 - 295 <=>  224 - 227   (SER  292  - GLY  295  <=> ARG  225  - LEU  228 )                          
 128: s001-A 8rk5-A   297 - 302 <=>  233 - 238   (LYS  297  - ALA  302  <=> ARG  234  - SER  239 )                          
 128: s001-A 8rk5-A   312 - 315 <=>  243 - 246   (LEU  312  - GLY  315  <=> LYS  244  - ARG  247 )                          
 128: s001-A 8rk5-A   722 - 725 <=>  249 - 252   (ILE  722  - GLY  725  <=> PHE  250  - PHE  253 )                          
 129: s001-A 7agv-H   395 - 403 <=>    1 -   9   (ALA  395  - PHE  403  <=> GLY    0  - LEU    8 )                          
 129: s001-A 7agv-H   407 - 410 <=>   10 -  13   (ARG  407  - ASP  410  <=> PRO    9  - GLY   12 )                          
 129: s001-A 7agv-H   412 - 436 <=>   14 -  38   (ASP  412  - GLN  436  <=> LYS   13  - ILE   37 )                          
 129: s001-A 7agv-H   438 - 441 <=>   39 -  42   (ILE  438  - SER  441  <=> TYR   38  - ASN   41 )                          
 129: s001-A 7agv-H   443 - 449 <=>   47 -  53   (SER  443  - GLN  449  <=> ASP   46  - ILE   52 )                          
 129: s001-A 7agv-H   470 - 474 <=>   71 -  75   (ASN  470  - ASP  474  <=> VAL   70  - GLN   74 )                          
 129: s001-A 7agv-H   515 - 523 <=>  133 - 141   (ALA  515  - ASN  523  <=> GLY  132  - ASN  140 )                          
 129: s001-A 7agv-H   528 - 531 <=>  156 - 159   (ALA  528  - TYR  531  <=> LEU  155  - ASP  158 )                          
 130: s001-A 8xb5-G    97 - 101 <=>   28 -  32   (VAL   97  - GLY  101  <=> GLY   30  - ILE   34 )                          
 130: s001-A 8xb5-G   104 - 107 <=>   70 -  73   (ARG  104  - ARG  107  <=> SER   72  - THR   75 )                          
 130: s001-A 8xb5-G   129 - 132 <=>  117 - 120   (TRP  129  - MET  132  <=> ALA  119  - ALA  122 )                          
 130: s001-A 8xb5-G   134 - 137 <=>  124 - 127   (SER  134  - PRO  137  <=> GLY  126  - GLY  129 )                          
 130: s001-A 8xb5-G   163 - 174 <=>  147 - 158   (ASN  163  - VAL  174  <=> LEU  165  - LYS  176 )                          
 130: s001-A 8xb5-G   191 - 202 <=>  159 - 170   (ALA  191  - GLY  202  <=> ARG  177  - ASP  188 )                          
 130: s001-A 8xb5-G   203 - 214 <=>  180 - 191   (ALA  203  - ARG  214  <=> LYS  198  - ASP  209 )                          
 130: s001-A 8xb5-G   216 - 225 <=>  192 - 201   (GLY  216  - ALA  225  <=> GLY  210  - GLU  219 )                          
 130: s001-A 8xb5-G   226 - 239 <=>  206 - 219   (GLY  226  - ALA  239  <=> LEU  224  - GLY  237 )                          
 130: s001-A 8xb5-G   854 - 862 <=>  271 - 279   (ASN  854  - ASN  862  <=> PRO  289  - THR  297 )                          
 130: s001-A 8xb5-G   874 - 879 <=>  292 - 297   (GLY  874  - TYR  879  <=> VAL  310  - ASP  315 )                          
 131: s001-A 7ahm-C   163 - 170 <=>    3 -  10   (ASN  163  - SER  170  <=> ILE    3  - GLY   10 )                          
 131: s001-A 7ahm-C   192 - 201 <=>   12 -  21   (GLY  192  - SER  201  <=> GLY   12  - SER   21 )                          
 131: s001-A 7ahm-C   205 - 226 <=>   22 -  43   (THR  205  - GLY  226  <=> HIS   22  - ARG   43 )                          
 131: s001-A 7ahm-C   227 - 234 <=>   47 -  54   (ALA  227  - ALA  234  <=> GLU   47  - LEU   54 )                          
 131: s001-A 7ahm-C   235 - 238 <=>   58 -  61   (VAL  235  - MET  238  <=> GLU   58  - GLN   61 )                          
 131: s001-A 7ahm-C   241 - 244 <=>   71 -  74   (GLN  241  - ARG  244  <=> TYR   71  - GLN   74 )                          
 131: s001-A 7ahm-C   247 - 250 <=>   81 -  84   (TYR  247  - ALA  250  <=> MET   81  - SER   84 )                          
 131: s001-A 7ahm-C   748 - 751 <=>   95 -  98   (ASN  748  - ARG  751  <=> LYS   95  - LYS   98 )                          
 131: s001-A 7ahm-C   761 - 764 <=>  102 - 105   (ASN  761  - ALA  764  <=> ARG  102  - GLY  105 )                          
 131: s001-A 7ahm-C   765 - 768 <=>  107 - 110   (ALA  765  - THR  768  <=> LEU  107  - ARG  110 )                          
 131: s001-A 7ahm-C   769 - 772 <=>  116 - 119   (ALA  769  - TRP  772  <=> THR  116  - ALA  119 )                          
 132: s001-A 8xb5-E    97 - 101 <=>   28 -  32   (VAL   97  - GLY  101  <=> GLY   30  - ILE   34 )                          
 132: s001-A 8xb5-E   104 - 107 <=>   70 -  73   (ARG  104  - ARG  107  <=> SER   72  - THR   75 )                          
 132: s001-A 8xb5-E   129 - 132 <=>  117 - 120   (TRP  129  - MET  132  <=> ALA  119  - ALA  122 )                          
 132: s001-A 8xb5-E   134 - 137 <=>  124 - 127   (SER  134  - PRO  137  <=> GLY  126  - GLY  129 )                          
 132: s001-A 8xb5-E   162 - 174 <=>  146 - 158   (LEU  162  - VAL  174  <=> ILE  164  - LYS  176 )                          
 132: s001-A 8xb5-E   191 - 202 <=>  159 - 170   (ALA  191  - GLY  202  <=> ARG  177  - ASP  188 )                          
 132: s001-A 8xb5-E   203 - 214 <=>  180 - 191   (ALA  203  - ARG  214  <=> LYS  198  - ASP  209 )                          
 132: s001-A 8xb5-E   216 - 225 <=>  192 - 201   (GLY  216  - ALA  225  <=> GLY  210  - GLU  219 )                          
 132: s001-A 8xb5-E   226 - 239 <=>  206 - 219   (GLY  226  - ALA  239  <=> LEU  224  - GLY  237 )                          
 132: s001-A 8xb5-E   833 - 837 <=>  274 - 278   (ALA  833  - THR  837  <=> PHE  292  - LEU  296 )                          
 132: s001-A 8xb5-E   860 - 864 <=>  280 - 284   (GLY  860  - GLY  864  <=> GLU  298  - LYS  302 )                          
 132: s001-A 8xb5-E   866 - 875 <=>  288 - 297   (ASN  866  - ASN  875  <=> GLY  306  - ASP  315 )                          
 133: s001-A 8xb5-K    97 - 101 <=>   28 -  32   (VAL   97  - GLY  101  <=> GLY   30  - ILE   34 )                          
 133: s001-A 8xb5-K   104 - 107 <=>   70 -  73   (ARG  104  - ARG  107  <=> SER   72  - THR   75 )                          
 133: s001-A 8xb5-K   129 - 132 <=>  117 - 120   (TRP  129  - MET  132  <=> ALA  119  - ALA  122 )                          
 133: s001-A 8xb5-K   134 - 137 <=>  124 - 127   (SER  134  - PRO  137  <=> GLY  126  - GLY  129 )                          
 133: s001-A 8xb5-K   163 - 174 <=>  147 - 158   (ASN  163  - VAL  174  <=> LEU  165  - LYS  176 )                          
 133: s001-A 8xb5-K   191 - 202 <=>  159 - 170   (ALA  191  - GLY  202  <=> ARG  177  - ASP  188 )                          
 133: s001-A 8xb5-K   203 - 214 <=>  180 - 191   (ALA  203  - ARG  214  <=> LYS  198  - ASP  209 )                          
 133: s001-A 8xb5-K   216 - 225 <=>  192 - 201   (GLY  216  - ALA  225  <=> GLY  210  - GLU  219 )                          
 133: s001-A 8xb5-K   226 - 239 <=>  206 - 219   (GLY  226  - ALA  239  <=> LEU  224  - GLY  237 )                          
 133: s001-A 8xb5-K   855 - 860 <=>  274 - 279   (VAL  855  - GLY  860  <=> PHE  292  - THR  297 )                          
 133: s001-A 8xb5-K   863 - 866 <=>  280 - 283   (LEU  863  - ASN  866  <=> GLU  298  - VAL  301 )                          
 133: s001-A 8xb5-K   874 - 879 <=>  292 - 297   (GLY  874  - TYR  879  <=> VAL  310  - ASP  315 )                          
 134: s001-A 8xb6-I   454 - 457 <=>   17 -  20   (VAL  454  - ASN  457  <=> LYS   19  - ALA   22 )                          
 134: s001-A 8xb6-I   461 - 473 <=>  143 - 155   (ILE  461  - ALA  473  <=> ALA  161  - ASN  173 )                          
 134: s001-A 8xb6-I   475 - 489 <=>  157 - 171   (GLN  475  - ASN  489  <=> ALA  175  - ALA  189 )                          
 134: s001-A 8xb6-I   491 - 500 <=>  181 - 190   (ASN  491  - ASN  500  <=> GLU  199  - VAL  208 )                          
 134: s001-A 8xb6-I   505 - 508 <=>  193 - 196   (TYR  505  - GLN  508  <=> THR  211  - GLN  214 )                          
 134: s001-A 8xb6-I   510 - 515 <=>  197 - 202   (MET  510  - ALA  515  <=> ARG  215  - ASN  220 )                          
 134: s001-A 8xb6-I   516 - 523 <=>  204 - 211   (SER  516  - ASN  523  <=> GLY  222  - TRP  229 )                          
 134: s001-A 8xb6-I   574 - 577 <=>  371 - 374   (SER  574  - THR  577  <=> TYR  389  - ALA  392 )                          
 134: s001-A 8xb6-I   578 - 581 <=>  376 - 379   (THR  578  - TYR  581  <=> ARG  394  - ALA  397 )                          
 134: s001-A 8xb6-I   582 - 585 <=>  382 - 385   (GLY  582  - ALA  585  <=> LEU  400  - ASP  403 )                          
 134: s001-A 8xb6-I   605 - 608 <=>  397 - 400   (GLN  605  - TRP  608  <=> ASP  415  - LYS  418 )                          
 134: s001-A 8xb6-I   625 - 629 <=>  402 - 406   (LEU  625  - ALA  629  <=> SER  420  - LEU  424 )                          
 134: s001-A 8xb6-I   633 - 638 <=>  417 - 422   (THR  633  - ILE  638  <=> ALA  435  - GLU  440 )                          
 134: s001-A 8xb6-I   651 - 658 <=>  443 - 450   (TRP  651  - GLY  658  <=> GLU  461  - LEU  468 )                          
 135: s001-A 8xb6-F   452 - 456 <=>   14 -  18   (LEU  452  - LYS  456  <=> LYS   16  - LEU   20 )                          
 135: s001-A 8xb6-F   459 - 462 <=>  140 - 143   (ALA  459  - ALA  462  <=> PHE  158  - ALA  161 )                          
 135: s001-A 8xb6-F   463 - 489 <=>  145 - 171   (ASN  463  - ASN  489  <=> ASP  163  - ALA  189 )                          
 135: s001-A 8xb6-F   491 - 502 <=>  181 - 192   (ASN  491  - ASP  502  <=> GLU  199  - GLY  210 )                          
 135: s001-A 8xb6-F   506 - 509 <=>  194 - 197   (ARG  506  - ILE  509  <=> TYR  212  - ARG  215 )                          
 135: s001-A 8xb6-F   511 - 515 <=>  198 - 202   (ARG  511  - ALA  515  <=> THR  216  - ASN  220 )                          
 135: s001-A 8xb6-F   516 - 523 <=>  205 - 212   (SER  516  - ASN  523  <=> GLN  223  - ILE  230 )                          
 135: s001-A 8xb6-F   563 - 568 <=>  382 - 387   (ASN  563  - ASN  568  <=> LEU  400  - LYS  405 )                          
 135: s001-A 8xb6-F   588 - 593 <=>  390 - 395   (ILE  588  - GLY  593  <=> TYR  408  - ASP  413 )                          
 135: s001-A 8xb6-F   600 - 603 <=>  420 - 423   (TYR  600  - ASN  603  <=> PHE  438  - MET  441 )                          
 135: s001-A 8xb6-F   619 - 622 <=>  434 - 437   (LYS  619  - GLY  622  <=> TYR  452  - ASP  455 )                          
 135: s001-A 8xb6-F   623 - 626 <=>  439 - 442   (TRP  623  - GLY  626  <=> ASP  457  - ASN  460 )                          
 135: s001-A 8xb6-F   644 - 647 <=>  447 - 450   (SER  644  - GLY  647  <=> ASP  465  - LEU  468 )                          
 136: s001-A 8xb6-A   387 - 390 <=>   13 -  16   (PHE  387  - LEU  390  <=> LYS   15  - HIS   18 )                          
 136: s001-A 8xb6-A   392 - 404 <=>  141 - 153   (LEU  392  - ASN  404  <=> ILE  159  - TRP  171 )                          
 136: s001-A 8xb6-A   406 - 409 <=>  156 - 159   (ASN  406  - LYS  409  <=> GLY  174  - ARG  177 )                          
 136: s001-A 8xb6-A   411 - 420 <=>  160 - 169   (PHE  411  - ASP  420  <=> THR  178  - SER  187 )                          
 136: s001-A 8xb6-A   422 - 430 <=>  183 - 191   (SER  422  - GLY  430  <=> VAL  201  - ASP  209 )                          
 136: s001-A 8xb6-A   432 - 436 <=>  192 - 196   (ALA  432  - GLN  436  <=> GLY  210  - GLN  214 )                          
 136: s001-A 8xb6-A   438 - 442 <=>  197 - 201   (ILE  438  - ARG  442  <=> ARG  215  - GLU  219 )                          
 136: s001-A 8xb6-A   443 - 449 <=>  206 - 212   (SER  443  - GLN  449  <=> LEU  224  - ILE  230 )                          
 136: s001-A 8xb6-A   663 - 667 <=>  259 - 263   (ASN  663  - LYS  667  <=> ALA  277  - GLU  281 )                          
 136: s001-A 8xb6-A   668 - 672 <=>  266 - 270   (LEU  668  - ALA  672  <=> PHE  284  - GLN  288 )                          
 136: s001-A 8xb6-A   693 - 698 <=>  276 - 281   (ALA  693  - TYR  698  <=> SER  294  - HIS  299 )                          
 136: s001-A 8xb6-A   712 - 715 <=>  291 - 294   (PRO  712  - LYS  715  <=> VAL  309  - GLY  312 )                          
 136: s001-A 8xb6-A   772 - 777 <=>  339 - 344   (TRP  772  - VAL  777  <=> SER  357  - ARG  362 )                          
 136: s001-A 8xb6-A   788 - 794 <=>  399 - 405   (LYS  788  - ALA  794  <=> ASN  417  - GLU  423 )                          
 136: s001-A 8xb6-A   801 - 807 <=>  432 - 438   (MET  801  - SER  807  <=> ARG  450  - GLU  456 )                          
 136: s001-A 8xb6-A   811 - 817 <=>  444 - 450   (SER  811  - GLY  817  <=> SER  462  - LEU  468 )                          
 137: s001-A 7ahm-D   395 - 403 <=>    1 -   9   (ALA  395  - PHE  403  <=> GLY    0  - LEU    8 )                          
 137: s001-A 7ahm-D   407 - 410 <=>   10 -  13   (ARG  407  - ASP  410  <=> PRO    9  - GLY   12 )                          
 137: s001-A 7ahm-D   412 - 433 <=>   14 -  35   (ASP  412  - GLY  433  <=> LYS   13  - ARG   34 )                          
 137: s001-A 7ahm-D   435 - 443 <=>   37 -  45   (THR  435  - SER  443  <=> GLU   36  - ASP   44 )                          
 137: s001-A 7ahm-D   444 - 449 <=>   48 -  53   (ASN  444  - GLN  449  <=> GLU   47  - ILE   52 )                          
 137: s001-A 7ahm-D   470 - 474 <=>   71 -  75   (ASN  470  - ASP  474  <=> VAL   70  - GLN   74 )                          
 137: s001-A 7ahm-D   487 - 491 <=>  110 - 114   (ASP  487  - ASN  491  <=> VAL  109  - TYR  113 )                          
 137: s001-A 7ahm-D   513 - 518 <=>  154 - 159   (ASP  513  - ASN  518  <=> LYS  153  - ASP  158 )                          
 138: s001-A 8xb6-E   454 - 457 <=>   17 -  20   (VAL  454  - ASN  457  <=> LYS   19  - ALA   22 )                          
 138: s001-A 8xb6-E   460 - 489 <=>  142 - 171   (TYR  460  - ASN  489  <=> ALA  160  - ALA  189 )                          
 138: s001-A 8xb6-E   490 - 500 <=>  180 - 190   (ASN  490  - ASN  500  <=> LYS  198  - VAL  208 )                          
 138: s001-A 8xb6-E   506 - 509 <=>  194 - 197   (ARG  506  - ILE  509  <=> TYR  212  - ARG  215 )                          
 138: s001-A 8xb6-E   511 - 515 <=>  198 - 202   (ARG  511  - ALA  515  <=> THR  216  - ASN  220 )                          
 138: s001-A 8xb6-E   516 - 523 <=>  205 - 212   (SER  516  - ASN  523  <=> GLN  223  - ILE  230 )                          
 138: s001-A 8xb6-E   573 - 576 <=>  375 - 378   (GLY  573  - SER  576  <=> LEU  393  - ALA  396 )                          
 138: s001-A 8xb6-E   579 - 584 <=>  380 - 385   (ALA  579  - ALA  584  <=> MET  398  - ASP  403 )                          
 138: s001-A 8xb6-E   593 - 596 <=>  391 - 394   (GLY  593  - PRO  596  <=> GLU  409  - SER  412 )                          
 138: s001-A 8xb6-E   621 - 625 <=>  398 - 402   (ALA  621  - LEU  625  <=> ILE  416  - SER  420 )                          
 138: s001-A 8xb6-E   638 - 641 <=>  415 - 418   (ILE  638  - HIS  641  <=> SER  433  - ILE  436 )                          
 138: s001-A 8xb6-E   662 - 665 <=>  442 - 445   (PHE  662  - ASN  665  <=> ASN  460  - GLU  463 )                          
 138: s001-A 8xb6-E   667 - 670 <=>  447 - 450   (LYS  667  - ILE  670  <=> ASP  465  - LEU  468 )                          
 139: s001-A 7agy-A   163 - 170 <=>    4 -  11   (ASN  163  - SER  170  <=> ILE    3  - GLY   10 )                          
 139: s001-A 7agy-A   191 - 201 <=>   12 -  22   (ALA  191  - SER  201  <=> ILE   11  - SER   21 )                          
 139: s001-A 7agy-A   205 - 226 <=>   23 -  44   (THR  205  - GLY  226  <=> HIS   22  - ARG   43 )                          
 139: s001-A 7agy-A   227 - 234 <=>   48 -  55   (ALA  227  - ALA  234  <=> GLU   47  - LEU   54 )                          
 139: s001-A 7agy-A   235 - 238 <=>   59 -  62   (VAL  235  - MET  238  <=> GLU   58  - GLN   61 )                          
 140: s001-A 7agw-A   163 - 170 <=>    4 -  11   (ASN  163  - SER  170  <=> ILE    3  - GLY   10 )                          
 140: s001-A 7agw-A   191 - 201 <=>   12 -  22   (ALA  191  - SER  201  <=> ILE   11  - SER   21 )                          
 140: s001-A 7agw-A   205 - 223 <=>   23 -  41   (THR  205  - LEU  223  <=> HIS   22  - PHE   40 )                          
 140: s001-A 7agw-A   224 - 227 <=>   43 -  46   (ASN  224  - ALA  227  <=> ASP   42  - PRO   45 )                          
 140: s001-A 7agw-A   228 - 234 <=>   49 -  55   (TRP  228  - ALA  234  <=> LEU   48  - LEU   54 )                          
 140: s001-A 7agw-A   235 - 239 <=>   59 -  63   (VAL  235  - ALA  239  <=> GLU   58  - ILE   62 )                          
 141: s001-A 7agv-D   163 - 170 <=>    4 -  11   (ASN  163  - SER  170  <=> ILE    3  - GLY   10 )                          
 141: s001-A 7agv-D   191 - 201 <=>   12 -  22   (ALA  191  - SER  201  <=> ILE   11  - SER   21 )                          
 141: s001-A 7agv-D   205 - 225 <=>   23 -  43   (THR  205  - ALA  225  <=> HIS   22  - ASP   42 )                          
 141: s001-A 7agv-D   226 - 234 <=>   47 -  55   (GLY  226  - ALA  234  <=> ASP   46  - LEU   54 )                          
 141: s001-A 7agv-D   235 - 238 <=>   59 -  62   (VAL  235  - MET  238  <=> GLU   58  - GLN   61 )                          
 141: s001-A 7agv-D   246 - 251 <=>   71 -  76   (THR  246  - ALA  251  <=> VAL   70  - ALA   75 )                          
 141: s001-A 7agv-D   306 - 309 <=>   92 -  95   (PRO  306  - GLY  309  <=> PHE   91  - GLU   94 )                          
 141: s001-A 7agv-D   318 - 323 <=>  126 - 131   (ALA  318  - ASP  323  <=> GLN  125  - ASN  130 )                          
 141: s001-A 7agv-D   336 - 339 <=>  137 - 140   (PRO  336  - GLN  339  <=> ILE  136  - GLU  139 )                          
 141: s001-A 7agv-D   822 - 825 <=>  151 - 154   (ILE  822  - GLN  825  <=> LYS  150  - LYS  153 )                          
 141: s001-A 7agv-D   826 - 829 <=>  157 - 160   (ASN  826  - HIS  829  <=> ILE  156  - PHE  159 )                          
 142: s001-A 8byt-B   114 - 117 <=>    1 -   4   (ALA  114  - PRO  117  <=> ARG  113  - ASN  116 )                          
 142: s001-A 8byt-B   130 - 133 <=>   80 -  83   (SER  130  - ARG  133  <=> PHE  192  - ASN  195 )                          
 142: s001-A 8byt-B   145 - 149 <=>   84 -  88   (LEU  145  - GLY  149  <=> VAL  196  - ALA  200 )                          
 142: s001-A 8byt-B   153 - 158 <=>   89 -  94   (THR  153  - PHE  158  <=> GLY  201  - THR  206 )                          
 142: s001-A 8byt-B   163 - 168 <=>  119 - 124   (ASN  163  - PHE  168  <=> VAL  231  - GLY  236 )                          
 142: s001-A 8byt-B   173 - 176 <=>  125 - 128   (VAL  173  - ALA  176  <=> TYR  237  - ASP  240 )                          
 142: s001-A 8byt-B   188 - 202 <=>  138 - 152   (GLY  188  - GLY  202  <=> ASP  250  - GLY  264 )                          
 142: s001-A 8byt-B   203 - 215 <=>  154 - 166   (ALA  203  - VAL  215  <=> GLU  266  - SER  278 )                          
 142: s001-A 8byt-B   216 - 225 <=>  180 - 189   (GLY  216  - ALA  225  <=> LYS  292  - ASP  301 )                          
 142: s001-A 8byt-B   226 - 229 <=>  198 - 201   (GLY  226  - THR  229  <=> GLY  310  - TRP  313 )                          
 142: s001-A 8byt-B   231 - 236 <=>  202 - 207   (TRP  231  - ASN  236  <=> LEU  314  - VAL  319 )                          
 142: s001-A 8byt-B   263 - 266 <=>  239 - 242   (PRO  263  - GLN  266  <=> GLN  351  - ASN  354 )                          
 142: s001-A 8byt-B   268 - 271 <=>  264 - 267   (GLY  268  - ASP  271  <=> LYS  376  - MET  379 )                          
 142: s001-A 8byt-B   290 - 297 <=>  289 - 296   (ASN  290  - LYS  297  <=> LYS  401  - LEU  408 )                          
 142: s001-A 8byt-B   328 - 331 <=>  297 - 300   (ARG  328  - ILE  331  <=> SER  409  - TYR  412 )                          
 143: s001-A 6qvi-A   158 - 161 <=>   23 -  26   (PHE  158  - LEU  161  <=> LEU   23  - TYR   26 )                          
 143: s001-A 6qvi-A   163 - 166 <=>   66 -  69   (ASN  163  - TRP  166  <=> LEU   75  - ASN   78 )                          
 143: s001-A 6qvi-A   167 - 170 <=>   71 -  74   (GLU  167  - SER  170  <=> VAL   80  - ASP   83 )                          
 143: s001-A 6qvi-A   191 - 201 <=>   80 -  90   (ALA  191  - SER  201  <=> VAL   89  - ASP   99 )                          
 143: s001-A 6qvi-A   202 - 213 <=>   94 - 105   (GLY  202  - ASP  213  <=> ASP  103  - SER  114 )                          
 143: s001-A 6qvi-A   215 - 225 <=>  106 - 116   (VAL  215  - ALA  225  <=> GLY  115  - PHE  125 )                          
 143: s001-A 6qvi-A   227 - 235 <=>  510 - 518   (ALA  227  - VAL  235  <=> SER  520  - HIS  528 )                          
 144: s001-A 8bym-C    10 -  17 <=>    1 -   8   (PRO   10  - LYS   17  <=> LEU  100  - VAL  107 )                          
 144: s001-A 8bym-C   130 - 133 <=>   93 -  96   (SER  130  - ARG  133  <=> PHE  192  - ASN  195 )                          
 144: s001-A 8bym-C   145 - 149 <=>   97 - 101   (LEU  145  - GLY  149  <=> VAL  196  - ALA  200 )                          
 144: s001-A 8bym-C   153 - 159 <=>  103 - 109   (THR  153  - ASN  159  <=> ARG  202  - GLY  208 )                          
 144: s001-A 8bym-C   163 - 168 <=>  132 - 137   (ASN  163  - PHE  168  <=> VAL  231  - GLY  236 )                          
 144: s001-A 8bym-C   173 - 176 <=>  138 - 141   (VAL  173  - ALA  176  <=> TYR  237  - ASP  240 )                          
 144: s001-A 8bym-C   190 - 202 <=>  153 - 165   (ALA  190  - GLY  202  <=> PRO  252  - GLY  264 )                          
 144: s001-A 8bym-C   203 - 215 <=>  167 - 179   (ALA  203  - VAL  215  <=> GLU  266  - SER  278 )                          
 144: s001-A 8bym-C   216 - 225 <=>  193 - 202   (GLY  216  - ALA  225  <=> LYS  292  - ASP  301 )                          
 144: s001-A 8bym-C   226 - 229 <=>  211 - 214   (GLY  226  - THR  229  <=> GLY  310  - TRP  313 )                          
 144: s001-A 8bym-C   231 - 236 <=>  215 - 220   (TRP  231  - ASN  236  <=> LEU  314  - VAL  319 )                          
 144: s001-A 8bym-C   264 - 267 <=>  274 - 277   (GLN  264  - GLY  267  <=> ASN  373  - LYS  376 )                          
 144: s001-A 8bym-C   272 - 275 <=>  297 - 300   (GLY  272  - LEU  275  <=> TYR  396  - ASN  399 )                          
 144: s001-A 8bym-C   291 - 295 <=>  303 - 307   (VAL  291  - GLY  295  <=> ASP  402  - ASN  406 )                          
 144: s001-A 8bym-C   320 - 324 <=>  310 - 314   (LEU  320  - ALA  324  <=> SER  409  - ARG  413 )                          
 145: s001-A 8bys-C    57 -  72 <=>    1 -  16   (ILE   57  - TRP   72  <=> LEU  100  - GLY  115 )                          
 145: s001-A 8bys-C   130 - 133 <=>   93 -  96   (SER  130  - ARG  133  <=> PHE  192  - ASN  195 )                          
 145: s001-A 8bys-C   145 - 149 <=>   97 - 101   (LEU  145  - GLY  149  <=> VAL  196  - ALA  200 )                          
 145: s001-A 8bys-C   153 - 159 <=>  103 - 109   (THR  153  - ASN  159  <=> ARG  202  - GLY  208 )                          
 145: s001-A 8bys-C   163 - 168 <=>  132 - 137   (ASN  163  - PHE  168  <=> VAL  231  - GLY  236 )                          
 145: s001-A 8bys-C   173 - 176 <=>  138 - 141   (VAL  173  - ALA  176  <=> TYR  237  - ASP  240 )                          
 145: s001-A 8bys-C   190 - 202 <=>  153 - 165   (ALA  190  - GLY  202  <=> PRO  252  - GLY  264 )                          
 145: s001-A 8bys-C   203 - 215 <=>  167 - 179   (ALA  203  - VAL  215  <=> GLU  266  - SER  278 )                          
 145: s001-A 8bys-C   216 - 225 <=>  193 - 202   (GLY  216  - ALA  225  <=> LYS  292  - ASP  301 )                          
 145: s001-A 8bys-C   226 - 229 <=>  211 - 214   (GLY  226  - THR  229  <=> GLY  310  - TRP  313 )                          
 145: s001-A 8bys-C   231 - 236 <=>  215 - 220   (TRP  231  - ASN  236  <=> LEU  314  - VAL  319 )                          
 145: s001-A 8bys-C   264 - 269 <=>  273 - 278   (GLN  264  - LEU  269  <=> SER  372  - GLY  377 )                          
 145: s001-A 8bys-C   291 - 296 <=>  303 - 308   (VAL  291  - ALA  296  <=> ASP  402  - ASP  407 )                          
 145: s001-A 8bys-C   322 - 325 <=>  310 - 313   (PHE  322  - THR  325  <=> SER  409  - TYR  412 )                          
 146: s001-A 7agv-A   163 - 170 <=>    5 -  12   (ASN  163  - SER  170  <=> ILE    3  - GLY   10 )                          
 146: s001-A 7agv-A   191 - 201 <=>   13 -  23   (ALA  191  - SER  201  <=> ILE   11  - SER   21 )                          
 146: s001-A 7agv-A   205 - 223 <=>   24 -  42   (THR  205  - LEU  223  <=> HIS   22  - PHE   40 )                          
 146: s001-A 7agv-A   224 - 227 <=>   44 -  47   (ASN  224  - ALA  227  <=> ASP   42  - PRO   45 )                          
 146: s001-A 7agv-A   228 - 234 <=>   50 -  56   (TRP  228  - ALA  234  <=> LEU   48  - LEU   54 )                          
 146: s001-A 7agv-A   235 - 238 <=>   60 -  63   (VAL  235  - MET  238  <=> GLU   58  - GLN   61 )                          
 146: s001-A 7agv-A   246 - 252 <=>   72 -  78   (THR  246  - GLY  252  <=> VAL   70  - LEU   76 )                          
 146: s001-A 7agv-A   281 - 286 <=>   92 -  97   (THR  281  - ALA  286  <=> TRP   90  - LYS   95 )                          
 146: s001-A 7agv-A   318 - 323 <=>  127 - 132   (ALA  318  - ASP  323  <=> GLN  125  - ASN  130 )                          
 146: s001-A 7agv-A   807 - 814 <=>  134 - 141   (SER  807  - ALA  814  <=> GLY  132  - GLU  139 )                          
 146: s001-A 7agv-A   823 - 826 <=>  157 - 160   (ASN  823  - ASN  826  <=> LEU  155  - ASP  158 )                          
 147: s001-A 7agv-G   163 - 170 <=>    5 -  12   (ASN  163  - SER  170  <=> ILE    3  - GLY   10 )                          
 147: s001-A 7agv-G   191 - 201 <=>   13 -  23   (ALA  191  - SER  201  <=> ILE   11  - SER   21 )                          
 147: s001-A 7agv-G   205 - 226 <=>   24 -  45   (THR  205  - GLY  226  <=> HIS   22  - ARG   43 )                          
 147: s001-A 7agv-G   227 - 234 <=>   49 -  56   (ALA  227  - ALA  234  <=> GLU   47  - LEU   54 )                          
 147: s001-A 7agv-G   235 - 238 <=>   60 -  63   (VAL  235  - MET  238  <=> GLU   58  - GLN   61 )                          
 147: s001-A 7agv-G   244 - 248 <=>   70 -  74   (ARG  244  - GLY  248  <=> GLY   68  - LYS   72 )                          
 147: s001-A 7agv-G   278 - 287 <=>   92 - 101   (LYS  278  - THR  287  <=> TRP   90  - SER   99 )                          
 147: s001-A 7agv-G   311 - 317 <=>  140 - 146   (GLU  311  - ILE  317  <=> GLU  138  - VAL  144 )                          
 147: s001-A 7agv-G   825 - 828 <=>  155 - 158   (GLN  825  - ALA  828  <=> LYS  153  - ILE  156 )                          
 148: s001-A 7agv-B   163 - 170 <=>    5 -  12   (ASN  163  - SER  170  <=> ILE    3  - GLY   10 )                          
 148: s001-A 7agv-B   191 - 201 <=>   13 -  23   (ALA  191  - SER  201  <=> ILE   11  - SER   21 )                          
 148: s001-A 7agv-B   205 - 226 <=>   24 -  45   (THR  205  - GLY  226  <=> HIS   22  - ARG   43 )                          
 148: s001-A 7agv-B   227 - 234 <=>   49 -  56   (ALA  227  - ALA  234  <=> GLU   47  - LEU   54 )                          
 148: s001-A 7agv-B   235 - 238 <=>   60 -  63   (VAL  235  - MET  238  <=> GLU   58  - GLN   61 )                          
 148: s001-A 7agv-B   246 - 253 <=>   72 -  79   (THR  246  - PRO  253  <=> VAL   70  - GLU   77 )                          
 148: s001-A 7agv-B   280 - 285 <=>   91 -  96   (ASN  280  - GLY  285  <=> GLU   89  - GLU   94 )                          
 148: s001-A 7agv-B   302 - 309 <=>  135 - 142   (ALA  302  - GLY  309  <=> ALA  133  - ASN  140 )                          
 148: s001-A 7agv-B   311 - 315 <=>  143 - 147   (GLU  311  - GLY  315  <=> ASP  141  - LEU  145 )                          
 148: s001-A 7agv-B   723 - 727 <=>  152 - 156   (ARG  723  - TRP  727  <=> LYS  150  - LYS  154 )                          
 149: s001-A 8xb6-G    97 - 102 <=>   22 -  27   (VAL   97  - ILE  102  <=> GLU   29  - ILE   34 )                          
 149: s001-A 8xb6-G   104 - 107 <=>   65 -  68   (ARG  104  - ARG  107  <=> SER   72  - THR   75 )                          
 149: s001-A 8xb6-G   129 - 132 <=>  112 - 115   (TRP  129  - MET  132  <=> ALA  119  - ALA  122 )                          
 149: s001-A 8xb6-G   133 - 137 <=>  119 - 123   (ARG  133  - PRO  137  <=> GLY  126  - LEU  130 )                          
 149: s001-A 8xb6-G   163 - 173 <=>  142 - 152   (ASN  163  - VAL  173  <=> LEU  165  - ALA  175 )                          
 149: s001-A 8xb6-G   191 - 202 <=>  154 - 165   (ALA  191  - GLY  202  <=> ARG  177  - ASP  188 )                          
 149: s001-A 8xb6-G   203 - 214 <=>  175 - 186   (ALA  203  - ARG  214  <=> LYS  198  - ASP  209 )                          
 149: s001-A 8xb6-G   216 - 225 <=>  187 - 196   (GLY  216  - ALA  225  <=> GLY  210  - GLU  219 )                          
 149: s001-A 8xb6-G   226 - 238 <=>  201 - 213   (GLY  226  - MET  238  <=> LEU  224  - ASP  236 )                          
 149: s001-A 8xb6-G   239 - 242 <=>  376 - 379   (ALA  239  - GLN  242  <=> PHE  399  - LEU  402 )                          
 149: s001-A 8xb6-G   246 - 249 <=>  381 - 384   (THR  246  - VAL  249  <=> GLU  404  - GLU  407 )                          
 149: s001-A 8xb6-G   252 - 256 <=>  413 - 417   (GLY  252  - ALA  256  <=> ILE  436  - GLU  440 )                          
 149: s001-A 8xb6-G   283 - 286 <=>  419 - 422   (ASN  283  - ALA  286  <=> ARG  442  - ILE  445 )                          
 149: s001-A 8xb6-G   308 - 312 <=>  428 - 432   (THR  308  - LEU  312  <=> ALA  451  - ASP  455 )                          
 149: s001-A 8xb6-G   335 - 338 <=>  433 - 436   (ALA  335  - ILE  338  <=> GLU  456  - ARG  459 )                          
 149: s001-A 8xb6-G   340 - 345 <=>  440 - 445   (VAL  340  - GLN  345  <=> GLU  463  - LEU  468 )                          
 150: s001-A 6z40-A    75 -  84 <=>    5 -  14   (GLN   75  - MET   84  <=> ALA    5  - THR   14 )                          
 150: s001-A 6z40-A    87 -  97 <=>   15 -  25   (GLY   87  - VAL   97  <=> VAL   15  - ASN   25 )                          
 150: s001-A 6z40-A   103 - 110 <=>   26 -  33   (MET  103  - VAL  110  <=> SER   26  - TYR   33 )                          
 150: s001-A 6z40-A   112 - 115 <=>   34 -  37   (ALA  112  - SER  115  <=> TRP   34  - ASN   37 )                          
 150: s001-A 6z40-A   118 - 121 <=>   38 -  41   (LEU  118  - THR  121  <=> GLN   38  - SER   41 )                          
 150: s001-A 6z40-A   122 - 128 <=>   49 -  55   (THR  122  - ALA  128  <=> PRO   49  - ASN   55 )                          
 150: s001-A 6z40-A   131 - 134 <=>   58 -  61   (ALA  131  - SER  134  <=> THR   58  - ALA   61 )                          
 150: s001-A 6z40-A   136 - 140 <=>   62 -  66   (ILE  136  - ALA  140  <=> HIS   62  - HIS   66 )                          
 151: s001-A 7aht-A   588 - 591 <=>    7 -  10   (ILE  588  - LYS  591  <=> ASN    6  - PRO    9 )                          
 151: s001-A 7aht-A   594 - 603 <=>   11 -  20   (GLY  594  - ASN  603  <=> GLY   10  - THR   19 )                          
 151: s001-A 7aht-A   604 - 624 <=>   22 -  42   (SER  604  - SER  624  <=> SER   21  - ASN   41 )                          
 151: s001-A 7aht-A   626 - 632 <=>   45 -  51   (GLY  626  - ILE  632  <=> LEU   48  - LEU   54 )                          
 151: s001-A 7aht-A   633 - 639 <=>   56 -  62   (THR  633  - ARG  639  <=> ALA   59  - ILE   65 )                          
 152: s001-A 7ahm-A   163 - 170 <=>    3 -  10   (ASN  163  - SER  170  <=> ILE    3  - GLY   10 )                          
 152: s001-A 7ahm-A   191 - 201 <=>   11 -  21   (ALA  191  - SER  201  <=> ILE   11  - SER   21 )                          
 152: s001-A 7ahm-A   205 - 223 <=>   22 -  40   (THR  205  - LEU  223  <=> HIS   22  - PHE   40 )                          
 152: s001-A 7ahm-A   224 - 227 <=>   42 -  45   (ASN  224  - ALA  227  <=> ASP   42  - PRO   45 )                          
 152: s001-A 7ahm-A   228 - 234 <=>   48 -  54   (TRP  228  - ALA  234  <=> LEU   48  - LEU   54 )                          
 152: s001-A 7ahm-A   235 - 238 <=>   58 -  61   (VAL  235  - MET  238  <=> GLU   58  - GLN   61 )                          
 152: s001-A 7ahm-A   241 - 244 <=>   71 -  74   (GLN  241  - ARG  244  <=> TYR   71  - GLN   74 )                          
 152: s001-A 7ahm-A   753 - 757 <=>   98 - 102   (ILE  753  - SER  757  <=> LYS   98  - ARG  102 )                          
 152: s001-A 7ahm-A   760 - 763 <=>  105 - 108   (MET  760  - TRP  763  <=> GLY  105  - ASP  108 )                          
 152: s001-A 7ahm-A   766 - 772 <=>  112 - 118   (ASN  766  - TRP  772  <=> ASN  112  - ILE  118 )                          
 153: s001-A 8byt-C   114 - 117 <=>    1 -   4   (ALA  114  - PRO  117  <=> ARG  113  - ASN  116 )                          
 153: s001-A 8byt-C   130 - 133 <=>   80 -  83   (SER  130  - ARG  133  <=> PHE  192  - ASN  195 )                          
 153: s001-A 8byt-C   145 - 149 <=>   84 -  88   (LEU  145  - GLY  149  <=> VAL  196  - ALA  200 )                          
 153: s001-A 8byt-C   153 - 159 <=>   90 -  96   (THR  153  - ASN  159  <=> ARG  202  - GLY  208 )                          
 153: s001-A 8byt-C   163 - 168 <=>  119 - 124   (ASN  163  - PHE  168  <=> VAL  231  - GLY  236 )                          
 153: s001-A 8byt-C   173 - 176 <=>  125 - 128   (VAL  173  - ALA  176  <=> TYR  237  - ASP  240 )                          
 153: s001-A 8byt-C   187 - 202 <=>  137 - 152   (ALA  187  - GLY  202  <=> SER  249  - GLY  264 )                          
 153: s001-A 8byt-C   203 - 215 <=>  154 - 166   (ALA  203  - VAL  215  <=> GLU  266  - SER  278 )                          
 153: s001-A 8byt-C   216 - 225 <=>  180 - 189   (GLY  216  - ALA  225  <=> LYS  292  - ASP  301 )                          
 153: s001-A 8byt-C   226 - 229 <=>  198 - 201   (GLY  226  - THR  229  <=> GLY  310  - TRP  313 )                          
 153: s001-A 8byt-C   231 - 236 <=>  202 - 207   (TRP  231  - ASN  236  <=> LEU  314  - VAL  319 )                          
 153: s001-A 8byt-C   264 - 271 <=>  260 - 267   (GLN  264  - ASP  271  <=> SER  372  - MET  379 )                          
 153: s001-A 8byt-C   292 - 295 <=>  292 - 295   (SER  292  - GLY  295  <=> SER  404  - ASP  407 )                          
 153: s001-A 8byt-C   327 - 330 <=>  297 - 300   (ASP  327  - ARG  330  <=> SER  409  - TYR  412 )                          
 154: s001-A 8xb6-K   454 - 457 <=>   17 -  20   (VAL  454  - ASN  457  <=> LYS   19  - ALA   22 )                          
 154: s001-A 8xb6-K   460 - 489 <=>  142 - 171   (TYR  460  - ASN  489  <=> ALA  160  - ALA  189 )                          
 154: s001-A 8xb6-K   491 - 500 <=>  181 - 190   (ASN  491  - ASN  500  <=> GLU  199  - VAL  208 )                          
 154: s001-A 8xb6-K   505 - 508 <=>  193 - 196   (TYR  505  - GLN  508  <=> THR  211  - GLN  214 )                          
 154: s001-A 8xb6-K   510 - 515 <=>  197 - 202   (MET  510  - ALA  515  <=> ARG  215  - ASN  220 )                          
 154: s001-A 8xb6-K   516 - 523 <=>  204 - 211   (SER  516  - ASN  523  <=> GLY  222  - TRP  229 )                          
 154: s001-A 8xb6-K   574 - 581 <=>  372 - 379   (SER  574  - TYR  581  <=> THR  390  - ALA  397 )                          
 154: s001-A 8xb6-K   582 - 585 <=>  382 - 385   (GLY  582  - ALA  585  <=> LEU  400  - ASP  403 )                          
 154: s001-A 8xb6-K   625 - 629 <=>  395 - 399   (LEU  625  - ALA  629  <=> ASP  413  - ASN  417 )                          
 154: s001-A 8xb6-K   635 - 640 <=>  415 - 420   (GLU  635  - PHE  640  <=> SER  433  - PHE  438 )                          
 154: s001-A 8xb6-K   642 - 645 <=>  422 - 425   (VAL  642  - MET  645  <=> GLU  440  - TRP  443 )                          
 154: s001-A 8xb6-K   650 - 654 <=>  440 - 444   (VAL  650  - ASN  654  <=> MET  458  - SER  462 )                          
 154: s001-A 8xb6-K   660 - 663 <=>  447 - 450   (TRP  660  - ASN  663  <=> ASP  465  - LEU  468 )                          
 155: s001-A 7agv-C   392 - 395 <=>    8 -  11   (LEU  392  - ALA  395  <=> ASN    6  - PRO    9 )                          
 155: s001-A 7agv-C   396 - 406 <=>   14 -  24   (ARG  396  - ASN  406  <=> GLY   12  - HIS   22 )                          
 155: s001-A 7agv-C   412 - 429 <=>   26 -  43   (ASP  412  - GLN  429  <=> LYS   24  - ASN   41 )                          
 155: s001-A 7agv-C   430 - 436 <=>   47 -  53   (GLY  430  - GLN  436  <=> PRO   45  - ASN   51 )                          
 155: s001-A 7agv-C   438 - 445 <=>   54 -  61   (ILE  438  - VAL  445  <=> ILE   52  - ALA   59 )                          
 155: s001-A 7agv-C   468 - 474 <=>   71 -  77   (TRP  468  - ASP  474  <=> MET   69  - ALA   75 )                          
 155: s001-A 7agv-C   526 - 529 <=>   96 -  99   (LEU  526  - GLY  529  <=> GLU   94  - ALA   97 )                          
 155: s001-A 7agv-C   625 - 628 <=>  102 - 105   (LEU  625  - ASN  628  <=> ILE  100  - THR  103 )                          
 155: s001-A 7agv-C   629 - 632 <=>  109 - 112   (ALA  629  - ILE  632  <=> LEU  107  - ARG  110 )                          
 155: s001-A 7agv-C   634 - 644 <=>  150 - 160   (ASP  634  - SER  644  <=> GLU  148  - ASP  158 )                          
 156: s001-A 8bys-B    59 -  75 <=>    1 -  17   (ASN   59  - GLN   75  <=> LEU  100  - ASN  116 )                          
 156: s001-A 8bys-B   130 - 133 <=>   93 -  96   (SER  130  - ARG  133  <=> PHE  192  - ASN  195 )                          
 156: s001-A 8bys-B   145 - 149 <=>   97 - 101   (LEU  145  - GLY  149  <=> VAL  196  - ALA  200 )                          
 156: s001-A 8bys-B   153 - 158 <=>  103 - 108   (THR  153  - PHE  158  <=> ARG  202  - ILE  207 )                          
 156: s001-A 8bys-B   163 - 168 <=>  132 - 137   (ASN  163  - PHE  168  <=> VAL  231  - GLY  236 )                          
 156: s001-A 8bys-B   173 - 176 <=>  138 - 141   (VAL  173  - ALA  176  <=> TYR  237  - ASP  240 )                          
 156: s001-A 8bys-B   190 - 202 <=>  153 - 165   (ALA  190  - GLY  202  <=> PRO  252  - GLY  264 )                          
 156: s001-A 8bys-B   203 - 215 <=>  167 - 179   (ALA  203  - VAL  215  <=> GLU  266  - SER  278 )                          
 156: s001-A 8bys-B   216 - 225 <=>  193 - 202   (GLY  216  - ALA  225  <=> LYS  292  - ASP  301 )                          
 156: s001-A 8bys-B   226 - 229 <=>  211 - 214   (GLY  226  - THR  229  <=> GLY  310  - TRP  313 )                          
 156: s001-A 8bys-B   231 - 237 <=>  215 - 221   (TRP  231  - VAL  237  <=> LEU  314  - ASP  320 )                          
 156: s001-A 8bys-B   264 - 268 <=>  274 - 278   (GLN  264  - GLY  268  <=> ASN  373  - GLY  377 )                          
 156: s001-A 8bys-B   291 - 296 <=>  303 - 308   (VAL  291  - ALA  296  <=> ASP  402  - ASP  407 )                          
 156: s001-A 8bys-B   322 - 325 <=>  310 - 313   (PHE  322  - THR  325  <=> SER  409  - TYR  412 )                          
 157: s001-A 7ahm-B   163 - 170 <=>    5 -  12   (ASN  163  - SER  170  <=> ILE    3  - GLY   10 )                          
 157: s001-A 7ahm-B   191 - 201 <=>   13 -  23   (ALA  191  - SER  201  <=> ILE   11  - SER   21 )                          
 157: s001-A 7ahm-B   205 - 226 <=>   24 -  45   (THR  205  - GLY  226  <=> HIS   22  - ARG   43 )                          
 157: s001-A 7ahm-B   227 - 234 <=>   49 -  56   (ALA  227  - ALA  234  <=> GLU   47  - LEU   54 )                          
 157: s001-A 7ahm-B   235 - 239 <=>   60 -  64   (VAL  235  - ALA  239  <=> GLU   58  - ILE   62 )                          
 157: s001-A 7ahm-B   245 - 248 <=>   71 -  74   (VAL  245  - GLY  248  <=> MET   69  - LYS   72 )                          
 157: s001-A 7ahm-B   249 - 252 <=>   76 -  79   (VAL  249  - GLY  252  <=> GLN   74  - GLU   77 )                          
 157: s001-A 7ahm-B   280 - 285 <=>   83 -  88   (ASN  280  - GLY  285  <=> MET   81  - LEU   86 )                          
 157: s001-A 7ahm-B   299 - 302 <=>   89 -  92   (ILE  299  - ALA  302  <=> ILE   87  - TRP   90 )                          
 157: s001-A 7ahm-B   304 - 308 <=>  146 - 150   (ASN  304  - THR  308  <=> VAL  144  - GLU  148 )                          
 157: s001-A 7ahm-B   351 - 354 <=>  158 - 161   (SER  351  - GLN  354  <=> ILE  156  - PHE  159 )                          
 158: s001-A 8bym-A    60 -  75 <=>    1 -  16   (GLN   60  - GLN   75  <=> LEU  100  - GLY  115 )                          
 158: s001-A 8bym-A   130 - 133 <=>   93 -  96   (SER  130  - ARG  133  <=> PHE  192  - ASN  195 )                          
 158: s001-A 8bym-A   145 - 149 <=>   97 - 101   (LEU  145  - GLY  149  <=> VAL  196  - ALA  200 )                          
 158: s001-A 8bym-A   153 - 159 <=>  103 - 109   (THR  153  - ASN  159  <=> ARG  202  - GLY  208 )                          
 158: s001-A 8bym-A   163 - 168 <=>  132 - 137   (ASN  163  - PHE  168  <=> VAL  231  - GLY  236 )                          
 158: s001-A 8bym-A   173 - 176 <=>  138 - 141   (VAL  173  - ALA  176  <=> TYR  237  - ASP  240 )                          
 158: s001-A 8bym-A   190 - 202 <=>  153 - 165   (ALA  190  - GLY  202  <=> PRO  252  - GLY  264 )                          
 158: s001-A 8bym-A   203 - 215 <=>  167 - 179   (ALA  203  - VAL  215  <=> GLU  266  - SER  278 )                          
 158: s001-A 8bym-A   216 - 225 <=>  193 - 202   (GLY  216  - ALA  225  <=> LYS  292  - ASP  301 )                          
 158: s001-A 8bym-A   226 - 229 <=>  211 - 214   (GLY  226  - THR  229  <=> GLY  310  - TRP  313 )                          
 158: s001-A 8bym-A   231 - 236 <=>  215 - 220   (TRP  231  - ASN  236  <=> LEU  314  - VAL  319 )                          
 158: s001-A 8bym-A   264 - 267 <=>  251 - 254   (GLN  264  - GLY  267  <=> ASN  350  - ALA  353 )                          
 158: s001-A 8bym-A   268 - 271 <=>  276 - 279   (GLY  268  - ASP  271  <=> TYR  375  - TYR  378 )                          
 158: s001-A 8bym-A   291 - 297 <=>  303 - 309   (VAL  291  - LYS  297  <=> ASP  402  - LEU  408 )                          
 158: s001-A 8bym-A   328 - 331 <=>  310 - 313   (ARG  328  - ILE  331  <=> SER  409  - TYR  412 )                          
 159: s001-A 7agw-B   163 - 170 <=>    6 -  13   (ASN  163  - SER  170  <=> ILE    3  - GLY   10 )                          
 159: s001-A 7agw-B   192 - 200 <=>   15 -  23   (GLY  192  - VAL  200  <=> GLY   12  - ARG   20 )                          
 159: s001-A 7agw-B   205 - 223 <=>   25 -  43   (THR  205  - LEU  223  <=> HIS   22  - PHE   40 )                          
 159: s001-A 7agw-B   224 - 227 <=>   45 -  48   (ASN  224  - ALA  227  <=> ASP   42  - PRO   45 )                          
 159: s001-A 7agw-B   228 - 234 <=>   51 -  57   (TRP  228  - ALA  234  <=> LEU   48  - LEU   54 )                          
 159: s001-A 7agw-B   235 - 238 <=>   61 -  64   (VAL  235  - MET  238  <=> GLU   58  - GLN   61 )                          
 160: s001-A 8xb6-J    98 - 102 <=>   28 -  32   (GLY   98  - ILE  102  <=> GLY   30  - ILE   34 )                          
 160: s001-A 8xb6-J   104 - 107 <=>   70 -  73   (ARG  104  - ARG  107  <=> SER   72  - THR   75 )                          
 160: s001-A 8xb6-J   129 - 134 <=>  121 - 126   (TRP  129  - SER  134  <=> LEU  123  - GLY  128 )                          
 160: s001-A 8xb6-J   135 - 139 <=>  143 - 147   (ASN  135  - PRO  139  <=> ALA  161  - LEU  165 )                          
 160: s001-A 8xb6-J   164 - 174 <=>  148 - 158   (GLY  164  - VAL  174  <=> ASN  166  - LYS  176 )                          
 160: s001-A 8xb6-J   191 - 202 <=>  159 - 170   (ALA  191  - GLY  202  <=> ARG  177  - ASP  188 )                          
 160: s001-A 8xb6-J   203 - 214 <=>  180 - 191   (ALA  203  - ARG  214  <=> LYS  198  - ASP  209 )                          
 160: s001-A 8xb6-J   216 - 225 <=>  192 - 201   (GLY  216  - ALA  225  <=> GLY  210  - GLU  219 )                          
 160: s001-A 8xb6-J   226 - 239 <=>  206 - 219   (GLY  226  - ALA  239  <=> LEU  224  - GLY  237 )                          
 160: s001-A 8xb6-J   849 - 853 <=>  274 - 278   (GLY  849  - ASP  853  <=> PHE  292  - LEU  296 )                          
 160: s001-A 8xb6-J   865 - 868 <=>  284 - 287   (ALA  865  - TYR  868  <=> LYS  302  - LEU  305 )                          
 160: s001-A 8xb6-J   870 - 876 <=>  291 - 297   (VAL  870  - TYR  876  <=> VAL  309  - ASP  315 )                          
 161: s001-A 7agy-B   163 - 170 <=>    6 -  13   (ASN  163  - SER  170  <=> ILE    3  - GLY   10 )                          
 161: s001-A 7agy-B   192 - 200 <=>   15 -  23   (GLY  192  - VAL  200  <=> GLY   12  - ARG   20 )                          
 161: s001-A 7agy-B   205 - 223 <=>   25 -  43   (THR  205  - LEU  223  <=> HIS   22  - PHE   40 )                          
 161: s001-A 7agy-B   224 - 227 <=>   45 -  48   (ASN  224  - ALA  227  <=> ASP   42  - PRO   45 )                          
 161: s001-A 7agy-B   228 - 234 <=>   51 -  57   (TRP  228  - ALA  234  <=> LEU   48  - LEU   54 )                          
 161: s001-A 7agy-B   235 - 238 <=>   61 -  64   (VAL  235  - MET  238  <=> GLU   58  - GLN   61 )                          
 162: s001-A 7agv-E   165 - 170 <=>    7 -  12   (THR  165  - SER  170  <=> GLU    5  - GLY   10 )                          
 162: s001-A 7agv-E   191 - 201 <=>   13 -  23   (ALA  191  - SER  201  <=> ILE   11  - SER   21 )                          
 162: s001-A 7agv-E   205 - 226 <=>   24 -  45   (THR  205  - GLY  226  <=> HIS   22  - ARG   43 )                          
 162: s001-A 7agv-E   227 - 234 <=>   49 -  56   (ALA  227  - ALA  234  <=> GLU   47  - LEU   54 )                          
 162: s001-A 7agv-E   235 - 238 <=>   60 -  63   (VAL  235  - MET  238  <=> GLU   58  - GLN   61 )                          
 162: s001-A 7agv-E   246 - 249 <=>   72 -  75   (THR  246  - VAL  249  <=> VAL   70  - PRO   73 )                          
 162: s001-A 7agv-E   277 - 280 <=>   76 -  79   (VAL  277  - ASN  280  <=> GLN   74  - GLU   77 )                          
 162: s001-A 7agv-E   281 - 285 <=>   92 -  96   (THR  281  - GLY  285  <=> TRP   90  - GLU   94 )                          
 162: s001-A 7agv-E   799 - 803 <=>   97 - 101   (GLY  799  - PHE  803  <=> LYS   95  - SER   99 )                          
 162: s001-A 7agv-E   804 - 807 <=>  104 - 107   (ASN  804  - SER  807  <=> ARG  102  - GLY  105 )                          
 162: s001-A 7agv-E   812 - 817 <=>  113 - 118   (GLY  812  - GLY  817  <=> GLN  111  - THR  116 )                          
 163: s001-A 8xb6-D   454 - 457 <=>   17 -  20   (VAL  454  - ASN  457  <=> LYS   19  - ALA   22 )                          
 163: s001-A 8xb6-D   460 - 489 <=>  142 - 171   (TYR  460  - ASN  489  <=> ALA  160  - ALA  189 )                          
 163: s001-A 8xb6-D   490 - 500 <=>  180 - 190   (ASN  490  - ASN  500  <=> LYS  198  - VAL  208 )                          
 163: s001-A 8xb6-D   506 - 511 <=>  194 - 199   (ARG  506  - ARG  511  <=> TYR  212  - TRP  217 )                          
 163: s001-A 8xb6-D   513 - 523 <=>  200 - 210   (ASP  513  - ASN  523  <=> ARG  218  - ASP  228 )                          
 163: s001-A 8xb6-D   575 - 582 <=>  369 - 376   (SER  575  - GLY  582  <=> ASP  387  - ARG  394 )                          
 163: s001-A 8xb6-D   583 - 587 <=>  384 - 388   (ASN  583  - GLN  587  <=> LEU  402  - ILE  406 )                          
 163: s001-A 8xb6-D   592 - 595 <=>  392 - 395   (GLY  592  - GLU  595  <=> LEU  410  - ASP  413 )                          
 163: s001-A 8xb6-D   626 - 630 <=>  399 - 403   (GLY  626  - TYR  630  <=> ASN  417  - PRO  421 )                          
 163: s001-A 8xb6-D   640 - 644 <=>  411 - 415   (PHE  640  - SER  644  <=> SER  429  - SER  433 )                          
 163: s001-A 8xb6-D   659 - 666 <=>  443 - 450   (PRO  659  - THR  666  <=> GLU  461  - LEU  468 )                          
 164: s001-A 8on4-A   412 - 420 <=>    1 -   9   (ASP  412  - ASP  420  <=> ASN  948  - THR  956 )                          
 164: s001-A 8on4-A   421 - 432 <=>   19 -  30   (GLY  421  - ALA  432  <=> ALA  966  - ALA  977 )                          
 164: s001-A 8on4-A   433 - 441 <=>   32 -  40   (GLY  433  - SER  441  <=> GLY  979  - ASP  987 )                          
 164: s001-A 8on4-A   442 - 448 <=>   42 -  48   (ARG  442  - LEU  448  <=> ASN  989  - GLY  995 )                          
 164: s001-A 8on4-A   453 - 459 <=>   61 -  67   (ASP  453  - ALA  459  <=> GLY 1008  - TYR 1014 )                          
 164: s001-A 8on4-A   486 - 489 <=>  141 - 144   (VAL  486  - ASN  489  <=> THR 1088  - SER 1091 )                          
 164: s001-A 8on4-A   491 - 494 <=>  145 - 148   (ASN  491  - ILE  494  <=> ASN 1092  - ILE 1095 )                          
 164: s001-A 8on4-A   510 - 515 <=>  176 - 181   (MET  510  - ALA  515  <=> ALA 1123  - ASP 1128 )                          
 164: s001-A 8on4-A   516 - 522 <=>  186 - 192   (SER  516  - ASN  522  <=> ASN 1133  - MET 1139 )                          
 164: s001-A 8on4-A   524 - 528 <=>  193 - 197   (ARG  524  - ALA  528  <=> PHE 1140  - ASN 1144 )                          
 164: s001-A 8on4-A   530 - 533 <=>  198 - 201   (GLN  530  - PRO  533  <=> ASN 1145  - PHE 1148 )                          
 165: s001-A 5xta-A   137 - 140 <=>   43 -  46   (PRO  137  - ALA  140  <=> THR   43  - ALA   46 )                          
 165: s001-A 5xta-A   165 - 170 <=>   47 -  52   (THR  165  - SER  170  <=> VAL   47  - ASP   52 )                          
 165: s001-A 5xta-A   191 - 202 <=>   53 -  64   (ALA  191  - GLY  202  <=> SER   53  - LEU   64 )                          
 165: s001-A 5xta-A   203 - 225 <=>   73 -  95   (ALA  203  - ALA  225  <=> PRO   73  - LEU   95 )                          
 165: s001-A 5xta-A   226 - 229 <=>  103 - 106   (GLY  226  - THR  229  <=> LEU  103  - TYR  106 )                          
 165: s001-A 5xta-A   231 - 235 <=>  107 - 111   (TRP  231  - VAL  235  <=> GLN  107  - LYS  111 )                          
 166: s001-A 8fn2-X   243 - 253 <=>    1 -  11   (GLY  243  - PRO  253  <=> GLU    2  - ARG   12 )                          
 166: s001-A 8fn2-X   255 - 260 <=>   40 -  45   (ASN  255  - THR  260  <=> SER   41  - LYS   46 )                          
 166: s001-A 8fn2-X   261 - 265 <=>   48 -  52   (LEU  261  - ILE  265  <=> GLU   49  - LYS   53 )                          
 166: s001-A 8fn2-X   267 - 280 <=>   54 -  67   (GLY  267  - ASN  280  <=> ALA   55  - GLY   68 )                          
 166: s001-A 8fn2-X   315 - 324 <=>   68 -  77   (GLY  315  - ALA  324  <=> LYS   69  - ASP   78 )                          
 166: s001-A 8fn2-X   328 - 334 <=>   91 -  97   (ARG  328  - GLY  334  <=> ASP   92  - ARG   98 )                          
 166: s001-A 8fn2-X   337 - 340 <=>   99 - 102   (ARG  337  - VAL  340  <=> VAL  100  - GLU  103 )                          
 166: s001-A 8fn2-X   342 - 347 <=>  168 - 173   (ASN  342  - TYR  347  <=> LEU  169  - GLU  174 )                          
 167: s001-A 8byt-A   114 - 117 <=>    1 -   4   (ALA  114  - PRO  117  <=> ARG  113  - ASN  116 )                          
 167: s001-A 8byt-A   130 - 133 <=>   80 -  83   (SER  130  - ARG  133  <=> PHE  192  - ASN  195 )                          
 167: s001-A 8byt-A   145 - 149 <=>   84 -  88   (LEU  145  - GLY  149  <=> VAL  196  - ALA  200 )                          
 167: s001-A 8byt-A   153 - 158 <=>   89 -  94   (THR  153  - PHE  158  <=> GLY  201  - THR  206 )                          
 167: s001-A 8byt-A   163 - 168 <=>  119 - 124   (ASN  163  - PHE  168  <=> VAL  231  - GLY  236 )                          
 167: s001-A 8byt-A   173 - 176 <=>  125 - 128   (VAL  173  - ALA  176  <=> TYR  237  - ASP  240 )                          
 167: s001-A 8byt-A   187 - 202 <=>  137 - 152   (ALA  187  - GLY  202  <=> SER  249  - GLY  264 )                          
 167: s001-A 8byt-A   203 - 215 <=>  154 - 166   (ALA  203  - VAL  215  <=> GLU  266  - SER  278 )                          
 167: s001-A 8byt-A   216 - 225 <=>  180 - 189   (GLY  216  - ALA  225  <=> LYS  292  - ASP  301 )                          
 167: s001-A 8byt-A   226 - 229 <=>  198 - 201   (GLY  226  - THR  229  <=> GLY  310  - TRP  313 )                          
 167: s001-A 8byt-A   231 - 236 <=>  202 - 207   (TRP  231  - ASN  236  <=> LEU  314  - VAL  319 )                          
 167: s001-A 8byt-A   264 - 271 <=>  260 - 267   (GLN  264  - ASP  271  <=> SER  372  - MET  379 )                          
 167: s001-A 8byt-A   292 - 295 <=>  292 - 295   (SER  292  - GLY  295  <=> SER  404  - ASP  407 )                          
 167: s001-A 8byt-A   327 - 330 <=>  297 - 300   (ASP  327  - ARG  330  <=> SER  409  - TYR  412 )                          
 168: s001-A 6qvi-C   158 - 161 <=>   23 -  26   (PHE  158  - LEU  161  <=> LEU   23  - TYR   26 )                          
 168: s001-A 6qvi-C   163 - 166 <=>   65 -  68   (ASN  163  - TRP  166  <=> LEU   75  - ASN   78 )                          
 168: s001-A 6qvi-C   167 - 170 <=>   70 -  73   (GLU  167  - SER  170  <=> VAL   80  - ASP   83 )                          
 168: s001-A 6qvi-C   171 - 174 <=>   75 -  78   (ASP  171  - VAL  174  <=> ASN   85  - PRO   88 )                          
 168: s001-A 6qvi-C   191 - 201 <=>   79 -  89   (ALA  191  - SER  201  <=> VAL   89  - ASP   99 )                          
 168: s001-A 6qvi-C   202 - 213 <=>   93 - 104   (GLY  202  - ASP  213  <=> ASP  103  - SER  114 )                          
 168: s001-A 6qvi-C   215 - 225 <=>  105 - 115   (VAL  215  - ALA  225  <=> GLY  115  - PHE  125 )                          
 168: s001-A 6qvi-C   226 - 229 <=>  499 - 502   (GLY  226  - THR  229  <=> LEU  519  - GLU  522 )                          
 168: s001-A 6qvi-C   231 - 234 <=>  503 - 506   (TRP  231  - ALA  234  <=> ARG  523  - GLU  526 )                          
 169: s001-A 8bym-B    84 -  88 <=>    1 -   5   (MET   84  - TYR   88  <=> LEU  100  - GLY  104 )                          
 169: s001-A 8bym-B   116 - 121 <=>   11 -  16   (ASP  116  - THR  121  <=> LEU  110  - GLY  115 )                          
 169: s001-A 8bym-B   127 - 130 <=>  165 - 168   (PRO  127  - SER  130  <=> GLY  264  - SER  267 )                          
 169: s001-A 8bym-B   141 - 144 <=>  230 - 233   (GLY  141  - GLY  144  <=> LEU  329  - GLY  332 )                          
 169: s001-A 8bym-B   163 - 170 <=>  245 - 252   (ASN  163  - SER  170  <=> VAL  344  - GLN  351 )                          
 169: s001-A 8bym-B   176 - 179 <=>  260 - 263   (ALA  176  - ASN  179  <=> SER  359  - TRP  362 )                          
 169: s001-A 8bym-B   180 - 183 <=>  265 - 268   (ALA  180  - TYR  183  <=> GLN  364  - ASP  367 )                          
 169: s001-A 8bym-B   184 - 187 <=>  270 - 273   (PRO  184  - ALA  187  <=> THR  369  - SER  372 )                          
 169: s001-A 8bym-B   190 - 201 <=>  276 - 287   (ALA  190  - SER  201  <=> TYR  375  - VAL  386 )                          
 169: s001-A 8bym-B   202 - 215 <=>  289 - 302   (GLY  202  - VAL  215  <=> ASP  388  - LYS  401 )                          
 169: s001-A 8bym-B   216 - 226 <=>  309 - 319   (GLY  216  - GLY  226  <=> LEU  408  - TYR  418 )                          
 170: s001-A 6zw0-A   124 - 128 <=>   41 -  45   (GLU  124  - ALA  128  <=> GLU   41  - GLU   45 )                          
 170: s001-A 6zw0-A   133 - 138 <=>   61 -  66   (ARG  133  - MET  138  <=> ILE   61  - GLU   66 )                          
 170: s001-A 6zw0-A   164 - 170 <=>   67 -  73   (GLY  164  - SER  170  <=> LYS   67  - ASP   73 )                          
 170: s001-A 6zw0-A   191 - 202 <=>   74 -  85   (ALA  191  - GLY  202  <=> SER   74  - ILE   85 )                          
 170: s001-A 6zw0-A   204 - 213 <=>   86 -  95   (ASN  204  - ASP  213  <=> ASP   86  - THR   95 )                          
 170: s001-A 6zw0-A   215 - 236 <=>   96 - 117   (VAL  215  - ASN  236  <=> LYS   96  - GLY  117 )                          
 170: s001-A 6zw0-A   242 - 246 <=>  138 - 142   (GLN  242  - THR  246  <=> ARG  138  - LEU  142 )                          
 170: s001-A 6zw0-A   283 - 287 <=>  237 - 241   (ASN  283  - THR  287  <=> ASP  237  - ALA  241 )                          
 170: s001-A 6zw0-A   325 - 328 <=>  246 - 249   (THR  325  - ARG  328  <=> ASP  246  - PRO  249 )                          
 170: s001-A 6zw0-A   342 - 345 <=>  261 - 264   (ASN  342  - GLN  345  <=> PHE  261  - GLY  264 )                          
 170: s001-A 6zw0-A   352 - 357 <=>  276 - 281   (TRP  352  - ASP  357  <=> ILE  276  - GLU  281 )                          
 170: s001-A 6zw0-A   792 - 798 <=>  284 - 290   (ASN  792  - ASN  798  <=> THR  284  - ILE  290 )                          
 171: s001-A 8xzv-N   221 - 227 <=>  112 - 118   (ARG  221  - ALA  227  <=> GLU  185  - LEU  191 )                          
 171: s001-A 8xzv-N   230 - 233 <=>  158 - 161   (ASN  230  - TYR  233  <=> GLN  231  - GLU  234 )                          
 171: s001-A 8xzv-N   262 - 266 <=>  194 - 198   (VAL  262  - GLN  266  <=> GLU  267  - GLU  271 )                          
 171: s001-A 8xzv-N   267 - 287 <=>  200 - 220   (GLY  267  - THR  287  <=> PRO  273  - GLY  293 )                          
 171: s001-A 8xzv-N   291 - 294 <=>  226 - 229   (VAL  291  - LEU  294  <=> GLY  299  - TYR  302 )                          
 171: s001-A 8xzv-N   296 - 299 <=>  230 - 233   (ALA  296  - ILE  299  <=> GLU  303  - VAL  306 )                          
 171: s001-A 8xzv-N   306 - 309 <=>  234 - 237   (PRO  306  - GLY  309  <=> PRO  307  - GLY  310 )                          
 171: s001-A 8xzv-N   312 - 324 <=>  247 - 259   (LEU  312  - ALA  324  <=> ILE  320  - ALA  332 )                          
 171: s001-A 8xzv-N   328 - 334 <=>  271 - 277   (ARG  328  - GLY  334  <=> GLU  344  - PRO  350 )                          
 171: s001-A 8xzv-N   338 - 341 <=>  279 - 282   (ILE  338  - GLY  341  <=> ILE  352  - LEU  355 )                          
 171: s001-A 8xzv-N   360 - 369 <=>  312 - 321   (ALA  360  - TRP  369  <=> PRO  385  - LYS  394 )                          
 171: s001-A 8xzv-N   371 - 384 <=>  322 - 335   (ASP  371  - THR  384  <=> VAL  395  - ASP  408 )                          
 171: s001-A 8xzv-N   392 - 395 <=>  381 - 384   (LEU  392  - ALA  395  <=> THR  454  - GLN  457 )                          
 171: s001-A 8xzv-N   396 - 408 <=>  391 - 403   (ARG  396  - ALA  408  <=> PRO  464  - ASP  476 )                          
 171: s001-A 8xzv-N   429 - 433 <=>  407 - 411   (GLN  429  - GLY  433  <=> ALA  480  - ARG  484 )                          
 172: s001-A 7aht-B   136 - 139 <=>    1 -   4   (ILE  136  - PRO  139  <=> LEU    1  - LYS    4 )                          
 172: s001-A 7aht-B   165 - 170 <=>    5 -  10   (THR  165  - SER  170  <=> GLU    5  - GLY   10 )                          
 172: s001-A 7aht-B   191 - 200 <=>   11 -  20   (ALA  191  - VAL  200  <=> ILE   11  - ARG   20 )                          
 172: s001-A 7aht-B   204 - 222 <=>   21 -  39   (ASN  204  - GLY  222  <=> SER   21  - ARG   39 )                          
 172: s001-A 7aht-B   230 - 234 <=>   40 -  44   (ASN  230  - ALA  234  <=> SER   50  - LEU   54 )                          
 172: s001-A 7aht-B   235 - 238 <=>   48 -  51   (VAL  235  - MET  238  <=> GLU   58  - GLN   61 )                          
 173: s001-A 6qvi-B   157 - 160 <=>   25 -  28   (ASN  157  - ASP  160  <=> LYS   25  - ALA   28 )                          
 173: s001-A 6qvi-B   163 - 166 <=>   62 -  65   (ASN  163  - TRP  166  <=> ARG   72  - LEU   75 )                          
 173: s001-A 6qvi-B   167 - 172 <=>   67 -  72   (GLU  167  - SER  172  <=> GLN   77  - THR   82 )                          
 173: s001-A 6qvi-B   190 - 201 <=>   80 -  91   (ALA  190  - SER  201  <=> GLY   90  - GLN  101 )                          
 173: s001-A 6qvi-B   204 - 214 <=>   93 - 103   (ASN  204  - ARG  214  <=> ASP  103  - THR  113 )                          
 173: s001-A 6qvi-B   215 - 225 <=>  107 - 117   (VAL  215  - ALA  225  <=> ALA  117  - ILE  127 )                          
 173: s001-A 6qvi-B   226 - 234 <=>  488 - 496   (GLY  226  - ALA  234  <=> PHE  516  - ARG  524 )                          
 174: s001-A 3m7p-A     1 -   7 <=>    2 -   8   (MET    1  - ILE    7  <=> PRO  298  - PRO  304 )                          
 174: s001-A 3m7p-A   135 - 138 <=>  195 - 198   (ASN  135  - MET  138  <=> GLY  491  - MET  494 )                          
 174: s001-A 3m7p-A   164 - 168 <=>  199 - 203   (GLY  164  - PHE  168  <=> ARG  495  - VAL  499 )                          
 174: s001-A 3m7p-A   190 - 215 <=>  207 - 232   (ALA  190  - VAL  215  <=> ARG  503  - ASN  528 )                          
 174: s001-A 3m7p-A   216 - 224 <=>  238 - 246   (GLY  216  - ASN  224  <=> ARG  534  - ASN  542 )                          
 174: s001-A 3m7p-A   225 - 228 <=>  252 - 255   (ALA  225  - TRP  228  <=> CYS  555  - VAL  558 )                          
 174: s001-A 3m7p-A   229 - 238 <=>  291 - 300   (THR  229  - MET  238  <=> ILE  594  - GLN  603 )                          
 175: s001-A 6o38-A   194 - 197 <=>    8 -  11   (LEU  194  - LYS  197  <=> GLN    9  - ASN   12 )                          
 175: s001-A 6o38-A   212 - 218 <=>   16 -  22   (THR  212  - VAL  218  <=> PRO   17  - LEU   23 )                          
 175: s001-A 6o38-A   221 - 224 <=>   26 -  29   (ARG  221  - ASN  224  <=> LEU   27  - GLY   30 )                          
 175: s001-A 6o38-A   234 - 237 <=>   47 -  50   (ALA  234  - VAL  237  <=> ILE   48  - ARG   51 )                          
 175: s001-A 6o38-A   238 - 241 <=>   78 -  81   (MET  238  - GLN  241  <=> VAL   79  - PHE   82 )                          
 175: s001-A 6o38-A   242 - 245 <=>   92 -  95   (GLN  242  - VAL  245  <=> ALA   93  - ALA   96 )                          
 175: s001-A 6o38-A   258 - 261 <=>  107 - 110   (THR  258  - LEU  261  <=> LEU  108  - LEU  111 )                          
 175: s001-A 6o38-A   269 - 279 <=>  135 - 145   (LEU  269  - PHE  279  <=> VAL  136  - SER  146 )                          
 175: s001-A 6o38-A   297 - 300 <=>  156 - 159   (LYS  297  - VAL  300  <=> THR  157  - LEU  160 )                          
 175: s001-A 6o38-A   307 - 310 <=>  160 - 163   (LEU  307  - GLY  310  <=> PHE  161  - SER  164 )                          
 175: s001-A 6o38-A   312 - 315 <=>  164 - 167   (LEU  312  - GLY  315  <=> PHE  165  - LYS  168 )                          
 175: s001-A 6o38-A   316 - 334 <=>  170 - 188   (LEU  316  - GLY  334  <=> SER  171  - ILE  189 )                          
 175: s001-A 6o38-A   336 - 339 <=>  207 - 210   (PRO  336  - GLN  339  <=> SER  208  - THR  211 )                          
 175: s001-A 6o38-A   341 - 347 <=>  277 - 283   (GLY  341  - TYR  347  <=> TRP  278  - PRO  284 )                          
 175: s001-A 6o38-A   358 - 368 <=>  409 - 419   (TYR  358  - ASP  368  <=> GLU  410  - ASP  420 )                          
 175: s001-A 6o38-A   371 - 379 <=>  456 - 464   (ASP  371  - ALA  379  <=> GLY  457  - PRO  465 )                          
 176: s001-A 8rk5-D   588 - 593 <=>   40 -  45   (ILE  588  - GLY  593  <=> ASN   41  - SER   46 )                          
 176: s001-A 8rk5-D   594 - 604 <=>   49 -  59   (GLY  594  - SER  604  <=> ILE   50  - PRO   60 )                          
 176: s001-A 8rk5-D   605 - 614 <=>   66 -  75   (GLN  605  - LYS  614  <=> ALA   67  - GLY   76 )                          
 176: s001-A 8rk5-D   616 - 624 <=>   82 -  90   (GLY  616  - SER  624  <=> TYR   83  - THR   91 )                          
 176: s001-A 8rk5-D   626 - 633 <=>  110 - 117   (GLY  626  - THR  633  <=> TYR  111  - LEU  118 )                          
 176: s001-A 8rk5-D   636 - 639 <=>  137 - 140   (SER  636  - ARG  639  <=> VAL  138  - VAL  141 )                          
 176: s001-A 8rk5-D   643 - 646 <=>  185 - 188   (ASN  643  - ALA  646  <=> ARG  186  - GLY  189 )                          
 176: s001-A 8rk5-D   648 - 651 <=>  305 - 308   (THR  648  - TRP  651  <=> ARG  306  - ASN  309 )                          
 177: s001-A 8rk5-C   137 - 141 <=>   39 -  43   (PRO  137  - GLY  141  <=> ASP   40  - PRO   44 )                          
 177: s001-A 8rk5-C   190 - 202 <=>   47 -  59   (ALA  190  - GLY  202  <=> THR   48  - PRO   60 )                          
 177: s001-A 8rk5-C   203 - 214 <=>   66 -  77   (ALA  203  - ARG  214  <=> ALA   67  - THR   78 )                          
 177: s001-A 8rk5-C   215 - 225 <=>   79 -  89   (VAL  215  - ALA  225  <=> LEU   80  - GLY   90 )                          
 177: s001-A 8rk5-C   226 - 229 <=>  111 - 114   (GLY  226  - THR  229  <=> SER  112  - VAL  115 )                          
 177: s001-A 8rk5-C   231 - 234 <=>  115 - 118   (TRP  231  - ALA  234  <=> GLN  116  - ALA  119 )                          
 177: s001-A 8rk5-C   235 - 238 <=>  120 - 123   (VAL  235  - MET  238  <=> ASN  121  - MET  124 )                          
 177: s001-A 8rk5-C   243 - 246 <=>  141 - 144   (GLY  243  - THR  246  <=> SER  142  - TYR  145 )                          
 177: s001-A 8rk5-C   264 - 269 <=>  186 - 191   (GLN  264  - LEU  269  <=> HIS  187  - SER  192 )                          
 177: s001-A 8rk5-C   278 - 283 <=>  288 - 293   (LYS  278  - ASN  283  <=> ASP  289  - ASP  294 )                          
 177: s001-A 8rk5-C   321 - 324 <=>  306 - 309   (VAL  321  - ALA  324  <=> SER  307  - PRO  310 )                          
 178: s001-A 6qvf-B   158 - 161 <=>   22 -  25   (PHE  158  - LEU  161  <=> LEU   51  - ARG   54 )                          
 178: s001-A 6qvf-B   163 - 168 <=>   92 -  97   (ASN  163  - PHE  168  <=> SER  121  - ILE  126 )                          
 178: s001-A 6qvf-B   191 - 201 <=>   99 - 109   (ALA  191  - SER  201  <=> GLY  128  - GLU  138 )                          
 178: s001-A 6qvf-B   202 - 225 <=>  115 - 138   (GLY  202  - ALA  225  <=> GLU  144  - VAL  167 )                          
 178: s001-A 6qvf-B   268 - 273 <=>  168 - 173   (GLY  268  - MET  273  <=> TRP  197  - PHE  202 )                          

# Translation-rotation matrices
-matrix  "s001-A 6cl5-C  U(1,.)  -0.943161  0.005994  0.332283           -1.055578"
-matrix  "s001-A 6cl5-C  U(2,.)  -0.005104  0.999458 -0.032516          -45.200371"
-matrix  "s001-A 6cl5-C  U(3,.)  -0.332298 -0.032363 -0.942619           34.602058"
-matrix  "s001-A 6cl5-A  U(1,.)  -0.927880 -0.084885  0.363089           -1.824454"
-matrix  "s001-A 6cl5-A  U(2,.)   0.359406 -0.462987  0.810229           17.822586"
-matrix  "s001-A 6cl5-A  U(3,.)   0.099329  0.882291  0.460104          -37.592205"
-matrix  "s001-A 6cl6-D  U(1,.)  -0.107541  0.095261  0.989626          -75.698196"
-matrix  "s001-A 6cl6-D  U(2,.)  -0.976332 -0.197992 -0.087038           61.109394"
-matrix  "s001-A 6cl6-D  U(3,.)   0.187647 -0.975564  0.114299          177.766708"
-matrix  "s001-A 6cl5-E  U(1,.)  -0.958465  0.102861 -0.266016           -9.156707"
-matrix  "s001-A 6cl5-E  U(2,.)  -0.130982  0.669779  0.730917          -51.176132"
-matrix  "s001-A 6cl5-E  U(3,.)   0.253354  0.735402 -0.628487          -69.136726"
-matrix  "s001-A 6cl5-F  U(1,.)  -0.119947 -0.897062 -0.425315           46.772869"
-matrix  "s001-A 6cl5-F  U(2,.)   0.966465 -0.203493  0.156640           -1.685685"
-matrix  "s001-A 6cl5-F  U(3,.)  -0.227064 -0.392263  0.891387           61.671650"
-matrix  "s001-A 6cl6-F  U(1,.)   0.110442  0.022417  0.993630          -70.897209"
-matrix  "s001-A 6cl6-F  U(2,.)   0.689333 -0.721928 -0.060332          124.917175"
-matrix  "s001-A 6cl6-F  U(3,.)   0.715976  0.691605 -0.095184         -114.255684"
-matrix  "s001-A 6cl6-E  U(1,.)   0.033678  0.102512  0.994161          -82.905052"
-matrix  "s001-A 6cl6-E  U(2,.)   0.262987  0.958761 -0.107771         -158.157700"
-matrix  "s001-A 6cl6-E  U(3,.)  -0.964212  0.265081  0.005330          -13.949453"
-matrix  "s001-A 6cl6-B  U(1,.)   0.001875  0.075736  0.997126          -71.080353"
-matrix  "s001-A 6cl6-B  U(2,.)   0.041179  0.996276 -0.075749          -95.891525"
-matrix  "s001-A 6cl6-B  U(3,.)  -0.999150  0.041202 -0.001251           15.499645"
-matrix  "s001-A 6cl6-A  U(1,.)   0.004385  0.027099  0.999623          -68.461044"
-matrix  "s001-A 6cl6-A  U(2,.)  -0.970356 -0.241440  0.010802           37.841492"
-matrix  "s001-A 6cl6-A  U(3,.)   0.241642 -0.970037  0.025237          118.238594"
-matrix  "s001-A 6cl5-D  U(1,.)  -0.940129  0.116317 -0.320354           -9.872950"
-matrix  "s001-A 6cl5-D  U(2,.)   0.337344  0.451448 -0.826071          -52.208252"
-matrix  "s001-A 6cl5-D  U(3,.)   0.048537 -0.884683 -0.463659          101.930801"
-matrix  "s001-A 6cl5-B  U(1,.)  -0.953324 -0.109257  0.281491            6.321229"
-matrix  "s001-A 6cl5-B  U(2,.)  -0.141249 -0.662589 -0.735544           52.942413"
-matrix  "s001-A 6cl5-B  U(3,.)   0.266876 -0.740972  0.616229           45.498184"
-matrix  "s001-A 6cu2-A  U(1,.)   0.028920 -0.120094 -0.992341           21.810781"
-matrix  "s001-A 6cu2-A  U(2,.)  -0.274573 -0.955523  0.107636            9.769543"
-matrix  "s001-A 6cu2-A  U(3,.)  -0.961131  0.269357 -0.060609          -13.676451"
-matrix  "s001-A 6cl6-C  U(1,.)   0.084886  0.081748  0.993032          -70.465858"
-matrix  "s001-A 6cl6-C  U(2,.)   0.784323 -0.620147 -0.015994           75.695221"
-matrix  "s001-A 6cl6-C  U(3,.)   0.614518  0.780215 -0.116759          -67.887238"
-matrix  "s001-A 6ct8-A  U(1,.)   0.073880 -0.005618 -0.997251          212.957092"
-matrix  "s001-A 6ct8-A  U(2,.)   0.220883  0.975240  0.010870          -30.060492"
-matrix  "s001-A 6ct8-A  U(3,.)   0.972498 -0.221079  0.073291            6.963797"
-matrix  "s001-A 6eu4-C  U(1,.)  -0.095508  0.858405  0.504003         -215.314224"
-matrix  "s001-A 6eu4-C  U(2,.)   0.179082 -0.483239  0.856977          -43.437428"
-matrix  "s001-A 6eu4-C  U(3,.)   0.979187  0.172106 -0.107572          -15.112338"
-matrix  "s001-A 6iab-A  U(1,.)  -0.367109 -0.160004  0.916313         -197.704803"
-matrix  "s001-A 6iab-A  U(2,.)  -0.809329 -0.430621 -0.399440           74.077820"
-matrix  "s001-A 6iab-A  U(3,.)   0.458496 -0.888237  0.028589           10.763904"
-matrix  "s001-A 6eu4-A  U(1,.)  -0.053619  0.898938  0.434781         -212.001999"
-matrix  "s001-A 6eu4-A  U(2,.)  -0.953718  0.082913 -0.289046           53.336151"
-matrix  "s001-A 6eu4-A  U(3,.)  -0.295883 -0.430157  0.852888          -26.268278"
-matrix  "s001-A 6eu4-B  U(1,.)   0.137613  0.880666  0.453310         -216.929169"
-matrix  "s001-A 6eu4-B  U(2,.)   0.889072  0.091905 -0.448447           29.574633"
-matrix  "s001-A 6eu4-B  U(3,.)  -0.436593  0.464737 -0.770329           60.036636"
-matrix  "s001-A 5efv-C  U(1,.)  -0.308867 -0.281516 -0.908488          -86.732964"
-matrix  "s001-A 5efv-C  U(2,.)   0.950639 -0.121271 -0.285619           15.249589"
-matrix  "s001-A 5efv-C  U(3,.)  -0.029767 -0.951862  0.305077           16.715519"
-matrix  "s001-A 5efv-A  U(1,.)  -0.582901 -0.527930 -0.617670          -56.760410"
-matrix  "s001-A 5efv-A  U(2,.)  -0.487934 -0.380423  0.785620           16.844048"
-matrix  "s001-A 5efv-A  U(3,.)  -0.649728  0.759321 -0.035846           12.321006"
-matrix  "s001-A 5efv-B  U(1,.)  -0.640570 -0.092740 -0.762279          -58.527931"
-matrix  "s001-A 5efv-B  U(2,.)  -0.133188  0.991053 -0.008650            9.550940"
-matrix  "s001-A 5efv-B  U(3,.)   0.756261  0.095986 -0.647191           11.160117"
-matrix  "s001-A 1wvu-B  U(1,.)   0.193298 -0.965581 -0.174040           25.816708"
-matrix  "s001-A 1wvu-B  U(2,.)   0.981139  0.190526  0.032657           32.041912"
-matrix  "s001-A 1wvu-B  U(3,.)   0.001626 -0.177070  0.984197          -31.601320"
-matrix  "s001-A 1wvv-B  U(1,.)   0.193544 -0.966136 -0.170653           25.927845"
-matrix  "s001-A 1wvv-B  U(2,.)   0.981078  0.189679  0.038828           31.634787"
-matrix  "s001-A 1wvv-B  U(3,.)  -0.005144 -0.174939  0.984566          -31.743336"
-matrix  "s001-A 5m9f-B  U(1,.)   0.283605 -0.930875  0.230305            4.561342"
-matrix  "s001-A 5m9f-B  U(2,.)   0.638837  0.004294 -0.769330            0.051591"
-matrix  "s001-A 5m9f-B  U(3,.)   0.715161  0.365313  0.595895           35.858837"
-matrix  "s001-A 8onc-C  U(1,.)   0.219750 -0.769090 -0.600175          133.229813"
-matrix  "s001-A 8onc-C  U(2,.)   0.970425  0.109317  0.215231           33.702351"
-matrix  "s001-A 8onc-C  U(3,.)  -0.099923 -0.629722  0.770367          -62.183884"
-matrix  "s001-A 4uxg-G  U(1,.)   0.048902  0.109588  0.992773         -168.445129"
-matrix  "s001-A 4uxg-G  U(2,.)  -0.930369  0.366585  0.005363          -98.262878"
-matrix  "s001-A 4uxg-G  U(3,.)  -0.363348 -0.923908  0.119884           58.837917"
-matrix  "s001-A 4uxg-J  U(1,.)   0.170899 -0.341235  0.924312         -115.858803"
-matrix  "s001-A 4uxg-J  U(2,.)   0.770459 -0.538466 -0.341242           87.288445"
-matrix  "s001-A 4uxg-J  U(3,.)   0.614155  0.770463  0.170885          -47.263927"
-matrix  "s001-A 8ojn-D  U(1,.)   0.137829  0.513718  0.846815          131.596161"
-matrix  "s001-A 8ojn-D  U(2,.)   0.964358  0.125368 -0.233015           10.336228"
-matrix  "s001-A 8ojn-D  U(3,.)  -0.225867  0.848750 -0.478129          -27.013708"
-matrix  "s001-A 8onb-A  U(1,.)  -0.818444  0.523350 -0.237178          140.918320"
-matrix  "s001-A 8onb-A  U(2,.)  -0.516717 -0.850920 -0.094551           71.039452"
-matrix  "s001-A 8onb-A  U(3,.)  -0.251303  0.045170  0.966854          -77.950211"
-matrix  "s001-A 5nxh-C  U(1,.)  -0.853312  0.132146 -0.504376          -15.361304"
-matrix  "s001-A 5nxh-C  U(2,.)  -0.418545  0.403263  0.813756            7.032116"
-matrix  "s001-A 5nxh-C  U(3,.)   0.310931  0.905492 -0.288800           14.300447"
-matrix  "s001-A 5m9f-A  U(1,.)  -0.235700 -0.878607  0.415326           -2.707789"
-matrix  "s001-A 5m9f-A  U(2,.)  -0.882954  0.015063 -0.469217          -24.272671"
-matrix  "s001-A 5m9f-A  U(3,.)   0.406001 -0.477308 -0.779320           16.500006"
-matrix  "s001-A 8onb-D  U(1,.)  -0.854815 -0.468773 -0.222582          182.453018"
-matrix  "s001-A 8onb-D  U(2,.)   0.347361 -0.198228 -0.916540           47.954220"
-matrix  "s001-A 8onb-D  U(3,.)   0.385527 -0.860789  0.332281          -33.744240"
-matrix  "s001-A 8onb-F  U(1,.)  -0.509372  0.803706 -0.307567          144.287674"
-matrix  "s001-A 8onb-F  U(2,.)  -0.835337 -0.547666 -0.047680           77.658966"
-matrix  "s001-A 8onb-F  U(3,.)  -0.206764  0.232635  0.950331          -50.918724"
-matrix  "s001-A 8onc-D  U(1,.)   0.209637  0.292374  0.933043           77.185455"
-matrix  "s001-A 8onc-D  U(2,.)  -0.212928 -0.917695  0.335406            8.575331"
-matrix  "s001-A 8onc-D  U(3,.)   0.954313 -0.268985 -0.130128           -4.541860"
-matrix  "s001-A 8onb-B  U(1,.)  -0.564029 -0.776641 -0.280535          180.682816"
-matrix  "s001-A 8onb-B  U(2,.)   0.380347  0.057204 -0.923073           74.143829"
-matrix  "s001-A 8onb-B  U(3,.)   0.732944 -0.627341  0.263128          -32.808540"
-matrix  "s001-A 5m9f-C  U(1,.)   0.272151 -0.784270  0.557543           12.894725"
-matrix  "s001-A 5m9f-C  U(2,.)   0.068791  0.593788  0.801675           11.839726"
-matrix  "s001-A 5m9f-C  U(3,.)  -0.959792 -0.179823  0.215551            6.444001"
-matrix  "s001-A 4uxg-K  U(1,.)  -0.223449 -0.247114  0.942871         -126.266975"
-matrix  "s001-A 4uxg-K  U(2,.)  -0.924487 -0.252789 -0.285345           51.825882"
-matrix  "s001-A 4uxg-K  U(3,.)   0.308860 -0.935432 -0.171968          100.477844"
-matrix  "s001-A 4uxf-C  U(1,.)   0.929103  0.217190 -0.299326          -37.244190"
-matrix  "s001-A 4uxf-C  U(2,.)   0.119740  0.589113  0.799130          -57.894283"
-matrix  "s001-A 4uxf-C  U(3,.)   0.349900 -0.778315  0.521340          -15.374466"
-matrix  "s001-A 8onc-B  U(1,.)   0.980423  0.195951 -0.019336          143.371780"
-matrix  "s001-A 8onc-B  U(2,.)  -0.156259  0.714539 -0.681921           60.241787"
-matrix  "s001-A 8onc-B  U(3,.)  -0.119807  0.671593  0.731170          -35.799984"
-matrix  "s001-A 8ojn-C  U(1,.)   0.241052  0.772731  0.587181          133.077759"
-matrix  "s001-A 8ojn-C  U(2,.)   0.968237 -0.150070 -0.199992           44.139477"
-matrix  "s001-A 8ojn-C  U(3,.)  -0.066422  0.616738 -0.784361          -11.243614"
-matrix  "s001-A 8ojn-F  U(1,.)   0.997885  0.022144  0.061122          115.201141"
-matrix  "s001-A 8ojn-F  U(2,.)  -0.007881 -0.892057  0.451854           33.592842"
-matrix  "s001-A 8ojn-F  U(3,.)   0.064530 -0.451380 -0.889996          -29.447859"
-matrix  "s001-A 8onc-F  U(1,.)  -0.886816  0.428403  0.173290          105.857094"
-matrix  "s001-A 8onc-F  U(2,.)   0.374490  0.446496  0.812649          -15.202886"
-matrix  "s001-A 8onc-F  U(3,.)   0.270768  0.785565 -0.556392            7.354991"
-matrix  "s001-A 8onc-A  U(1,.)  -0.034317  0.528363 -0.848325          164.076767"
-matrix  "s001-A 8onc-A  U(2,.)  -0.015703 -0.849005 -0.528151           25.863041"
-matrix  "s001-A 8onc-A  U(3,.)  -0.999288 -0.004804  0.037432          -37.460361"
-matrix  "s001-A 5nxf-C  U(1,.)  -0.732329  0.045068  0.679458         -100.581589"
-matrix  "s001-A 5nxf-C  U(2,.)   0.630589  0.421476  0.651702          -11.588993"
-matrix  "s001-A 5nxf-C  U(3,.)  -0.257004  0.905719 -0.337078           28.162861"
-matrix  "s001-A 8ond-A  U(1,.)  -0.635089 -0.201136  0.745793           58.120815"
-matrix  "s001-A 8ond-A  U(2,.)   0.010864 -0.967734 -0.251741           37.058098"
-matrix  "s001-A 8ond-A  U(3,.)   0.772363 -0.151776  0.616782           19.048498"
-matrix  "s001-A 8ojn-A  U(1,.)   0.061016 -0.449299  0.891295          116.906097"
-matrix  "s001-A 8ojn-A  U(2,.)   0.002230  0.893018  0.450015           28.942156"
-matrix  "s001-A 8ojn-A  U(3,.)  -0.998134 -0.025471  0.055491          -40.619457"
-matrix  "s001-A 4uxf-B  U(1,.)   0.909563 -0.120464 -0.397723          -26.028967"
-matrix  "s001-A 4uxf-B  U(2,.)  -0.117685 -0.992552  0.031490           23.210249"
-matrix  "s001-A 4uxf-B  U(3,.)  -0.398554  0.018164 -0.916965           92.171875"
-matrix  "s001-A 4uxg-F  U(1,.)   0.005239  0.405229 -0.914200          -65.935715"
-matrix  "s001-A 4uxg-F  U(2,.)   0.570116  0.749869  0.335655          -22.492550"
-matrix  "s001-A 4uxg-F  U(3,.)   0.821547 -0.522959 -0.227099           44.617920"
-matrix  "s001-A 4uxg-B  U(1,.)   0.239439  0.159994 -0.957638           93.544426"
-matrix  "s001-A 4uxg-B  U(2,.)   0.394666  0.885126  0.246558          -34.690155"
-matrix  "s001-A 4uxg-B  U(3,.)   0.887078 -0.436982  0.148790           74.250595"
-matrix  "s001-A 8ojn-E  U(1,.)   0.181022 -0.732700  0.656035          134.356049"
-matrix  "s001-A 8ojn-E  U(2,.)  -0.131894  0.642944  0.754472           31.896185"
-matrix  "s001-A 8ojn-E  U(3,.)  -0.974595 -0.223103  0.019749           -8.098542"
-matrix  "s001-A 8onb-C  U(1,.)   0.208404  0.081010 -0.974682          179.100250"
-matrix  "s001-A 8onb-C  U(2,.)  -0.735810  0.669511 -0.101683           26.310831"
-matrix  "s001-A 8onb-C  U(3,.)   0.644323  0.738372  0.199136          -72.207962"
-matrix  "s001-A 8onb-E  U(1,.)   0.197745 -0.086264 -0.976450          153.846420"
-matrix  "s001-A 8onb-E  U(2,.)  -0.404128  0.900353 -0.161383           32.752296"
-matrix  "s001-A 8onb-E  U(3,.)   0.893072  0.426523  0.143179          -76.352043"
-matrix  "s001-A 4uxe-C  U(1,.)   0.903891  0.221478 -0.365963          -31.231564"
-matrix  "s001-A 4uxe-C  U(2,.)   0.183068  0.572934  0.798895          -59.436222"
-matrix  "s001-A 4uxe-C  U(3,.)   0.386610 -0.789110  0.477324          -14.131437"
-matrix  "s001-A 8onc-E  U(1,.)  -0.898936  0.027157  0.437237           72.305283"
-matrix  "s001-A 8onc-E  U(2,.)   0.345727  0.656949  0.669993          -26.336346"
-matrix  "s001-A 8onc-E  U(3,.)  -0.269047  0.753446 -0.599944           26.070929"
-matrix  "s001-A 4uxe-A  U(1,.)   0.739555 -0.006869 -0.673061           -4.231046"
-matrix  "s001-A 4uxe-A  U(2,.)  -0.592178  0.468713 -0.655465           62.809811"
-matrix  "s001-A 4uxe-A  U(3,.)   0.319974  0.883324  0.342572          -24.135527"
-matrix  "s001-A 4uxg-D  U(1,.)  -0.270903  0.158966 -0.949390          -53.625385"
-matrix  "s001-A 4uxg-D  U(2,.)  -0.962594 -0.039731  0.268018           11.899198"
-matrix  "s001-A 4uxg-D  U(3,.)   0.004886  0.986484  0.163783          -27.945932"
-matrix  "s001-A 5nxf-B  U(1,.)  -0.902132  0.226966  0.366939          -86.938171"
-matrix  "s001-A 5nxf-B  U(2,.)  -0.190248  0.554065 -0.810443           51.957920"
-matrix  "s001-A 5nxf-B  U(3,.)  -0.387251 -0.800936 -0.456660           35.889267"
-matrix  "s001-A 8ojn-B  U(1,.)   0.985624 -0.135640  0.100729          143.493561"
-matrix  "s001-A 8ojn-B  U(2,.)  -0.165192 -0.648608  0.742980           10.320559"
-matrix  "s001-A 8ojn-B  U(3,.)  -0.035444 -0.748939 -0.661690          -23.292728"
-matrix  "s001-A 5nxh-A  U(1,.)  -0.609792 -0.162435 -0.775737          -17.109484"
-matrix  "s001-A 5nxh-A  U(2,.)   0.146746 -0.984989  0.090897            8.802579"
-matrix  "s001-A 5nxh-A  U(3,.)  -0.778858 -0.058408  0.624475           24.731115"
-matrix  "s001-A 4uxg-I  U(1,.)   0.203010 -0.184665  0.961606         -125.674698"
-matrix  "s001-A 4uxg-I  U(2,.)   0.069988 -0.976807 -0.202360          129.894958"
-matrix  "s001-A 4uxg-I  U(3,.)   0.976672  0.108382 -0.185378          109.384781"
-matrix  "s001-A 5nxh-B  U(1,.)  -0.597911  0.246407 -0.762749          -18.012676"
-matrix  "s001-A 5nxh-B  U(2,.)   0.761582  0.471412 -0.444706            0.370732"
-matrix  "s001-A 5nxh-B  U(3,.)   0.249990 -0.846791 -0.469522           22.279938"
-matrix  "s001-A 5nxf-A  U(1,.)  -0.230094  0.957952  0.171420           80.897598"
-matrix  "s001-A 5nxf-A  U(2,.)   0.161441 -0.136131  0.977448          -11.340981"
-matrix  "s001-A 5nxf-A  U(3,.)   0.959684  0.252579 -0.123330          -56.251328"
-matrix  "s001-A 4uxf-A  U(1,.)  -0.466609 -0.830560 -0.304050          110.789268"
-matrix  "s001-A 4uxf-A  U(2,.)   0.749674 -0.553809  0.362332          -10.572511"
-matrix  "s001-A 4uxf-A  U(3,.)  -0.469325 -0.058871  0.881061          -91.929939"
-matrix  "s001-A 4uxg-L  U(1,.)   0.184567  0.000515  0.982820         -144.614334"
-matrix  "s001-A 4uxg-L  U(2,.)   0.048448  0.998779 -0.009622          -53.696438"
-matrix  "s001-A 4uxg-L  U(3,.)  -0.981625  0.049391  0.184317          -11.396323"
-matrix  "s001-A 4uxg-C  U(1,.)   0.149347  0.787703  0.597678          -55.005215"
-matrix  "s001-A 4uxg-C  U(2,.)  -0.560309  0.565461 -0.605233           68.793159"
-matrix  "s001-A 4uxg-C  U(3,.)  -0.814708 -0.244495  0.525807         -168.718857"
-matrix  "s001-A 2d49-A  U(1,.)  -0.304006 -0.943409  0.132514          -70.626305"
-matrix  "s001-A 2d49-A  U(2,.)  -0.846006  0.203391 -0.492854           28.125124"
-matrix  "s001-A 2d49-A  U(3,.)   0.438011 -0.261938 -0.859962            7.176956"
-matrix  "s001-A 4uxg-A  U(1,.)  -0.683893 -0.175211  0.708231         -102.226616"
-matrix  "s001-A 4uxg-A  U(2,.)   0.418718 -0.889208  0.184346           57.625919"
-matrix  "s001-A 4uxg-A  U(3,.)   0.597466  0.422623  0.681487         -119.633781"
-matrix  "s001-A 5yvq-A  U(1,.)  -0.253334  0.961126  0.109812           44.865692"
-matrix  "s001-A 5yvq-A  U(2,.)   0.951659  0.227226  0.206672          -65.854179"
-matrix  "s001-A 5yvq-A  U(3,.)   0.173686  0.156860 -0.972228          160.150101"
-matrix  "s001-A 4uxe-B  U(1,.)   0.192159  0.151452  0.969607           -9.714562"
-matrix  "s001-A 4uxe-B  U(2,.)   0.302008  0.930944 -0.205266           19.930283"
-matrix  "s001-A 4uxe-B  U(3,.)  -0.933738  0.332272  0.133149          -34.386620"
-matrix  "s001-A 4uxg-E  U(1,.)   0.959684  0.280451  0.018789           64.494347"
-matrix  "s001-A 4uxg-E  U(2,.)  -0.279345  0.959043 -0.046942          -35.032017"
-matrix  "s001-A 4uxg-E  U(3,.)  -0.031185  0.039801  0.998721          -40.493355"
-matrix  "s001-A 4uw8-G  U(1,.)  -0.894026  0.419755 -0.156598           84.083443"
-matrix  "s001-A 4uw8-G  U(2,.)  -0.009897  0.330949  0.943597          -36.718739"
-matrix  "s001-A 4uw8-G  U(3,.)   0.447905  0.845150 -0.291723          -45.962910"
-matrix  "s001-A 5aq5-L  U(1,.)   0.162824  0.315542  0.934838           38.799660"
-matrix  "s001-A 5aq5-L  U(2,.)   0.538116  0.765760 -0.352197         -119.262833"
-matrix  "s001-A 5aq5-L  U(3,.)  -0.826994  0.560397 -0.045114           44.992641"
-matrix  "s001-A 4uw8-F  U(1,.)  -0.355891  0.362079 -0.861534          156.115082"
-matrix  "s001-A 4uw8-F  U(2,.)   0.559610  0.820901  0.113833          -73.312294"
-matrix  "s001-A 4uw8-F  U(3,.)   0.748451 -0.441611 -0.494774            7.894583"
-matrix  "s001-A 4uw8-D  U(1,.)  -0.783741  0.612722  0.101596          105.046715"
-matrix  "s001-A 4uw8-D  U(2,.)  -0.213161 -0.111719 -0.970609           91.923912"
-matrix  "s001-A 4uw8-D  U(3,.)  -0.583363 -0.782363  0.218167           57.747654"
-matrix  "s001-A 5aq5-H  U(1,.)  -0.215400 -0.579421 -0.786050           56.322094"
-matrix  "s001-A 5aq5-H  U(2,.)  -0.096759  0.813648 -0.573250          -94.342667"
-matrix  "s001-A 5aq5-H  U(3,.)   0.971720 -0.047420 -0.231324          -32.423592"
-matrix  "s001-A 5aq5-F  U(1,.)   0.469226  0.244592  0.848529           72.539597"
-matrix  "s001-A 5aq5-F  U(2,.)  -0.680367 -0.512429  0.523944           89.356094"
-matrix  "s001-A 5aq5-F  U(3,.)   0.562964 -0.823159 -0.074032           -9.922579"
-matrix  "s001-A 8oml-A  U(1,.)   0.864162 -0.000005  0.503214           42.606216"
-matrix  "s001-A 8oml-A  U(2,.)   0.422516  0.543160 -0.725574           -2.910536"
-matrix  "s001-A 8oml-A  U(3,.)  -0.273322  0.839629  0.469380           12.689327"
-matrix  "s001-A 4uxg-H  U(1,.)   0.389178  0.061263  0.919123         -127.610008"
-matrix  "s001-A 4uxg-H  U(2,.)   0.685208  0.647612 -0.333299           48.084431"
-matrix  "s001-A 4uxg-H  U(3,.)  -0.615654  0.759503  0.210059         -125.918854"
-matrix  "s001-A 4a0u-C  U(1,.)   0.445266  0.876754  0.181770           89.224785"
-matrix  "s001-A 4a0u-C  U(2,.)  -0.842908  0.478920 -0.245237           -5.604962"
-matrix  "s001-A 4a0u-C  U(3,.)  -0.302066 -0.044020  0.952270          -28.230341"
-matrix  "s001-A 5aq5-D  U(1,.)  -0.188773  0.818121  0.543178           91.333755"
-matrix  "s001-A 5aq5-D  U(2,.)   0.936304 -0.016855  0.350785          -55.190128"
-matrix  "s001-A 5aq5-D  U(3,.)   0.296140  0.574799 -0.762828          -61.563854"
-matrix  "s001-A 4a0t-A  U(1,.)  -0.608809  0.599957 -0.519041           72.718750"
-matrix  "s001-A 4a0t-A  U(2,.)  -0.776072 -0.314735  0.546492           29.644062"
-matrix  "s001-A 4a0t-A  U(3,.)   0.164512  0.735522  0.657223          -29.288509"
-matrix  "s001-A 5aq5-J  U(1,.)   0.774612 -0.306267  0.553332           31.442265"
-matrix  "s001-A 5aq5-J  U(2,.)  -0.514464  0.203725  0.832960           35.569149"
-matrix  "s001-A 5aq5-J  U(3,.)  -0.367836 -0.929891  0.000244          125.783112"
-matrix  "s001-A 5aq5-C  U(1,.)  -0.354977 -0.077815 -0.931631           66.277374"
-matrix  "s001-A 5aq5-C  U(2,.)  -0.288250 -0.938868  0.188251           39.249443"
-matrix  "s001-A 5aq5-C  U(3,.)  -0.889327  0.335367  0.310847           38.595707"
-matrix  "s001-A 5aq5-A  U(1,.)   0.522832 -0.271231 -0.808134           47.732025"
-matrix  "s001-A 5aq5-A  U(2,.)  -0.644443  0.494785 -0.582993           -9.132404"
-matrix  "s001-A 5aq5-A  U(3,.)   0.557979  0.825604  0.083897          -26.759037"
-matrix  "s001-A 5aq5-G  U(1,.)  -0.502002  0.351588 -0.790177            7.527487"
-matrix  "s001-A 5aq5-G  U(2,.)  -0.862599 -0.269664  0.428025           75.062798"
-matrix  "s001-A 5aq5-G  U(3,.)  -0.062594  0.896475  0.438651           -5.972245"
-matrix  "s001-A 4uw8-E  U(1,.)   0.173972  0.956473 -0.234293           54.662285"
-matrix  "s001-A 4uw8-E  U(2,.)  -0.780297  0.279032  0.559712            2.699155"
-matrix  "s001-A 4uw8-E  U(3,.)   0.600725  0.085444  0.794877          -93.695534"
-matrix  "s001-A 5aq5-E  U(1,.)  -0.423560 -0.006660  0.905844          150.261581"
-matrix  "s001-A 5aq5-E  U(2,.)  -0.297276  0.945616 -0.132050          -13.023497"
-matrix  "s001-A 5aq5-E  U(3,.)  -0.855701 -0.325217 -0.402505           67.513374"
-matrix  "s001-A 4a0t-C  U(1,.)  -0.768835 -0.497271  0.402014          121.502800"
-matrix  "s001-A 4a0t-C  U(2,.)   0.173576 -0.767380 -0.617252           34.586563"
-matrix  "s001-A 4a0t-C  U(3,.)   0.615438 -0.404785  0.676302           11.274277"
-matrix  "s001-A 4a0t-B  U(1,.)   0.246320 -0.636248 -0.731106          110.899086"
-matrix  "s001-A 4a0t-B  U(2,.)  -0.367804  0.636552 -0.677881          -16.276896"
-matrix  "s001-A 4a0t-B  U(3,.)   0.896687  0.435879 -0.077219          -29.448130"
-matrix  "s001-A 4uw7-A  U(1,.)   0.774446 -0.490805  0.399179           32.475323"
-matrix  "s001-A 4uw7-A  U(2,.)   0.052799  0.678915  0.732316          -14.610720"
-matrix  "s001-A 4uw7-A  U(3,.)  -0.630433 -0.546063  0.551697           33.174019"
-matrix  "s001-A 4uw8-H  U(1,.)  -0.783761 -0.604777  0.141294          134.295715"
-matrix  "s001-A 4uw8-H  U(2,.)  -0.572998  0.616385 -0.540132           -8.460238"
-matrix  "s001-A 4uw8-H  U(3,.)   0.239568 -0.504296 -0.829634           47.997066"
-matrix  "s001-A 4a0u-A  U(1,.)  -0.846446  0.394595 -0.357524           80.905205"
-matrix  "s001-A 4a0u-A  U(2,.)   0.237620 -0.320951 -0.916803           35.061279"
-matrix  "s001-A 4a0u-A  U(3,.)  -0.476513 -0.860979  0.177904           -9.815698"
-matrix  "s001-A 4uw8-I  U(1,.)  -0.537700  0.114626  0.835308           70.924423"
-matrix  "s001-A 4uw8-I  U(2,.)  -0.451894 -0.875580 -0.170739           67.946236"
-matrix  "s001-A 4uw8-I  U(3,.)   0.711808 -0.469277  0.522598            4.514437"
-matrix  "s001-A 4a0u-B  U(1,.)   0.415012 -0.008978 -0.909772          121.516136"
-matrix  "s001-A 4a0u-B  U(2,.)   0.582073  0.771149  0.257915            7.478214"
-matrix  "s001-A 4a0u-B  U(3,.)   0.699254 -0.636591  0.325261            9.898496"
-matrix  "s001-A 8oml-B  U(1,.)   0.462753  0.526570 -0.713151           73.343704"
-matrix  "s001-A 8oml-B  U(2,.)   0.358170 -0.846941 -0.392945           -7.673141"
-matrix  "s001-A 8oml-B  U(3,.)  -0.810909 -0.073593 -0.580526           47.967693"
-matrix  "s001-A 8oml-C  U(1,.)   0.583073 -0.663637 -0.468628           66.370529"
-matrix  "s001-A 8oml-C  U(2,.)   0.714714  0.144747  0.684275          -38.333244"
-matrix  "s001-A 8oml-C  U(3,.)  -0.386277 -0.733917  0.558708           16.279861"
-matrix  "s001-A 4uw8-A  U(1,.)  -0.045587 -0.996520 -0.069788          132.427383"
-matrix  "s001-A 4uw8-A  U(2,.)  -0.156079 -0.061898  0.985803          -92.081543"
-matrix  "s001-A 4uw8-A  U(3,.)  -0.986692  0.055832 -0.152714          137.968201"
-matrix  "s001-A 4uw7-C  U(1,.)   0.704146  0.342338  0.622080           33.094952"
-matrix  "s001-A 4uw7-C  U(2,.)   0.554678  0.281758 -0.782908          -15.629233"
-matrix  "s001-A 4uw7-C  U(3,.)  -0.443295  0.896335  0.008512           33.353249"
-matrix  "s001-A 4uw8-B  U(1,.)   0.875311 -0.458256  0.154379          -21.823963"
-matrix  "s001-A 4uw8-B  U(2,.)  -0.328968 -0.798306 -0.504467          129.820923"
-matrix  "s001-A 4uw8-B  U(3,.)   0.354417  0.390780 -0.849517           49.978157"
-matrix  "s001-A 1aiw-A  U(1,.)  -0.550171 -0.826670 -0.118020          -69.711517"
-matrix  "s001-A 1aiw-A  U(2,.)  -0.777348  0.558638 -0.289230           13.823539"
-matrix  "s001-A 1aiw-A  U(3,.)   0.305028 -0.067383 -0.949957           21.352165"
-matrix  "s001-A 4uw7-B  U(1,.)   0.797206  0.528528  0.291755           64.371521"
-matrix  "s001-A 4uw7-B  U(2,.)   0.532586 -0.388141 -0.752129           -5.569810"
-matrix  "s001-A 4uw7-B  U(3,.)  -0.284279  0.754987 -0.590915           19.120136"
-matrix  "s001-A 8ju3-A  U(1,.)  -0.030533 -0.230359 -0.972627           36.856892"
-matrix  "s001-A 8ju3-A  U(2,.)  -0.828675 -0.538270  0.153499          -21.074490"
-matrix  "s001-A 8ju3-A  U(3,.)  -0.558896  0.810679 -0.174458           -4.254092"
-matrix  "s001-A 5aq5-K  U(1,.)   0.770036  0.554155  0.316159          -42.523441"
-matrix  "s001-A 5aq5-K  U(2,.)   0.531280 -0.831336  0.163161           18.130953"
-matrix  "s001-A 5aq5-K  U(3,.)   0.353251  0.042329 -0.934570          -31.218611"
-matrix  "s001-A 4uw8-C  U(1,.)   0.111486 -0.573976  0.811248           -3.727116"
-matrix  "s001-A 4uw8-C  U(2,.)   0.993399  0.042171 -0.106682         -103.836029"
-matrix  "s001-A 4uw8-C  U(3,.)   0.027022  0.817786  0.574888          -93.725464"
-matrix  "s001-A 5aq5-I  U(1,.)  -0.790386  0.391188 -0.471447           68.243790"
-matrix  "s001-A 5aq5-I  U(2,.)  -0.535035 -0.815623  0.220221           94.340630"
-matrix  "s001-A 5aq5-I  U(3,.)  -0.298375  0.426300  0.853956           44.986946"
-matrix  "s001-A 8xb5-B  U(1,.)   0.763887 -0.448017  0.464498          -79.049614"
-matrix  "s001-A 8xb5-B  U(2,.)   0.645003  0.553638 -0.526742         -113.519844"
-matrix  "s001-A 8xb5-B  U(3,.)  -0.021175  0.701973  0.711888         -198.827530"
-matrix  "s001-A 8xb5-A  U(1,.)   0.294391 -0.916208  0.271841          102.106232"
-matrix  "s001-A 8xb5-A  U(2,.)   0.739398  0.038140 -0.672188          -27.049248"
-matrix  "s001-A 8xb5-A  U(3,.)   0.605496  0.398884  0.688670         -268.282837"
-matrix  "s001-A 8xb5-L  U(1,.)  -0.085792 -0.875225  0.476047          132.786224"
-matrix  "s001-A 8xb5-L  U(2,.)   0.641596 -0.414080 -0.645672           56.356041"
-matrix  "s001-A 8xb5-L  U(3,.)   0.762230  0.250036  0.597066         -242.492065"
-matrix  "s001-A 5aq5-B  U(1,.)  -0.641788 -0.299333 -0.706051          117.311180"
-matrix  "s001-A 5aq5-B  U(2,.)   0.366222 -0.928541  0.060769           26.311441"
-matrix  "s001-A 5aq5-B  U(3,.)  -0.673788 -0.219570  0.705549           39.242191"
-matrix  "s001-A 8xb5-C  U(1,.)   0.906755 -0.168146  0.386681         -141.201630"
-matrix  "s001-A 8xb5-C  U(2,.)   0.399204  0.637595 -0.658869          -77.931114"
-matrix  "s001-A 8xb5-C  U(3,.)  -0.135760  0.751797  0.645267         -189.628250"
-matrix  "s001-A 8xb5-J  U(1,.)  -0.833393 -0.358479  0.420652          181.288040"
-matrix  "s001-A 8xb5-J  U(2,.)  -0.004693 -0.756496 -0.653982          226.755905"
-matrix  "s001-A 8xb5-J  U(3,.)   0.552660 -0.546998  0.628776          -79.876808"
-matrix  "s001-A 8xb5-F  U(1,.)   0.058617  0.955854  0.287935         -174.606323"
-matrix  "s001-A 8xb5-F  U(2,.)  -0.674657  0.250523 -0.694317          184.710556"
-matrix  "s001-A 8xb5-F  U(3,.)  -0.735800 -0.153559  0.659559           63.451412"
-matrix  "s001-A 8onf-B  U(1,.)   0.342847  0.409324  0.845524           81.336304"
-matrix  "s001-A 8onf-B  U(2,.)   0.630808  0.566638 -0.530096           -2.194368"
-matrix  "s001-A 8onf-B  U(3,.)  -0.696087  0.715105 -0.063934           -8.780877"
-matrix  "s001-A 2x3h-B  U(1,.)  -0.248929  0.886893 -0.389173           46.227829"
-matrix  "s001-A 2x3h-B  U(2,.)   0.955934  0.160412 -0.245883           -4.797783"
-matrix  "s001-A 2x3h-B  U(3,.)  -0.155644 -0.433231 -0.887742          120.761665"
-matrix  "s001-A 8xb5-D  U(1,.)   0.861663  0.355253  0.362397         -219.139008"
-matrix  "s001-A 8xb5-D  U(2,.)  -0.021962  0.739545 -0.672749          -18.424274"
-matrix  "s001-A 8xb5-D  U(3,.)  -0.507005  0.571724  0.645041          -95.519928"
-matrix  "s001-A 8onf-C  U(1,.)   0.835658  0.547095  0.048609           82.858055"
-matrix  "s001-A 8onf-C  U(2,.)   0.514275 -0.810451  0.280518           18.701012"
-matrix  "s001-A 8onf-C  U(3,.)   0.192866 -0.209419 -0.958617           13.083896"
-matrix  "s001-A 8xb5-H  U(1,.)  -0.714491  0.643874  0.273731            8.805536"
-matrix  "s001-A 8xb5-H  U(2,.)  -0.621664 -0.404749 -0.670605          277.536530"
-matrix  "s001-A 8xb5-H  U(3,.)  -0.320993 -0.649310  0.689463           65.632118"
-matrix  "s001-A 7agv-F  U(1,.)  -0.914783 -0.321274 -0.244857           21.261717"
-matrix  "s001-A 7agv-F  U(2,.)   0.031537  0.547511 -0.836204          -25.673820"
-matrix  "s001-A 7agv-F  U(3,.)   0.402712 -0.772668 -0.490721           73.459290"
-matrix  "s001-A 8xb5-I  U(1,.)  -0.883710  0.085881  0.460089          106.755722"
-matrix  "s001-A 8xb5-I  U(2,.)  -0.397874 -0.655536 -0.641848          273.528473"
-matrix  "s001-A 8xb5-I  U(3,.)   0.246482 -0.750265  0.613473           10.726915"
-matrix  "s001-A 8xb6-B  U(1,.)   0.766322 -0.567480  0.301194          -43.784733"
-matrix  "s001-A 8xb6-B  U(2,.)   0.562307  0.365685 -0.741678          -42.860214"
-matrix  "s001-A 8xb6-B  U(3,.)   0.310745  0.737727  0.599330         -256.276031"
-matrix  "s001-A 8xb6-L  U(1,.)  -0.079791 -0.958650  0.273172          172.612198"
-matrix  "s001-A 8xb6-L  U(2,.)   0.631084 -0.260712 -0.730590           52.534325"
-matrix  "s001-A 8xb6-L  U(3,.)   0.771600  0.114100  0.625792         -234.035904"
-matrix  "s001-A 2x3h-A  U(1,.)   0.333861  0.924308 -0.184912           15.161331"
-matrix  "s001-A 2x3h-A  U(2,.)  -0.575488  0.355233  0.736629          -81.927719"
-matrix  "s001-A 2x3h-A  U(3,.)   0.746559 -0.139517  0.650526          -58.553272"
-matrix  "s001-A 8bys-A  U(1,.)  -0.792948  0.599821 -0.106993           -0.149146"
-matrix  "s001-A 8bys-A  U(2,.)   0.176710  0.394457  0.901763         -218.456497"
-matrix  "s001-A 8bys-A  U(3,.)   0.583101  0.696145 -0.418779         -151.130753"
-matrix  "s001-A 7qh3-A  U(1,.)  -0.824689  0.386868 -0.412579            1.579997"
-matrix  "s001-A 7qh3-A  U(2,.)  -0.536705 -0.765418  0.355081           10.337010"
-matrix  "s001-A 7qh3-A  U(3,.)  -0.178426  0.514264  0.838866           28.653637"
-matrix  "s001-A 2x3h-C  U(1,.)  -0.204821  0.978753  0.009535            2.312749"
-matrix  "s001-A 2x3h-C  U(2,.)  -0.360469 -0.066370 -0.930407           97.833153"
-matrix  "s001-A 2x3h-C  U(3,.)  -0.910006 -0.194004  0.366404            0.927369"
-matrix  "s001-A 8xb6-H  U(1,.)  -0.879742  0.288089  0.378231           35.317459"
-matrix  "s001-A 8xb6-H  U(2,.)   0.342817  0.935570  0.084772         -258.375641"
-matrix  "s001-A 8xb6-H  U(3,.)  -0.329439  0.204242 -0.921822          150.569977"
-matrix  "s001-A 8ean-0  U(1,.)   0.057563 -0.099165 -0.993405          182.908676"
-matrix  "s001-A 8ean-0  U(2,.)   0.924858  0.379991  0.015659         -247.221268"
-matrix  "s001-A 8ean-0  U(3,.)   0.375932 -0.919659  0.113587          137.746674"
-matrix  "s001-A 8rk5-A  U(1,.)  -0.808620 -0.288716  0.512617           73.736404"
-matrix  "s001-A 8rk5-A  U(2,.)   0.426270 -0.888045  0.172250           46.428696"
-matrix  "s001-A 8rk5-A  U(3,.)   0.405496  0.357798  0.841162         -141.002975"
-matrix  "s001-A 7agv-H  U(1,.)   0.738483 -0.009567 -0.674204           68.111336"
-matrix  "s001-A 7agv-H  U(2,.)  -0.641469 -0.318050 -0.698113           32.390141"
-matrix  "s001-A 7agv-H  U(3,.)  -0.207752  0.948026 -0.241011          -39.341778"
-matrix  "s001-A 8xb5-G  U(1,.)  -0.479919 -0.148487 -0.864656          201.094421"
-matrix  "s001-A 8xb5-G  U(2,.)  -0.378909  0.923992  0.051633         -146.509583"
-matrix  "s001-A 8xb5-G  U(3,.)   0.791269  0.352406 -0.499704         -114.614655"
-matrix  "s001-A 7ahm-C  U(1,.)  -0.144739 -0.974967  0.168792           56.921631"
-matrix  "s001-A 7ahm-C  U(2,.)  -0.607025 -0.047222 -0.793279           21.684752"
-matrix  "s001-A 7ahm-C  U(3,.)   0.781391 -0.217279 -0.584994          -17.458921"
-matrix  "s001-A 8xb5-E  U(1,.)  -0.602214  0.377963 -0.703194          118.607384"
-matrix  "s001-A 8xb5-E  U(2,.)   0.624472  0.771779 -0.119969         -263.434509"
-matrix  "s001-A 8xb5-E  U(3,.)   0.497366 -0.511372 -0.700803          120.378830"
-matrix  "s001-A 8xb5-K  U(1,.)   0.490177 -0.400955 -0.773926           69.535141"
-matrix  "s001-A 8xb5-K  U(2,.)  -0.673916 -0.737450 -0.044777          198.167648"
-matrix  "s001-A 8xb5-K  U(3,.)  -0.552779  0.543510 -0.631690          108.021957"
-matrix  "s001-A 8xb6-I  U(1,.)  -0.963741  0.121397  0.237627          147.573959"
-matrix  "s001-A 8xb6-I  U(2,.)  -0.255186 -0.679603 -0.687765          273.321777"
-matrix  "s001-A 8xb6-I  U(3,.)   0.077999 -0.723466  0.685940           11.407264"
-matrix  "s001-A 8xb6-F  U(1,.)   0.091359  0.987797  0.126139         -162.561615"
-matrix  "s001-A 8xb6-F  U(2,.)  -0.607996  0.155649 -0.778534          210.531693"
-matrix  "s001-A 8xb6-F  U(3,.)  -0.788666 -0.005565  0.614796           49.204319"
-matrix  "s001-A 8xb6-A  U(1,.)   0.705953 -0.624204  0.334663          -63.190769"
-matrix  "s001-A 8xb6-A  U(2,.)  -0.689816 -0.713099  0.125076          187.860794"
-matrix  "s001-A 8xb6-A  U(3,.)   0.160575 -0.319154 -0.934000          155.044189"
-matrix  "s001-A 7ahm-D  U(1,.)   0.656474  0.411171  0.632440           40.943390"
-matrix  "s001-A 7ahm-D  U(2,.)   0.491651 -0.869074  0.054679           43.104099"
-matrix  "s001-A 7ahm-D  U(3,.)   0.572119  0.275044 -0.772677          -57.369442"
-matrix  "s001-A 8xb6-E  U(1,.)   0.511652  0.757868  0.404783         -233.385147"
-matrix  "s001-A 8xb6-E  U(2,.)  -0.513091  0.647403 -0.563566           73.350235"
-matrix  "s001-A 8xb6-E  U(3,.)  -0.689166  0.080659  0.720100           15.767934"
-matrix  "s001-A 7agy-A  U(1,.)   0.520775 -0.190609  0.832143          -39.058323"
-matrix  "s001-A 7agy-A  U(2,.)   0.841992 -0.046154 -0.537512           22.629692"
-matrix  "s001-A 7agy-A  U(3,.)   0.140862  0.980580  0.136455           17.296728"
-matrix  "s001-A 7agw-A  U(1,.)   0.501502  0.160451 -0.850148          -11.100364"
-matrix  "s001-A 7agw-A  U(2,.)   0.852083  0.078581  0.517474            5.142074"
-matrix  "s001-A 7agw-A  U(3,.)   0.149834 -0.983911 -0.097309           20.681023"
-matrix  "s001-A 7agv-D  U(1,.)  -0.965604 -0.157707 -0.206732           35.661289"
-matrix  "s001-A 7agv-D  U(2,.)   0.080942  0.573252 -0.815371          -14.287220"
-matrix  "s001-A 7agv-D  U(3,.)   0.247100 -0.804059 -0.540769           44.282932"
-matrix  "s001-A 8byt-B  U(1,.)   0.211051 -0.646937  0.732755          -98.958290"
-matrix  "s001-A 8byt-B  U(2,.)  -0.729311 -0.603342 -0.322621          327.639801"
-matrix  "s001-A 8byt-B  U(3,.)   0.650818 -0.466316 -0.599154           75.797096"
-matrix  "s001-A 6qvi-A  U(1,.)   0.487229  0.722828  0.490029         -137.009903"
-matrix  "s001-A 6qvi-A  U(2,.)   0.602442  0.128014 -0.787830           88.591003"
-matrix  "s001-A 6qvi-A  U(3,.)  -0.632196  0.679068 -0.373090           62.722828"
-matrix  "s001-A 8bym-C  U(1,.)  -0.126785  0.529951  0.838497         -273.089996"
-matrix  "s001-A 8bym-C  U(2,.)   0.752338  0.602287 -0.266903         -145.683044"
-matrix  "s001-A 8bym-C  U(3,.)  -0.646462  0.596995 -0.475063           99.716721"
-matrix  "s001-A 8bys-C  U(1,.)  -0.752707 -0.123584  0.646652          -11.928904"
-matrix  "s001-A 8bys-C  U(2,.)   0.031437 -0.987850 -0.152199          224.943390"
-matrix  "s001-A 8bys-C  U(3,.)   0.657605 -0.094232  0.747447         -225.937119"
-matrix  "s001-A 7agv-A  U(1,.)  -0.839616  0.517173 -0.166067          -15.999602"
-matrix  "s001-A 7agv-A  U(2,.)  -0.367325 -0.315378  0.874991           64.857475"
-matrix  "s001-A 7agv-A  U(3,.)   0.400148  0.795656  0.454767          -71.936646"
-matrix  "s001-A 7agv-G  U(1,.)  -0.373053  0.659065 -0.653043          -51.293549"
-matrix  "s001-A 7agv-G  U(2,.)  -0.909110 -0.119054  0.399180           43.103317"
-matrix  "s001-A 7agv-G  U(3,.)   0.185338  0.742604  0.643576          -23.527100"
-matrix  "s001-A 7agv-B  U(1,.)   0.555004 -0.710012 -0.433421            2.206567"
-matrix  "s001-A 7agv-B  U(2,.)   0.058132 -0.486656  0.871658           57.320976"
-matrix  "s001-A 7agv-B  U(3,.)  -0.829814 -0.508969 -0.228822           98.781853"
-matrix  "s001-A 8xb6-G  U(1,.)   0.320908 -0.085394 -0.943253           76.051086"
-matrix  "s001-A 8xb6-G  U(2,.)   0.434266  0.898333  0.066416         -266.445862"
-matrix  "s001-A 8xb6-G  U(3,.)   0.841684 -0.430936  0.325366          -70.401024"
-matrix  "s001-A 6z40-A  U(1,.)  -0.190266 -0.980884  0.040801          -58.217930"
-matrix  "s001-A 6z40-A  U(2,.)  -0.417437  0.118448  0.900953           30.745106"
-matrix  "s001-A 6z40-A  U(3,.)  -0.888564  0.154389 -0.431994           10.129337"
-matrix  "s001-A 7aht-A  U(1,.)   0.531945  0.350286 -0.770931           53.804981"
-matrix  "s001-A 7aht-A  U(2,.)  -0.833412  0.377703 -0.403441           49.460056"
-matrix  "s001-A 7aht-A  U(3,.)   0.149863  0.857111  0.492850          -37.475231"
-matrix  "s001-A 7ahm-A  U(1,.)  -0.470041 -0.875147 -0.114799           55.830757"
-matrix  "s001-A 7ahm-A  U(2,.)   0.590002 -0.408264  0.696576           27.989973"
-matrix  "s001-A 7ahm-A  U(3,.)  -0.656475  0.259688  0.708239            4.925056"
-matrix  "s001-A 8byt-C  U(1,.)   0.429659  0.502108  0.750520         -338.572418"
-matrix  "s001-A 8byt-C  U(2,.)   0.899579 -0.310201 -0.307464           -6.190478"
-matrix  "s001-A 8byt-C  U(3,.)   0.078432  0.807256 -0.584966          -47.822685"
-matrix  "s001-A 8xb6-K  U(1,.)  -0.571064 -0.744597  0.345633          210.339905"
-matrix  "s001-A 8xb6-K  U(2,.)   0.360788 -0.605846 -0.709071          150.382126"
-matrix  "s001-A 8xb6-K  U(3,.)   0.737372 -0.280225  0.614619         -160.853485"
-matrix  "s001-A 7agv-C  U(1,.)   0.688727  0.657051 -0.306496           17.238592"
-matrix  "s001-A 7agv-C  U(2,.)   0.542511 -0.186595  0.819063           -7.703802"
-matrix  "s001-A 7agv-C  U(3,.)   0.480975 -0.730388 -0.484971           21.938181"
-matrix  "s001-A 8bys-B  U(1,.)  -0.840497 -0.393127 -0.372850          223.673264"
-matrix  "s001-A 8bys-B  U(2,.)   0.084261  0.584936 -0.806691           56.867130"
-matrix  "s001-A 8bys-B  U(3,.)   0.535225 -0.709438 -0.458511          106.360023"
-matrix  "s001-A 7ahm-B  U(1,.)   0.329060  0.184583 -0.926093          -36.570290"
-matrix  "s001-A 7ahm-B  U(2,.)   0.699966 -0.705962  0.108005           62.462429"
-matrix  "s001-A 7ahm-B  U(3,.)  -0.633851 -0.683773 -0.361506           79.280968"
-matrix  "s001-A 8bym-A  U(1,.)  -0.096393 -0.602333  0.792403          -79.536674"
-matrix  "s001-A 8bym-A  U(2,.)  -0.975574  0.215056  0.044797          158.660110"
-matrix  "s001-A 8bym-A  U(3,.)  -0.197394 -0.768730 -0.608350          278.529572"
-matrix  "s001-A 7agw-B  U(1,.)   0.487527 -0.205673  0.848537          -40.261395"
-matrix  "s001-A 7agw-B  U(2,.)   0.859718 -0.056469 -0.507638           21.661764"
-matrix  "s001-A 7agw-B  U(3,.)   0.152323  0.976990  0.149291           20.278561"
-matrix  "s001-A 8xb6-J  U(1,.)   0.135207 -0.395771 -0.908342          148.626862"
-matrix  "s001-A 8xb6-J  U(2,.)  -0.882314 -0.465219  0.071367          173.858276"
-matrix  "s001-A 8xb6-J  U(3,.)  -0.450822  0.791793 -0.412095            4.002060"
-matrix  "s001-A 7agy-B  U(1,.)   0.479318  0.187730 -0.857328          -12.481183"
-matrix  "s001-A 7agy-B  U(2,.)   0.865855  0.058404  0.496874            5.419669"
-matrix  "s001-A 7agy-B  U(3,.)   0.143349 -0.980483 -0.134553           24.690090"
-matrix  "s001-A 7agv-E  U(1,.)   0.828964  0.557835  0.040482          -83.764229"
-matrix  "s001-A 7agv-E  U(2,.)   0.321694 -0.416337 -0.850398           44.502827"
-matrix  "s001-A 7agv-E  U(3,.)  -0.457528  0.717972 -0.524580          -36.455956"
-matrix  "s001-A 8xb6-D  U(1,.)   0.836450  0.412010  0.361386         -224.316879"
-matrix  "s001-A 8xb6-D  U(2,.)  -0.117655  0.779034 -0.615844           -7.772633"
-matrix  "s001-A 8xb6-D  U(3,.)  -0.535266  0.472603  0.700098          -76.455933"
-matrix  "s001-A 8on4-A  U(1,.)  -0.253915 -0.673070 -0.694625           75.221024"
-matrix  "s001-A 8on4-A  U(2,.)   0.733359  0.334281 -0.591981           -4.639534"
-matrix  "s001-A 8on4-A  U(3,.)   0.630644 -0.659722  0.408723           12.325098"
-matrix  "s001-A 5xta-A  U(1,.)  -0.226858  0.930460  0.287713          -78.386093"
-matrix  "s001-A 5xta-A  U(2,.)  -0.093988 -0.314952  0.944442           -2.109454"
-matrix  "s001-A 5xta-A  U(3,.)   0.969382  0.187213  0.158902          -65.435410"
-matrix  "s001-A 8fn2-X  U(1,.)   0.461426 -0.804656 -0.373650          156.744919"
-matrix  "s001-A 8fn2-X  U(2,.)   0.649515  0.593285 -0.475545         -108.557159"
-matrix  "s001-A 8fn2-X  U(3,.)   0.604331 -0.023263  0.796393         -266.616577"
-matrix  "s001-A 8byt-A  U(1,.)  -0.646646  0.124933  0.752490          -88.420158"
-matrix  "s001-A 8byt-A  U(2,.)  -0.169424  0.938331 -0.301380          -38.139034"
-matrix  "s001-A 8byt-A  U(3,.)  -0.743737 -0.322376 -0.585602          288.805664"
-matrix  "s001-A 6qvi-C  U(1,.)   0.613830 -0.664037  0.426928          -62.010838"
-matrix  "s001-A 6qvi-C  U(2,.)  -0.033811 -0.562418 -0.826162          117.174835"
-matrix  "s001-A 6qvi-C  U(3,.)   0.788714  0.492688 -0.367681           42.960770"
-matrix  "s001-A 8bym-B  U(1,.)   0.655642 -0.303924  0.691204         -243.898254"
-matrix  "s001-A 8bym-B  U(2,.)  -0.751354 -0.171878  0.637122           76.651489"
-matrix  "s001-A 8bym-B  U(3,.)  -0.074834 -0.937064 -0.341045          261.158051"
-matrix  "s001-A 6zw0-A  U(1,.)   0.931320 -0.297832 -0.209615          -26.472134"
-matrix  "s001-A 6zw0-A  U(2,.)   0.258362  0.134624  0.956622          -13.677240"
-matrix  "s001-A 6zw0-A  U(3,.)  -0.256694 -0.945078  0.202327            1.223010"
-matrix  "s001-A 8xzv-N  U(1,.)  -0.918086 -0.395272  0.029625          404.614349"
-matrix  "s001-A 8xzv-N  U(2,.)  -0.365204  0.814455 -0.450877          -32.178242"
-matrix  "s001-A 8xzv-N  U(3,.)   0.154091 -0.424763 -0.892095          289.608185"
-matrix  "s001-A 7aht-B  U(1,.)  -0.553677 -0.144385 -0.820119          -13.649702"
-matrix  "s001-A 7aht-B  U(2,.)  -0.825486  0.224797  0.517725           23.859615"
-matrix  "s001-A 7aht-B  U(3,.)   0.109609  0.963649 -0.243653           16.722252"
-matrix  "s001-A 6qvi-B  U(1,.)   0.678019  0.669003 -0.304509          -77.617378"
-matrix  "s001-A 6qvi-B  U(2,.)  -0.102640  0.496385  0.862013           25.005802"
-matrix  "s001-A 6qvi-B  U(3,.)   0.727843 -0.553207  0.405225          -13.446112"
-matrix  "s001-A 3m7p-A  U(1,.)  -0.298925 -0.938338 -0.173684           14.330375"
-matrix  "s001-A 3m7p-A  U(2,.)  -0.391182 -0.045521  0.919187           41.759438"
-matrix  "s001-A 3m7p-A  U(3,.)  -0.870414  0.342710 -0.353453           17.649218"
-matrix  "s001-A 6o38-A  U(1,.)  -0.136487  0.128695 -0.982247          147.979126"
-matrix  "s001-A 6o38-A  U(2,.)   0.797650  0.602275 -0.031926          -39.660767"
-matrix  "s001-A 6o38-A  U(3,.)   0.587474 -0.787847 -0.184856          -35.800213"
-matrix  "s001-A 8rk5-D  U(1,.)   0.104313  0.168702  0.980132          -67.093399"
-matrix  "s001-A 8rk5-D  U(2,.)  -0.302890  0.944081 -0.130261           14.711402"
-matrix  "s001-A 8rk5-D  U(3,.)  -0.947299 -0.283284  0.149578          103.711487"
-matrix  "s001-A 8rk5-C  U(1,.)   0.600562 -0.505360 -0.619626           33.099648"
-matrix  "s001-A 8rk5-C  U(2,.)  -0.750120 -0.624415 -0.217775          180.849854"
-matrix  "s001-A 8rk5-C  U(3,.)  -0.276849  0.595581 -0.754081           17.801821"
-matrix  "s001-A 6qvf-B  U(1,.)  -0.887566  0.447989 -0.107386          -21.362961"
-matrix  "s001-A 6qvf-B  U(2,.)  -0.315722 -0.421774  0.849957           30.494787"
-matrix  "s001-A 6qvf-B  U(3,.)   0.335478  0.788297  0.515793          -49.242844"
