# Supplementary material for: New Bacteriophage Pseudomonas Phage Ka2 from a Tributary Stream of Lake Baikal
Source: Viruses. 2025 Jan 29;17(2):189. doi: 10.3390/v17020189 (PMC11861027; doi:10.3390/v17020189)
Supplement: Supplementary file 1 [file viruses-17-00189-s001.zip › Supp_File_S2.txt]

# No:  Chain   Z    rmsd lali nres  %id PDB  Description
   1:  4ok7-B 24.7  1.6  196   223   37   MOLECULE: ENDOLYSIN;                                                 
   2:  4ok7-A 24.6  1.6  196   223   37   MOLECULE: ENDOLYSIN;                                                 
   3:  4ok7-C 24.5  1.6  196   223   37   MOLECULE: ENDOLYSIN;                                                 
   4:  7r6s-A 20.2  2.7  180   316   26   MOLECULE: PUTATIVE BACTERIOPHAGE PROTEIN;                            
   5:  7f88-A 17.5  2.3  152   189   26   MOLECULE: CHITINASE A;                                               
   6:  2cjl-A 17.3  2.7  165   204   25   MOLECULE: SECRETED CHITINASE;                                        
   7:  7f88-C 17.3  2.2  151   188   26   MOLECULE: CHITINASE A;                                               
   8:  2cjl-B 17.2  2.7  165   204   25   MOLECULE: SECRETED CHITINASE;                                        
   9:  1wvv-B 17.2  2.6  162   253   25   MOLECULE: CHITINASE C;                                               
  10:  7f88-B 17.0  2.3  149   185   27   MOLECULE: CHITINASE A;                                               
  11:  5h7t-A 17.0  2.6  159   205   25   MOLECULE: CLASS IV CHITINASE;                                        
  12:  1wvu-A 16.9  2.7  164   209   26   MOLECULE: CHITINASE C;                                               
  13:  2dbt-A 16.8  2.9  164   205   26   MOLECULE: CHITINASE C;                                               
  14:  1wvv-A 16.8  2.8  164   209   25   MOLECULE: CHITINASE C;                                               
  15:  2dbt-B 16.7  2.8  163   205   26   MOLECULE: CHITINASE C;                                               
  16:  2dbt-C 16.6  2.8  164   205   26   MOLECULE: CHITINASE C;                                               
  17:  3hbe-X 16.4  2.6  157   204   25   MOLECULE: CLASS IV CHITINASE CHIA4-PA2;                              
  18:  3hbd-A 16.2  2.8  155   204   25   MOLECULE: CLASS IV CHITINASE CHIA4-PA2;                              
  19:  3wh1-A 16.2  2.8  154   203   26   MOLECULE: CHITINASE A;                                               
  20:  4ij4-A 16.2  2.9  156   203   26   MOLECULE: CHITINASE A;                                               
  21:  3hbh-A 16.2  2.5  156   204   26   MOLECULE: CLASS IV CHITINASE CHIA4-PA2;                              
  22:  4mck-A 15.9  2.5  156   201   21   MOLECULE: CHITINASE;                                                 
  23:  1wvu-B 15.6  2.6  162   253   26   MOLECULE: CHITINASE C;                                               
  24:  7r6s-B 15.5  2.9  182   318   26   MOLECULE: PUTATIVE BACTERIOPHAGE PROTEIN;                            
  25:  8hne-A 15.4  2.9  160   219   26   MOLECULE: ANC4, ANCESTRAL GH19 CHITINASE;                            
  26:  4dwx-A 15.3  2.5  158   242   24   MOLECULE: BASIC ENDOCHITINASE C;                                     
  27:  4dwx-B 15.2  2.4  156   242   24   MOLECULE: BASIC ENDOCHITINASE C;                                     
  28:  4dyg-B 15.2  2.6  159   242   24   MOLECULE: BASIC ENDOCHITINASE C;                                     
  29:  4dyg-A 15.1  2.5  158   242   24   MOLECULE: BASIC ENDOCHITINASE C;                                     
  30:  7v91-C 15.0  2.8  160   242   24   MOLECULE: GH19 CHITINASE;                                            
  31:  7v91-D 15.0  2.7  159   243   25   MOLECULE: GH19 CHITINASE;                                            
  32:  7v91-A 15.0  2.8  160   243   24   MOLECULE: GH19 CHITINASE;                                            
  33:  1cns-B 15.0  2.7  163   243   22   MOLECULE: CHITINASE;                                                 
  34:  7v92-A 15.0  2.8  160   243   24   MOLECULE: GH19 CHITINASE;                                            
  35:  8x2v-A 15.0  2.8  158   232   26   MOLECULE: GH19 CHITINASE;                                            
  36:  7v92-B 14.9  2.8  158   244   23   MOLECULE: GH19 CHITINASE;                                            
  37:  7v92-C 14.9  2.8  159   243   24   MOLECULE: GH19 CHITINASE;                                            
  38:  2baa-A 14.9  2.7  159   243   23   MOLECULE: ENDOCHITINASE (26 KD);                                     
  39:  4j0l-A 14.9  2.8  156   243   22   MOLECULE: BASIC ENDOCHITINASE C;                                     
  40:  8x2w-A 14.9  2.8  162   232   25   MOLECULE: THE ANCESTRAL GH19 CHITINASE, ANC4+LOOPII                  
  41:  2z37-C 14.9  2.6  156   244   22   MOLECULE: CHITINASE;                                                 
  42:  2dkv-A 14.8  2.8  159   286   21   MOLECULE: CHITINASE;                                                 
  43:  1cns-A 14.8  2.7  160   243   22   MOLECULE: CHITINASE;                                                 
  44:  7v92-D 14.8  2.8  161   245   24   MOLECULE: GH19 CHITINASE;                                            
  45:  7v91-B 14.8  2.7  157   243   24   MOLECULE: GH19 CHITINASE;                                            
  46:  3iwr-A 14.8  2.7  157   244   22   MOLECULE: CHITINASE;                                                 
  47:  3iwr-B 14.7  2.7  158   246   22   MOLECULE: CHITINASE;                                                 
  48:  3w3e-A 14.7  2.5  153   242   23   MOLECULE: COTYLEDONEOUS YIELDIN-LIKE PROTEIN;                        
  49:  3w3e-B 14.7  2.5  153   242   23   MOLECULE: COTYLEDONEOUS YIELDIN-LIKE PROTEIN;                        
  50:  6lnr-A 14.7  2.7  159   292   25   MOLECULE: CLASS-1 CHITINASE;                                         
  51:  2z37-A 14.7  2.6  156   244   22   MOLECULE: CHITINASE;                                                 
  52:  2z37-D 14.7  2.6  156   244   22   MOLECULE: CHITINASE;                                                 
  53:  4tx7-A 14.6  2.7  156   245   22   MOLECULE: CLASS I CHITINASE;                                         
  54:  8hnf-A 14.6  2.7  155   238   26   MOLECULE: ANC5, ANCESTRAL GH19 CHITINASE;                            
  55:  2z39-B 14.6  2.6  156   244   21   MOLECULE: CHITINASE;                                                 
  56:  2z38-A 14.5  2.6  156   247   22   MOLECULE: CHITINASE;                                                 
  57:  2z37-B 14.5  2.6  156   244   22   MOLECULE: CHITINASE;                                                 
  58:  2z39-A 14.5  3.0  155   246   21   MOLECULE: CHITINASE;                                                 
  59:  1dxj-A 14.4  2.8  159   242   22   MOLECULE: CLASS II CHITINASE;                                        
  60:  3cql-A 14.2  2.8  158   243   22   MOLECULE: ENDOCHITINASE;                                             
  61:  4mst-B 14.1  2.9  160   240   23   MOLECULE: CLASS I CHITINASE;                                         
  62:  3cql-B 14.1  2.8  156   243   22   MOLECULE: ENDOCHITINASE;                                             
  63:  4mst-A 13.7  3.0  162   241   21   MOLECULE: CLASS I CHITINASE;                                         
  64:  4chx-B  9.4  3.1  123   327   16   MOLECULE: MEMBRANE-BOUND LYTIC MUREIN TRANSGLYCOSYLASE C;            
  65:  6fbt-A  9.2  3.1  122   610   13   MOLECULE: PROBABLE SOLUBLE LYTIC TRANSGLYCOSYLASE;                   
  66:  6fc4-A  9.1  3.2  123   614   13   MOLECULE: SOLUBLE LYTIC MUREIN TRANSGLYCOSYLASE;                     
  67:  4oxv-A  9.0  2.7  116   425   12   MOLECULE: MEMBRANE-BOUND LYTIC MUREIN TRANSGLYCOSYLASE F;            
  68:  5o1j-A  8.9  3.5  125   579   18   MOLECULE: PUTATIVE SOLUBLE LYTIC MUREIN TRANSGLYCOSYLASE;            
  69:  8gf1-A  8.8  3.1  118   513   14   MOLECULE: LYTIC TRANSGLYCOSYLASE DOMAIN-CONTAINING PROTEIN;          
  70:  5aa1-B  8.8  2.7  117   413   12   MOLECULE: MEMBRANE-BOUND LYTIC MUREIN TRANSGLYCOSYLASE F;            
  71:  5nm7-G  8.7  3.2  152   263   14   MOLECULE: PEPTIDOGLYCAN-BINDING DOMAIN 1;                            
  72:  8gfj-A  8.7  3.0  119   513   13   MOLECULE: LYTIC TRANSGLYCOSYLASE DOMAIN-CONTAINING PROTEIN;          
  73:  8gf0-A  8.7  3.1  118   513   14   MOLECULE: LYTIC TRANSGLYCOSYLASE DOMAIN-CONTAINING PROTEIN;          
  74:  5aa4-A  8.7  2.7  118   418   12   MOLECULE: MEMBRANE-BOUND LYTIC MUREIN TRANSGLYCOSYLASE F;            
  75:  5aa3-L  8.5  2.8  119   419   12   MOLECULE: MEMBRANE-BOUND LYTIC MUREIN TRANSGLYCOSYLASE F;            
  76:  5aa3-J  8.5  2.7  117   416   12   MOLECULE: MEMBRANE-BOUND LYTIC MUREIN TRANSGLYCOSYLASE F;            
  77:  4cfo-A  8.5  3.0  122   327   17   MOLECULE: MLTC;                                                      
  78:  4yim-B  8.4  3.2  121   586   17   MOLECULE: PUTATIVE SOLUBLE LYTIC MUREIN TRANSGLYCOSYLASE;            
  79:  4hjy-B  8.4  2.9  117   183   16   MOLECULE: ENDO-TYPE MEMBRANE-BOUND LYTIC MUREIN TRANSGLYCOS          
  80:  4yib-A  8.4  3.2  121   577   16   MOLECULE: TRANSGLYCOSYLASE SLT DOMAIN PROTEIN;                       
  81:  6cf9-A  8.4  3.1  120   516   13   MOLECULE: LYTIC TRANSGLYCOSYLASE;                                    
  82:  5o24-A  8.3  3.2  121   576   17   MOLECULE: TRANSGLYCOSYLASE;                                          
  83:  8gfh-A  8.3  3.2  119   513   13   MOLECULE: LYTIC TRANSGLYCOSYLASE DOMAIN-CONTAINING PROTEIN;          
  84:  4c5f-A  8.2  3.1  123   330   17   MOLECULE: MEMBRANE-BOUND LYTIC MUREIN TRANSGLYCOSYLASE C;            
  85:  6fcs-A  8.2  3.4  126   613   13   MOLECULE: SOLUBLE LYTIC MUREIN TRANSGLYCOSYLASE;                     
  86:  8gez-A  8.2  3.1  118   512   14   MOLECULE: LYTIC TRANSGLYCOSYLASE DOMAIN-CONTAINING PROTEIN;          
  87:  4cfp-A  8.1  3.1  123   327   16   MOLECULE: MEMBRANE-BOUND LYTIC MUREIN TRANSGLYCOSYLASE C;            
  88:  7lam-A  8.1  3.2  120   517   13   MOLECULE: LYTIC TRANSGLYCOSYLASE DOMAIN-CONTAINING PROTEIN;          
  89:  4chx-A  8.1  3.2  123   327   16   MOLECULE: MEMBRANE-BOUND LYTIC MUREIN TRANSGLYCOSYLASE C;            
  90:  6fpn-B  8.1  3.2  121   586   17   MOLECULE: PUTATIVE SOLUBLE LYTIC MUREIN TRANSGLYCOSYLASE;            
  91:  5o2n-A  8.1  3.2  121   577   17   MOLECULE: TRANSGLYCOSYLASE;                                          
  92:  6fcu-A  8.1  3.4  125   615   13   MOLECULE: SOLUBLE LYTIC MUREIN TRANSGLYCOSYLASE;                     
  93:  5o29-A  8.0  3.3  121   576   17   MOLECULE: TRANSGLYCOSYLASE;                                          
  94:  3w6d-D  8.0  3.3  124   153   12   MOLECULE: LYSOZYME-LIKE CHITINOLYTIC ENZYME;                         
  95:  3w6e-C  8.0  3.0  119   151   13   MOLECULE: LYSOZYME-LIKE CHITINOLYTIC ENZYME;                         
  96:  3w6e-B  8.0  3.3  123   151   13   MOLECULE: LYSOZYME-LIKE CHITINOLYTIC ENZYME;                         
  97:  3w6c-C  8.0  3.3  124   153   13   MOLECULE: LYSOZYME-LIKE CHITINOLYTIC ENZYME;                         
  98:  3w6f-A  8.0  3.3  123   150   13   MOLECULE: LYSOZYME-LIKE CHITINOLYTIC ENZYME;                         
  99:  3w6e-A  8.0  3.3  124   158   13   MOLECULE: LYSOZYME-LIKE CHITINOLYTIC ENZYME;                         
 100:  3w6c-B  8.0  3.3  124   153   13   MOLECULE: LYSOZYME-LIKE CHITINOLYTIC ENZYME;                         
 101:  3w6b-B  8.0  3.3  124   153   13   MOLECULE: LYSOZYME-LIKE CHITINOLYTIC ENZYME;                         
 102:  3w6e-D  8.0  3.0  120   153   13   MOLECULE: LYSOZYME-LIKE CHITINOLYTIC ENZYME;                         
 103:  5aa1-A  8.0  2.8  118   418   12   MOLECULE: MEMBRANE-BOUND LYTIC MUREIN TRANSGLYCOSYLASE F;            
 104:  2y8p-B  8.0  3.0  121   188   17   MOLECULE: ENDO-TYPE MEMBRANE-BOUND LYTIC MUREIN TRANSGLYCOS          
 105:  3w6d-B  7.9  3.3  124   153   12   MOLECULE: LYSOZYME-LIKE CHITINOLYTIC ENZYME;                         
 106:  3w6f-C  7.9  3.2  120   151   13   MOLECULE: LYSOZYME-LIKE CHITINOLYTIC ENZYME;                         
 107:  3w6b-D  7.9  3.0  120   153   13   MOLECULE: LYSOZYME-LIKE CHITINOLYTIC ENZYME;                         
 108:  3w6b-C  7.9  3.0  120   153   13   MOLECULE: LYSOZYME-LIKE CHITINOLYTIC ENZYME;                         
 109:  3w6d-C  7.9  3.0  120   153   13   MOLECULE: LYSOZYME-LIKE CHITINOLYTIC ENZYME;                         
 110:  3w6c-D  7.9  3.0  120   153   13   MOLECULE: LYSOZYME-LIKE CHITINOLYTIC ENZYME;                         
 111:  5mpq-A  7.9  3.2  121   576   17   MOLECULE: TRANSGLYCOSYLASE;                                          
 112:  6fcq-A  7.9  3.5  125   613   12   MOLECULE: SOLUBLE LYTIC MUREIN TRANSGLYCOSYLASE;                     
 113:  6cf8-A  7.9  3.1  118   510   14   MOLECULE: LYTIC TRANSGLYCOSYLASE;                                    
 114:  3w6f-B  7.9  3.3  124   153   13   MOLECULE: LYSOZYME-LIKE CHITINOLYTIC ENZYME;                         
 115:  8gfl-A  7.9  3.1  118   513   14   MOLECULE: LYTIC TRANSGLYCOSYLASE DOMAIN-CONTAINING PROTEIN;          
 116:  6ghy-B  7.9  3.1  121   189   16   MOLECULE: ENDO-TYPE MEMBRANE-BOUND LYTIC MUREIN TRANSGLYCOS          
 117:  6ghy-A  7.9  3.0  121   190   16   MOLECULE: ENDO-TYPE MEMBRANE-BOUND LYTIC MUREIN TRANSGLYCOS          
 118:  4cfp-B  7.9  3.0  122   327   17   MOLECULE: MEMBRANE-BOUND LYTIC MUREIN TRANSGLYCOSYLASE C;            
 119:  7rum-B  7.8  3.2  145   261   13   MOLECULE: ENDOLYSIN;                                                 
 120:  4c5f-B  7.8  3.2  123   330   16   MOLECULE: MEMBRANE-BOUND LYTIC MUREIN TRANSGLYCOSYLASE C;            
 121:  3w6c-A  7.8  3.0  119   151   13   MOLECULE: LYSOZYME-LIKE CHITINOLYTIC ENZYME;                         
 122:  3w6f-D  7.8  3.1  120   153   13   MOLECULE: LYSOZYME-LIKE CHITINOLYTIC ENZYME;                         
 123:  3w6d-A  7.8  3.3  124   153   12   MOLECULE: LYSOZYME-LIKE CHITINOLYTIC ENZYME;                         
 124:  5nm7-A  7.8  3.0  144   261   16   MOLECULE: PEPTIDOGLYCAN-BINDING DOMAIN 1;                            
 125:  2y8p-A  7.8  3.0  121   190   16   MOLECULE: ENDO-TYPE MEMBRANE-BOUND LYTIC MUREIN TRANSGLYCOS          
 126:  1d0k-A  7.8  3.6  138   318   13   MOLECULE: 35KD SOLUBLE LYTIC TRANSGLYCOSYLASE;                       
 127:  6taf-A  7.7  3.3  137   182   15   MOLECULE: SLT DOMAIN-CONTAINING PROTEIN;                             
 128:  3w6b-A  7.7  3.0  120   160   14   MOLECULE: LYSOZYME-LIKE CHITINOLYTIC ENZYME;                         
 129:  5aa1-D  7.7  2.8  118   417   12   MOLECULE: MEMBRANE-BOUND LYTIC MUREIN TRANSGLYCOSYLASE F;            
 130:  7rum-A  7.7  3.2  147   263   12   MOLECULE: ENDOLYSIN;                                                 
 131:  6ghz-B  7.7  3.0  121   190   17   MOLECULE: ENDO-TYPE MEMBRANE-BOUND LYTIC MUREIN TRANSGLYCOS          
 132:  6ghz-A  7.7  3.0  121   187   17   MOLECULE: ENDO-TYPE MEMBRANE-BOUND LYTIC MUREIN TRANSGLYCOS          
 133:  6tad-A  7.6  3.5  134   182   13   MOLECULE: SLT DOMAIN-CONTAINING PROTEIN;                             
 134:  4cfo-B  7.6  3.1  123   327   15   MOLECULE: MLTC;                                                      
 135:  6ta9-A  7.6  3.3  135   182   15   MOLECULE: SLT DOMAIN-CONTAINING PROTEIN;                             
 136:  8gfe-A  7.6  3.1  118   513   14   MOLECULE: LYTIC TRANSGLYCOSYLASE DOMAIN-CONTAINING PROTEIN;          
 137:  5aa2-D  7.6  2.8  117   416   12   MOLECULE: MEMBRANE-BOUND LYTIC MUREIN TRANSGLYCOSYLASE F;            
 138:  6cfc-A  7.6  3.2  118   506   13   MOLECULE: LYTIC TRANSGLYCOSYLASE;                                    
 139:  5aa1-C  7.6  2.7  118   419   12   MOLECULE: MEMBRANE-BOUND LYTIC MUREIN TRANSGLYCOSYLASE F;            
 140:  5aa4-D  7.6  2.7  117   417   12   MOLECULE: MEMBRANE-BOUND LYTIC MUREIN TRANSGLYCOSYLASE F;            
 141:  5a5x-B  7.6  2.7  117   417   12   MOLECULE: MEMBRANE-BOUND LYTIC MUREIN TRANSGLYCOSYLASE F;            
 142:  3t36-E  7.6  2.8  118   185   17   MOLECULE: ENDO-TYPE MEMBRANE-BOUND LYTIC MUREIN TRANSGLYCOS          
 143:  8gfs-A  7.5  3.1  120   512   13   MOLECULE: LYTIC TRANSGLYCOSYLASE DOMAIN-CONTAINING PROTEIN;          
 144:  4oz9-A  7.5  3.0  117   425   13   MOLECULE: MEMBRANE-BOUND LYTIC MUREIN TRANSGLYCOSYLASE F;            
 145:  8gfq-A  7.5  3.2  120   515   13   MOLECULE: LYTIC TRANSGLYCOSYLASE DOMAIN-CONTAINING PROTEIN;          
 146:  6gi4-B  7.5  3.2  122   190   16   MOLECULE: ENDO-TYPE MEMBRANE-BOUND LYTIC MUREIN TRANSGLYCOS          
 147:  5aa3-H  7.5  2.7  116   415   12   MOLECULE: MEMBRANE-BOUND LYTIC MUREIN TRANSGLYCOSYLASE F;            
 148:  5aa4-C  7.5  2.7  117   413   12   MOLECULE: MEMBRANE-BOUND LYTIC MUREIN TRANSGLYCOSYLASE F;            
 149:  8gfb-A  7.5  3.1  118   514   14   MOLECULE: LYTIC TRANSGLYCOSYLASE DOMAIN-CONTAINING PROTEIN;          
 150:  6tab-A  7.5  3.6  135   182   14   MOLECULE: SLT DOMAIN-CONTAINING PROTEIN;                             
 151:  5aa3-I  7.5  2.7  117   418   12   MOLECULE: MEMBRANE-BOUND LYTIC MUREIN TRANSGLYCOSYLASE F;            
 152:  5aa3-G  7.5  2.7  117   416   12   MOLECULE: MEMBRANE-BOUND LYTIC MUREIN TRANSGLYCOSYLASE F;            
 153:  5aa2-B  7.5  2.8  117   413   12   MOLECULE: MEMBRANE-BOUND LYTIC MUREIN TRANSGLYCOSYLASE F;            
 154:  5aa3-K  7.5  2.7  118   417   12   MOLECULE: MEMBRANE-BOUND LYTIC MUREIN TRANSGLYCOSYLASE F;            
 155:  5aa2-A  7.5  2.8  118   419   12   MOLECULE: MEMBRANE-BOUND LYTIC MUREIN TRANSGLYCOSYLASE F;            
 156:  3t36-B  7.5  2.8  117   185   17   MOLECULE: ENDO-TYPE MEMBRANE-BOUND LYTIC MUREIN TRANSGLYCOS          
 157:  4hjy-A  7.5  2.9  117   183   16   MOLECULE: ENDO-TYPE MEMBRANE-BOUND LYTIC MUREIN TRANSGLYCOS          
 158:  8gfi-A  7.4  3.0  119   513   13   MOLECULE: LYTIC TRANSGLYCOSYLASE DOMAIN-CONTAINING PROTEIN;          
 159:  8gff-A  7.4  3.1  118   513   14   MOLECULE: LYTIC TRANSGLYCOSYLASE DOMAIN-CONTAINING PROTEIN;          
 160:  5aa3-E  7.4  2.8  119   418   12   MOLECULE: MEMBRANE-BOUND LYTIC MUREIN TRANSGLYCOSYLASE F;            
 161:  5aa4-B  7.4  2.7  117   417   12   MOLECULE: MEMBRANE-BOUND LYTIC MUREIN TRANSGLYCOSYLASE F;            
 162:  5aa3-F  7.4  2.8  117   416   12   MOLECULE: MEMBRANE-BOUND LYTIC MUREIN TRANSGLYCOSYLASE F;            
 163:  5a5x-A  7.4  2.8  116   420   12   MOLECULE: MEMBRANE-BOUND LYTIC MUREIN TRANSGLYCOSYLASE F;            
 164:  8gfg-A  7.4  3.1  118   514   14   MOLECULE: LYTIC TRANSGLYCOSYLASE DOMAIN-CONTAINING PROTEIN;          
 165:  5aa3-C  7.4  2.7  118   418   12   MOLECULE: MEMBRANE-BOUND LYTIC MUREIN TRANSGLYCOSYLASE F;            
 166:  4hjv-B  7.4  2.8  115   185   17   MOLECULE: ENDO-TYPE MEMBRANE-BOUND LYTIC MUREIN TRANSGLYCOS          
 167:  4hjv-E  7.4  2.8  117   185   17   MOLECULE: ENDO-TYPE MEMBRANE-BOUND LYTIC MUREIN TRANSGLYCOS          
 168:  6gi3-B  7.4  3.1  120   190   16   MOLECULE: ENDO-TYPE MEMBRANE-BOUND LYTIC MUREIN TRANSGLYCOS          
 169:  3t36-D  7.4  2.9  117   184   17   MOLECULE: ENDO-TYPE MEMBRANE-BOUND LYTIC MUREIN TRANSGLYCOS          
 170:  4luq-B  7.4  3.2  127   409   12   MOLECULE: UNCHARACTERIZED PROTEIN;                                   
 171:  1sly-A  7.3  3.2  127   618   13   MOLECULE: 70-KDA SOLUBLE LYTIC TRANSGLYCOSYLASE;                     
 172:  5aa3-B  7.3  2.7  117   417   12   MOLECULE: MEMBRANE-BOUND LYTIC MUREIN TRANSGLYCOSYLASE F;            
 173:  4hjv-D  7.3  2.9  117   182   17   MOLECULE: ENDO-TYPE MEMBRANE-BOUND LYTIC MUREIN TRANSGLYCOS          
 174:  4hjz-B  7.3  2.9  117   183   16   MOLECULE: ENDO-TYPE MEMBRANE-BOUND LYTIC MUREIN TRANSGLYCOS          
 175:  4hjz-A  7.3  2.9  117   182   15   MOLECULE: ENDO-TYPE MEMBRANE-BOUND LYTIC MUREIN TRANSGLYCOS          
 176:  3t36-A  7.3  2.9  117   183   17   MOLECULE: ENDO-TYPE MEMBRANE-BOUND LYTIC MUREIN TRANSGLYCOS          
 177:  5aa2-C  7.2  2.9  117   418   13   MOLECULE: MEMBRANE-BOUND LYTIC MUREIN TRANSGLYCOSYLASE F;            
 178:  3t36-C  7.2  2.9  117   185   16   MOLECULE: ENDO-TYPE MEMBRANE-BOUND LYTIC MUREIN TRANSGLYCOS          
 179:  4hjv-A  7.2  2.9  117   184   18   MOLECULE: ENDO-TYPE MEMBRANE-BOUND LYTIC MUREIN TRANSGLYCOS          
 180:  8yxk-A  7.1  3.3  116   151    8   MOLECULE: PHAGE CELL WALL HYDROLASE;                                 
 181:  4p11-A  7.1  3.2  118   428   12   MOLECULE: MEMBRANE-BOUND LYTIC MUREIN TRANSGLYCOSYLASE F;            
 182:  8yxk-B  7.1  3.3  115   151    8   MOLECULE: PHAGE CELL WALL HYDROLASE;                                 
 183:  6fcr-A  7.1  3.2  125   613   13   MOLECULE: SOLUBLE LYTIC MUREIN TRANSGLYCOSYLASE;                     
 184:  5aa3-D  7.1  2.7  116   415   12   MOLECULE: MEMBRANE-BOUND LYTIC MUREIN TRANSGLYCOSYLASE F;            
 185:  8b2h-A  7.1  3.6  121   143   12   MOLECULE: SH3B DOMAIN-CONTAINING PROTEIN;                            
 186:  4hjv-C  7.1  2.9  117   185   16   MOLECULE: ENDO-TYPE MEMBRANE-BOUND LYTIC MUREIN TRANSGLYCOS          
 187:  4n7s-A  7.0  2.9  122   401   12   MOLECULE: UNCHARACTERIZED PROTEIN;                                   
 188:  4m5e-A  6.9  3.2  126   405   12   MOLECULE: UNCHARACTERIZED PROTEIN;                                   
 189:  4pi9-A  6.9  3.8  124   223   13   MOLECULE: AUTOLYSIN E;                                               
 190:  1qsa-A  6.9  3.2  127   618   12   MOLECULE: PROTEIN (SOLUBLE LYTIC TRANSGLYCOSYLASE SLT70);            
 191:  4luq-A  6.9  3.2  128   409   13   MOLECULE: UNCHARACTERIZED PROTEIN;                                   
 192:  4anr-A  6.9  3.6  137   297   15   MOLECULE: SOLUBLE LYTIC TRANSGLYCOSYLASE B;                          
 193:  5ohu-A  6.8  3.2  124   613   12   MOLECULE: SOLUBLE LYTIC MUREIN TRANSGLYCOSYLASE;                     
 194:  4yp4-A  6.8  3.4  110   563   15   MOLECULE: SNM-DELETION PROTEIN;                                      
 195:  6h5f-A  6.8  3.4  110   563   15   MOLECULE: LYTIC TRANSGLYCOSYLASE DOMAIN-CONTAINING PROTEIN;          
 196:  5ao8-A  6.8  3.6  133   374   13   MOLECULE: SOLUBLE LYTIC TRANGLYCOSILASE B3;                          
 197:  7laq-A  6.8  3.1  118   516   14   MOLECULE: LYTIC TRANSGLYCOSYLASE DOMAIN-CONTAINING PROTEIN;          
 198:  5o8x-A  6.8  3.6  137   304   15   MOLECULE: SOLUBLE LYTIC TRANSGLYCOSYLASE B;                          
 199:  3bkh-A  6.8  2.9  115   268   10   MOLECULE: LYTIC TRANSGLYCOSYLASE;                                    
 200:  4n88-C  6.7  2.8  122   401   12   MOLECULE: UNCHARACTERIZED PROTEIN;                                   
 201:  4n88-A  6.7  2.8  122   401   12   MOLECULE: UNCHARACTERIZED PROTEIN;                                   
 202:  3wa5-A  6.7  3.0  125   400   13   MOLECULE: TYPE VI SECRETION EXPORTED 3;                              
 203:  5ao7-A  6.7  3.6  137   375   13   MOLECULE: SOLUBLE LYTIC TRANSGLYCOSYLASE B3;                         
 204:  4m5f-A  6.7  2.8  121   399   12   MOLECULE: UNCHARACTERIZED PROTEIN;                                   
 205:  8gfp-A  6.6  3.2  120   516   13   MOLECULE: LYTIC TRANSGLYCOSYLASE DOMAIN-CONTAINING PROTEIN;          
 206:  4dq5-A  6.6  2.9  107   164   12   MOLECULE: MEMBRANE PROTEIN PHI6 P5WT;                                
 207:  4n7s-C  6.6  2.9  122   401   12   MOLECULE: UNCHARACTERIZED PROTEIN;                                   
 208:  4dqj-A  6.6  2.5   99   137   13   MOLECULE: MEMBRANE PROTEIN PHI6 P5;                                  
 209:  4dqj-B  6.6  2.6   99   138   13   MOLECULE: MEMBRANE PROTEIN PHI6 P5;                                  
 210:  8b2e-A  6.6  3.3  113   141   12   MOLECULE: MURAMIDASE;                                                
 211:  8gfd-A  6.5  3.2  120   512   13   MOLECULE: LYTIC TRANSGLYCOSYLASE DOMAIN-CONTAINING PROTEIN;          
 212:  4oyv-A  6.5  2.8  115   425   12   MOLECULE: MEMBRANE-BOUND LYTIC MUREIN TRANSGLYCOSYLASE F;            
 213:  4dq5-B  6.5  2.9  106   160   12   MOLECULE: MEMBRANE PROTEIN PHI6 P5WT;                                
 214:  4n80-A  6.5  2.8  120   399   13   MOLECULE: UNCHARACTERIZED PROTEIN;                                   
 215:  4dq7-B  6.5  2.9  106   160   12   MOLECULE: MEMBRANE PROTEIN PHI6 P5;                                  
 216:  3gxr-B  6.5  3.1  116   183   12   MOLECULE: GOOSE-TYPE LYSOZYME 1;                                     
 217:  3gxk-B  6.5  2.9  112   183   13   MOLECULE: GOOSE-TYPE LYSOZYME 1;                                     
 218:  3bkv-A  6.5  2.9  112   268   11   MOLECULE: LYTIC TRANSGLYCOSYLASE;                                    
 219:  3gxk-A  6.5  3.1  116   185   12   MOLECULE: GOOSE-TYPE LYSOZYME 1;                                     
 220:  4dq7-A  6.4  3.0  107   168   12   MOLECULE: MEMBRANE PROTEIN PHI6 P5;                                  
 221:  5xsw-A  6.4  3.5  129   485   12   MOLECULE: CHITINASE;                                                 
 222:  1qte-A  6.4  3.2  127   620   12   MOLECULE: SOLUBLE LYTIC TRANSGLYCOSYLASE SLT70;                      
 223:  3gxk-D  6.4  2.9  112   186   13   MOLECULE: GOOSE-TYPE LYSOZYME 1;                                     
 224:  5o2o-A  6.4  3.2  121   576   17   MOLECULE: TRANSGLYCOSYLASE;                                          
 225:  3gxr-A  6.4  3.0  112   185   13   MOLECULE: GOOSE-TYPE LYSOZYME 1;                                     
 226:  7eyb-K  6.3  3.4  119  1101   12   MOLECULE: INTERNAL VIRION PROTEIN GP14;                              
 227:  3gxr-D  6.3  3.1  116   186   12   MOLECULE: GOOSE-TYPE LYSOZYME 1;                                     
 228:  4g9s-A  6.2  3.0  113   187   12   MOLECULE: GOOSE-TYPE LYSOZYME;                                       
 229:  4owd-A  6.2  3.3  118   429   12   MOLECULE: MEMBRANE-BOUND LYTIC MUREIN TRANSGLYCOSYLASE F;            
 230:  1gbs-A  6.2  3.2  116   185   10   MOLECULE: AUSTRALIAN BLACK SWAN EGG WHITE LYSOZYME;                  
 231:  3mgw-A  6.2  3.2  118   181   11   MOLECULE: LYSOZYME G;                                                
 232:  153l-A  6.1  3.2  116   185   10   MOLECULE: GOOSE LYSOZYME;                                            
 233:  4p0g-A  6.1  3.3  118   429   12   MOLECULE: MEMBRANE-BOUND LYTIC MUREIN TRANSGLYCOSYLASE F;            
 234:  3fi7-A  6.1  3.1  109   177    8   MOLECULE: LMO1076 PROTEIN;                                           
 235:  1qus-A  6.1  3.7  141   312   13   MOLECULE: LYTIC MUREIN TRANSGLYCOSYLASE B;                           
 236:  1qdr-A  6.1  3.6  137   312   14   MOLECULE: LYTIC MUREIN TRANSGLYCOSYLASE B;                           
 237:  8gfc-A  6.1  3.1  118   513   14   MOLECULE: LYTIC TRANSGLYCOSYLASE DOMAIN-CONTAINING PROTEIN;          
 238:  1qdt-A  6.1  3.6  137   312   14   MOLECULE: LYTIC MUREIN TRANSGLYCOSYLASE B;                           
 239:  4pi8-A  6.1  3.9  125   222   13   MOLECULE: AUTOLYSIN E;                                               
 240:  7pl3-A  6.1  4.0  114   273   11   MOLECULE: PUTATIVE ENDO-BETA-N-ACETYLGLUCOSAMINIDASE;                
 241:  1am7-A  6.0  3.3  109   154    9   MOLECULE: LYSOZYME;                                                  
 242:  3csq-D  6.0  3.7  122   326   15   MOLECULE: MORPHOGENESIS PROTEIN 1;                                   
 243:  5xsv-A  6.0  3.4  131   486   12   MOLECULE: CHITINASE;                                                 
 244:  1d0l-A  6.0  3.6  137   314   14   MOLECULE: 35KD SOLUBLE LYTIC TRANSGLYCOSYLASE;                       
 245:  1lsp-A  6.0  3.2  116   185   10   MOLECULE: LYSOZYME;                                                  
 246:  4pi7-A  6.0  3.8  125   223   12   MOLECULE: AUTOLYSIN E;                                               
 247:  5azm-A  6.0  4.4  135   254   10   MOLECULE: N-ACETYLGLUCOSAMINIDASE;                                   
 248:  3wyh-B  6.0  3.0  112   185   12   MOLECULE: LYSOZYME G;                                                
 249:  3gxk-C  6.0  3.0  110   174   13   MOLECULE: GOOSE-TYPE LYSOZYME 1;                                     
 250:  5o8x-B  6.0  3.7  137   304   15   MOLECULE: SOLUBLE LYTIC TRANSGLYCOSYLASE B;                          
 251:  154l-A  6.0  3.2  116   185   10   MOLECULE: GOOSE LYSOZYME;                                            
 252:  1qut-A  6.0  3.7  138   312   14   MOLECULE: LYTIC MUREIN TRANSGLYCOSYLASE B;                           
 253:  1d0m-A  6.0  3.6  137   312   14   MOLECULE: 35KD SOLUBLE LYTIC TRANSGLYCOSYLASE;                       
 254:  1ltm-A  6.0  3.6  136   309   14   MOLECULE: 36 KDA SOLUBLE LYTIC TRANSGLYCOSYLASE;                     
 255:  4q2w-A  6.0  3.5  110   263   11   MOLECULE: PUTATIVE ENDO-BETA-N-ACETYLGLUCOSAMINIDASE;                
 256:  4pia-A  6.0  3.9  124   225   14   MOLECULE: AUTOLYSIN E;                                               
 257:  8urn-A  5.9  3.1  101   152   12   MOLECULE: ESCI INNER ROD PROTEIN TYPE III SECRETION SYSTEM,          
 258:  3wyh-A  5.9  3.2  116   185   11   MOLECULE: LYSOZYME G;                                                
 259:  3gxr-C  5.9  3.0  107   174   13   MOLECULE: GOOSE-TYPE LYSOZYME 1;                                     
 260:  6g1g-A  5.8  3.2  118   211    8   MOLECULE: GLYCOSYL HYDROLASE;                                        
 261:  2xqo-A  5.8  3.5  121   210    8   MOLECULE: DOCKERIN TYPE 1;                                           
 262:  5xsx-A  5.5  3.5  129   485   12   MOLECULE: CHITINASE;                                                 
 263:  8rhf-A  5.5  3.4  118   327   10   MOLECULE: LYSM PEPTIDOGLYCAN-BINDING DOMAIN-CONTAINING PROT          
 264:  5xsw-B  5.5  3.6  132   485   12   MOLECULE: CHITINASE;                                                 
 265:  5xsv-C  5.5  3.4  128   485   13   MOLECULE: CHITINASE;                                                 
 266:  5xsv-B  5.5  3.5  136   485   13   MOLECULE: CHITINASE;                                                 
 267:  7k5c-D  5.5  3.4  111   228   13   MOLECULE: INTERNAL VIRION PROTEIN GP15;                              
 268:  8rhi-B  5.5  4.5  122   273    9   MOLECULE: LYSM PEPTIDOGLYCAN-BINDING DOMAIN-CONTAINING PROT          
 269:  7k5c-B  5.4  3.8  115   228   12   MOLECULE: INTERNAL VIRION PROTEIN GP15;                              
 270:  5anz-A  5.4  3.6  134   375   12   MOLECULE: SOLUBLE LYTIC TRANSGLYCOSYLASE B3;                         
 271:  7k5c-G  5.4  3.4  111   228   13   MOLECULE: INTERNAL VIRION PROTEIN GP15;                              
 272:  7k5c-F  5.3  3.4  111   228   13   MOLECULE: INTERNAL VIRION PROTEIN GP15;                              
 273:  4xp8-A  5.2  3.0   82    88   13   MOLECULE: ETGA PROTEIN;                                              
 274:  7k5c-J  5.2  3.5  111   228   13   MOLECULE: INTERNAL VIRION PROTEIN GP15;                              
 275:  5aa3-A  5.2  2.8  118   418   12   MOLECULE: MEMBRANE-BOUND LYTIC MUREIN TRANSGLYCOSYLASE F;            
 276:  7k5c-L  5.2  3.5  111   228   13   MOLECULE: INTERNAL VIRION PROTEIN GP15;                              
 277:  7pod-A  5.1  3.9  113   273   12   MOLECULE: PUTATIVE ENDO-BETA-N-ACETYLGLUCOSAMINIDASE;                
 278:  5jts-A  5.0  3.6  106   165    8   MOLECULE: BETA-1,4-MANNANASE;                                        
 279:  8gfm-A  5.0  3.1  120   512   13   MOLECULE: LYTIC TRANSGLYCOSYLASE DOMAIN-CONTAINING PROTEIN;          
 280:  4fdy-A  5.0  2.9   93   295   17   MOLECULE: SIMILAR TO LIPOPROTEIN, NLP/P60 FAMILY;                    
 281:  4hpe-D  5.0  3.5   96   290   18   MOLECULE: PUTATIVE CELL WALL HYDROLASE TN916-LIKE,CTN1-ORF1          
 282:  5xsv-D  5.0  3.4  128   486   13   MOLECULE: CHITINASE;                                                 
 283:  5jug-A  5.0  3.8  109   168    6   MOLECULE: BETA-1,4-MANNANASE;                                        
 284:  4qdn-A  4.9  3.4  108   118   10   MOLECULE: FLAGELLAR PROTEIN FLGJ [PEPTIDOGLYCAN HYDROLASE];          
 285:  5xsx-B  4.9  3.4  128   485   13   MOLECULE: CHITINASE;                                                 
 286:  1jug-A  4.9  3.9   99   125    8   MOLECULE: LYSOZYME;                                                  
 287:  8rhe-B  4.8  3.3  116   276   10   MOLECULE: LYSM PEPTIDOGLYCAN-BINDING DOMAIN-CONTAINING PROT          
 288:  8rhi-A  4.8  3.8  122   276    8   MOLECULE: LYSM PEPTIDOGLYCAN-BINDING DOMAIN-CONTAINING PROT          
 289:  2zyc-A  4.8  3.8  109   156   10   MOLECULE: PEPTIDOGLYCAN HYDROLASE FLGJ;                              
 290:  8rhe-A  4.7  3.3  116   277    9   MOLECULE: LYSM PEPTIDOGLYCAN-BINDING DOMAIN-CONTAINING PROT          
 291:  8rhf-B  4.7  4.4  123   327    9   MOLECULE: LYSM PEPTIDOGLYCAN-BINDING DOMAIN-CONTAINING PROT          
 292:  2dqa-A  4.7  3.3  100   123   14   MOLECULE: LYSOZYME;                                                  
 293:  2dqa-B  4.6  3.4  102   123   13   MOLECULE: LYSOZYME;                                                  
 294:  4kt3-A  4.5  3.9  107   141   11   MOLECULE: UNCHARACTERIZED PROTEIN;                                   
 295:  6u0o-B  4.5  4.7  112   288   15   MOLECULE: LYSOSTAPHIN RESISTANCE PROTEIN A;                          
 296:  1lz6-A  4.4  3.7   99   138   11   MOLECULE: HUMAN LYSOZYME;                                            
 297:  2z2f-A  4.4  3.7   99   129    9   MOLECULE: LYSOZYME C-2;                                              
 298:  5ky1-A  4.3  3.9   98   129    8   MOLECULE: LYSOZYME C;                                                
 299:  1b9o-A  4.3  3.6   97   123   10   MOLECULE: PROTEIN (ALPHA-LACTALBUMIN);                               
 300:  5tk0-A  4.2  3.9   97   128    8   MOLECULE: LYSOZYME C;                                                
 301:  6yt5-K  4.2  3.2   94   198   10   MOLECULE: INTERNAL VIRION PROTEIN GP15;                              
 302:  6yt5-H  4.2  3.2   94   198   10   MOLECULE: INTERNAL VIRION PROTEIN GP15;                              
 303:  3ab6-A  4.2  3.2   96   122   11   MOLECULE: LYSOZYME;                                                  
 304:  6fxp-B  4.2  4.8  112   251   15   MOLECULE: UNCHARACTERIZED PROTEIN;                                   
 305:  5kxp-A  4.1  4.0   98   129    8   MOLECULE: LYSOZYME C;                                                
 306:  5kxx-A  4.1  4.0   99   129    8   MOLECULE: LYSOZYME C;                                                
 307:  5kxm-A  4.1  4.0   98   129    7   MOLECULE: LYSOZYME C;                                                
 308:  5kxo-A  4.1  3.6   99   129    7   MOLECULE: LYSOZYME C;                                                
 309:  5kxl-A  4.1  4.0   97   129    8   MOLECULE: LYSOZYME C;                                                
 310:  5kxt-A  4.1  3.7   99   129    7   MOLECULE: LYSOZYME C;                                                
 311:  5t1q-A  4.1  3.2  108   358   11   MOLECULE: N-ACETYLMURAMOYL-L-ALANINE AMIDASE DOMAIN-CONTAIN          
 312:  5m1y-A  4.1  3.9   98   129    8   MOLECULE: LYSOZYME C;                                                
 313:  5kxy-A  4.1  3.6   97   129    7   MOLECULE: LYSOZYME C;                                                
 314:  1ghl-A  4.1  3.5   97   130    6   MOLECULE: PHEASANT EGG WHITE LYSOZYME;                               
 315:  5ilc-A  4.1  4.0   97   129    8   MOLECULE: LYSOZYME C;                                                
 316:  5e9r-A  4.1  3.9  100   129    9   MOLECULE: LYSOZYME C;                                                
 317:  1fbi-X  4.1  3.7  104   129    9   MOLECULE: IGG1 F9.13.7 FAB (LIGHT CHAIN);                            
 318:  7dnp-A  4.0  3.9   99   174    7   MOLECULE: SECRETION ACTIVATOR PROTEIN, HYPOTHETICAL;                 
 319:  5lvg-A  4.0  4.1   98   129    7   MOLECULE: LYSOZYME C;                                                
 320:  5lvh-A  4.0  4.1  103   129   10   MOLECULE: LYSOZYME C;                                                
 321:  1bb6-A  4.0  3.8   99   129   10   MOLECULE: LYSOZYME;                                                  
 322:  5kxk-A  4.0  4.0   98   129    7   MOLECULE: LYSOZYME C;                                                
 323:  6fxp-A  4.0  5.1  112   250   15   MOLECULE: UNCHARACTERIZED PROTEIN;                                   
 324:  5vas-A  3.9  3.0   91   129    9   MOLECULE: LYSOZYME;                                                  
 325:  1a4v-A  3.9  3.8   91   123   13   MOLECULE: ALPHA-LACTALBUMIN;                                         
 326:  2gv0-A  3.9  3.6   92   131    9   MOLECULE: LYSOZYME C;                                                
 327:  5t3f-A  3.9  4.1  102   129   10   MOLECULE: LYSOZYME C;                                                
 328:  8ej5-A  3.8  3.5   97   457   12   MOLECULE: GP10, TAIL TIP LYSIN (SPIKE);                              
 329:  5kxw-A  3.8  3.7   98   129    9   MOLECULE: LYSOZYME C;                                                
 330:  5lsh-A  3.8  3.2   91   130   11   MOLECULE: LYSOZYME C;                                                
 331:  5dn5-C  3.8  3.7  107   141   10   MOLECULE: PEPTIDOGLYCAN HYDROLASE FLGJ;                              
 332:  1lsg-A  3.7  3.1   95   144   11   MOLECULE: HEN EGG WHITE LYSOZYME;                                    
 333:  8bbu-B  3.7  3.2   92   118   11   MOLECULE: LYSOZYME;                                                  
 334:  5jen-D  3.7  3.5   92   129    7   MOLECULE: ANTI-SIGMA-V FACTOR RSIV;                                  
 335:  1dzb-X  3.6  3.8   95   129   11   MOLECULE: SCFV FRAGMENT 1F9;                                         
 336:  1fkq-A  3.6  3.7   95   124    7   MOLECULE: ALPHA-LACTALBUMIN;                                         
 337:  6yt5-I  3.4  3.1   94   198   10   MOLECULE: INTERNAL VIRION PROTEIN GP15;                              
 338:  1xjt-A  3.4  3.9   99   178    6   MOLECULE: LYSOZYME;                                                  
 339:  6yt5-L  3.4  3.1   94   198   10   MOLECULE: INTERNAL VIRION PROTEIN GP15;                              
 340:  2z2e-B  3.4  3.5   94   129    7   MOLECULE: LYSOZYME C, MILK ISOZYME;                                  
 341:  6yt5-G  3.3  3.2   94   198   10   MOLECULE: INTERNAL VIRION PROTEIN GP15;                              
 342:  6yt5-J  3.3  3.2   94   198   10   MOLECULE: INTERNAL VIRION PROTEIN GP15;                              
 343:  8b2s-A  3.3  3.9   94   238   10   MOLECULE: GH24 FAMILY MURAMIDASE;                                    
 344:  3nas-B  3.2  2.9   58   205    9   MOLECULE: BETA-PHOSPHOGLUCOMUTASE;                                   
 345:  8b2s-B  3.2  4.0   95   238    9   MOLECULE: GH24 FAMILY MURAMIDASE;                                    
 346:  6fxo-A  3.2  3.6   98   231   15   MOLECULE: BIFUNCTIONAL AUTOLYSIN;                                    
 347:  4f88-1  3.0  2.9   90   430    9   MOLECULE: PLYCA;                                                     
 348:  7jpp-E  3.0  3.0   80   406    4   MOLECULE: ORIGIN RECOGNITION COMPLEX SUBUNIT 1;                      
 349:  5ndd-A  3.0  3.3   80   567   10   MOLECULE: LYSOZYME,PROTEINASE-ACTIVATED RECEPTOR 2,SOLUBLE           
 350:  4noo-A  2.9  3.8   97   200    7   MOLECULE: VGRG PROTEIN;                                              
 351:  1nf5-C  2.9  3.3   86   123    9   MOLECULE: ALPHA-LACTALBUMIN;                                         
 352:  2z6b-A  2.7  5.0   94   573    9   MOLECULE: TAIL-ASSOCIATED LYSOZYME;                                  
 353:  7eyb-J  2.2  3.4  119  1101   12   MOLECULE: INTERNAL VIRION PROTEIN GP14;                              

# Structural equivalences
   1: s001-A 4ok7-B     2 -  76 <=>   15 -  89   (LYS    2  - ARG   76  <=> MET    0  - GLY   74 )                          
   1: s001-A 4ok7-B    89 -  97 <=>   93 - 101   (ASN   89  - ARG   97  <=> PRO   78  - ARG   86 )                          
   1: s001-A 4ok7-B    98 - 115 <=>  112 - 129   (ASN   98  - CYS  115  <=> ARG   97  - GLY  114 )                          
   1: s001-A 4ok7-B   118 - 179 <=>  130 - 191   (ASP  118  - ALA  179  <=> PRO  115  - THR  176 )                          
   1: s001-A 4ok7-B   182 - 195 <=>  192 - 205   (ASN  182  - ALA  195  <=> GLY  177  - GLN  190 )                          
   1: s001-A 4ok7-B   200 - 217 <=>  206 - 223   (ASN  200  - ASN  217  <=> ASN  191  - ALA  208 )                          
   2: s001-A 4ok7-A     2 -  76 <=>   15 -  89   (LYS    2  - ARG   76  <=> MET    0  - GLY   74 )                          
   2: s001-A 4ok7-A    89 -  97 <=>   93 - 101   (ASN   89  - ARG   97  <=> PRO   78  - ARG   86 )                          
   2: s001-A 4ok7-A    98 - 115 <=>  112 - 129   (ASN   98  - CYS  115  <=> ARG   97  - GLY  114 )                          
   2: s001-A 4ok7-A   118 - 179 <=>  130 - 191   (ASP  118  - ALA  179  <=> PRO  115  - THR  176 )                          
   2: s001-A 4ok7-A   182 - 195 <=>  192 - 205   (ASN  182  - ALA  195  <=> GLY  177  - GLN  190 )                          
   2: s001-A 4ok7-A   200 - 217 <=>  206 - 223   (ASN  200  - ASN  217  <=> ASN  191  - ALA  208 )                          
   3: s001-A 4ok7-C     2 -  76 <=>   15 -  89   (LYS    2  - ARG   76  <=> MET    0  - GLY   74 )                          
   3: s001-A 4ok7-C    89 -  97 <=>   93 - 101   (ASN   89  - ARG   97  <=> PRO   78  - ARG   86 )                          
   3: s001-A 4ok7-C    98 - 115 <=>  112 - 129   (ASN   98  - CYS  115  <=> ARG   97  - GLY  114 )                          
   3: s001-A 4ok7-C   118 - 179 <=>  130 - 191   (ASP  118  - ALA  179  <=> PRO  115  - THR  176 )                          
   3: s001-A 4ok7-C   182 - 195 <=>  192 - 205   (ASN  182  - ALA  195  <=> GLY  177  - GLN  190 )                          
   3: s001-A 4ok7-C   200 - 217 <=>  206 - 223   (ASN  200  - ASN  217  <=> ASN  191  - ALA  208 )                          
   4: s001-A 7r6s-A    17 -  20 <=>    1 -   4   (ASP   17  - ILE   20  <=> UNK    1  - ASP    4 )                          
   4: s001-A 7r6s-A    22 -  65 <=>    5 -  48   (TRP   22  - SER   65  <=> ARG    5  - THR   48 )                          
   4: s001-A 7r6s-A    69 -  73 <=>   50 -  54   (LEU   69  - TRP   73  <=> GLY   50  - ILE   54 )                          
   4: s001-A 7r6s-A    75 -  78 <=>   60 -  63   (ARG   75  - ALA   78  <=> TRP   60  - GLY   63 )                          
   4: s001-A 7r6s-A    90 -  94 <=>   65 -  69   (ALA   90  - ARG   94  <=> ALA   65  - SER   69 )                          
   4: s001-A 7r6s-A    95 -  98 <=>   71 -  74   (LEU   95  - ASN   98  <=> ARG   71  - ALA   74 )                          
   4: s001-A 7r6s-A    99 - 115 <=>   79 -  95   (PRO   99  - CYS  115  <=> PRO   79  - ALA   95 )                          
   4: s001-A 7r6s-A   118 - 180 <=>   96 - 158   (ASP  118  - GLU  180  <=> PRO   96  - HIS  158 )                          
   4: s001-A 7r6s-A   183 - 195 <=>  159 - 171   (ASN  183  - ALA  195  <=> ASP  159  - LEU  171 )                          
   4: s001-A 7r6s-A   200 - 220 <=>  172 - 192   (ASN  200  - SER  220  <=> ASN  172  - VAL  192 )                          
   5: s001-A 7f88-A     1 -  10 <=>    4 -  13   (MET    1  - THR   10  <=> SER    5  - GLY   14 )                          
   5: s001-A 7f88-A    13 -  18 <=>   14 -  19   (GLY   13  - ARG   18  <=> TRP   15  - ASN   20 )                          
   5: s001-A 7f88-A    21 -  32 <=>   22 -  33   (LYS   21  - LYS   32  <=> TYR   23  - GLY   34 )                          
   5: s001-A 7f88-A    33 -  36 <=>   35 -  38   (PHE   33  - GLU   36  <=> PRO   36  - GLY   39 )                          
   5: s001-A 7f88-A    37 -  62 <=>   46 -  71   (SER   37  - LEU   62  <=> GLN   47  - ASN   72 )                          
   5: s001-A 7f88-A   121 - 157 <=>   74 - 110   (GLY  121  - GLU  157  <=> SER   75  - ALA  126 )                          
   5: s001-A 7f88-A   158 - 181 <=>  112 - 135   (THR  158  - SER  181  <=> ASP  128  - ALA  151 )                          
   5: s001-A 7f88-A   182 - 194 <=>  138 - 150   (ASN  182  - ALA  194  <=> PRO  154  - GLY  166 )                          
   5: s001-A 7f88-A   197 - 200 <=>  161 - 164   (ASN  197  - ASN  200  <=> GLY  177  - GLN  180 )                          
   5: s001-A 7f88-A   202 - 217 <=>  165 - 180   (GLY  202  - ASN  217  <=> MET  181  - GLY  196 )                          
   6: s001-A 2cjl-A     1 -  10 <=>    1 -  10   (MET    1  - THR   10  <=> PHE   12  - GLN   21 )                          
   6: s001-A 2cjl-A    13 -  18 <=>   11 -  16   (GLY   13  - ARG   18  <=> MET   22  - ASN   27 )                          
   6: s001-A 2cjl-A    21 -  31 <=>   19 -  29   (LYS   21  - ASP   31  <=> TYR   30  - SER   40 )                          
   6: s001-A 2cjl-A    32 -  36 <=>   31 -  35   (LYS   32  - GLU   36  <=> TYR   42  - SER   46 )                          
   6: s001-A 2cjl-A    37 -  62 <=>   43 -  68   (SER   37  - LEU   62  <=> LYS   54  - ASN   79 )                          
   6: s001-A 2cjl-A   100 - 104 <=>   69 -  73   (VAL  100  - ASN  104  <=> THR   80  - PRO   84 )                          
   6: s001-A 2cjl-A   110 - 115 <=>   74 -  79   (ARG  110  - CYS  115  <=> HIS   85  - SER   90 )                          
   6: s001-A 2cjl-A   120 - 157 <=>   87 - 124   (ASP  120  - GLU  157  <=> GLY   98  - GLN  135 )                          
   6: s001-A 2cjl-A   158 - 173 <=>  126 - 141   (THR  158  - ASN  173  <=> ASP  137  - GLN  152 )                          
   6: s001-A 2cjl-A   174 - 180 <=>  148 - 154   (ARG  174  - GLU  180  <=> THR  159  - VAL  165 )                          
   6: s001-A 2cjl-A   181 - 194 <=>  156 - 169   (SER  181  - ALA  194  <=> GLY  167  - SER  180 )                          
   6: s001-A 2cjl-A   197 - 200 <=>  176 - 179   (ASN  197  - ASN  200  <=> ASN  187  - GLN  190 )                          
   6: s001-A 2cjl-A   202 - 218 <=>  180 - 196   (GLY  202  - GLN  218  <=> VAL  191  - VAL  207 )                          
   7: s001-A 7f88-C     1 -  10 <=>    7 -  16   (MET    1  - THR   10  <=> SER    5  - GLY   14 )                          
   7: s001-A 7f88-C    13 -  16 <=>   17 -  20   (GLY   13  - THR   16  <=> TRP   15  - ASN   18 )                          
   7: s001-A 7f88-C    21 -  32 <=>   25 -  36   (LYS   21  - LYS   32  <=> TYR   23  - GLY   34 )                          
   7: s001-A 7f88-C    33 -  36 <=>   38 -  41   (PHE   33  - GLU   36  <=> PRO   36  - GLY   39 )                          
   7: s001-A 7f88-C    37 -  62 <=>   49 -  74   (SER   37  - LEU   62  <=> GLN   47  - GLN   74 )                          
   7: s001-A 7f88-C   121 - 157 <=>   75 - 111   (GLY  121  - GLU  157  <=> SER   75  - ALA  126 )                          
   7: s001-A 7f88-C   158 - 181 <=>  113 - 136   (THR  158  - SER  181  <=> ASP  128  - ALA  151 )                          
   7: s001-A 7f88-C   182 - 195 <=>  139 - 152   (ASN  182  - ALA  195  <=> PRO  154  - CYS  169 )                          
   7: s001-A 7f88-C   197 - 200 <=>  160 - 163   (ASN  197  - ASN  200  <=> GLY  177  - GLN  180 )                          
   7: s001-A 7f88-C   202 - 217 <=>  164 - 179   (GLY  202  - ASN  217  <=> MET  181  - GLY  196 )                          
   8: s001-A 2cjl-B     1 -  10 <=>    1 -  10   (MET    1  - THR   10  <=> PHE   12  - GLN   21 )                          
   8: s001-A 2cjl-B    13 -  18 <=>   11 -  16   (GLY   13  - ARG   18  <=> MET   22  - ASN   27 )                          
   8: s001-A 2cjl-B    21 -  31 <=>   19 -  29   (LYS   21  - ASP   31  <=> TYR   30  - SER   40 )                          
   8: s001-A 2cjl-B    32 -  36 <=>   31 -  35   (LYS   32  - GLU   36  <=> TYR   42  - SER   46 )                          
   8: s001-A 2cjl-B    37 -  62 <=>   43 -  68   (SER   37  - LEU   62  <=> LYS   54  - ASN   79 )                          
   8: s001-A 2cjl-B   100 - 104 <=>   69 -  73   (VAL  100  - ASN  104  <=> THR   80  - PRO   84 )                          
   8: s001-A 2cjl-B   110 - 115 <=>   74 -  79   (ARG  110  - CYS  115  <=> HIS   85  - SER   90 )                          
   8: s001-A 2cjl-B   120 - 157 <=>   87 - 124   (ASP  120  - GLU  157  <=> GLY   98  - GLN  135 )                          
   8: s001-A 2cjl-B   158 - 173 <=>  126 - 141   (THR  158  - ASN  173  <=> ASP  137  - GLN  152 )                          
   8: s001-A 2cjl-B   174 - 180 <=>  148 - 154   (ARG  174  - GLU  180  <=> THR  159  - VAL  165 )                          
   8: s001-A 2cjl-B   181 - 194 <=>  156 - 169   (SER  181  - ALA  194  <=> GLY  167  - SER  180 )                          
   8: s001-A 2cjl-B   197 - 200 <=>  176 - 179   (ASN  197  - ASN  200  <=> ASN  187  - GLN  190 )                          
   8: s001-A 2cjl-B   202 - 218 <=>  180 - 196   (GLY  202  - GLN  218  <=> VAL  191  - VAL  207 )                          
   9: s001-A 1wvv-B     1 -  10 <=>   50 -  59   (MET    1  - THR   10  <=> PHE   91  - GLN  100 )                          
   9: s001-A 1wvv-B    13 -  16 <=>   60 -  63   (GLY   13  - THR   16  <=> MET  101  - ASN  104 )                          
   9: s001-A 1wvv-B    21 -  31 <=>   68 -  78   (LYS   21  - ASP   31  <=> TYR  109  - SER  119 )                          
   9: s001-A 1wvv-B    32 -  36 <=>   80 -  84   (LYS   32  - GLU   36  <=> TYR  121  - ALA  125 )                          
   9: s001-A 1wvv-B    37 -  62 <=>   92 - 117   (SER   37  - LEU   62  <=> LYS  133  - ASN  158 )                          
   9: s001-A 1wvv-B   100 - 104 <=>  118 - 122   (VAL  100  - ASN  104  <=> GLU  159  - PRO  163 )                          
   9: s001-A 1wvv-B   110 - 115 <=>  123 - 128   (ARG  110  - CYS  115  <=> HIS  164  - THR  169 )                          
   9: s001-A 1wvv-B   120 - 157 <=>  136 - 173   (ASP  120  - GLU  157  <=> GLY  177  - GLU  214 )                          
   9: s001-A 1wvv-B   158 - 173 <=>  175 - 190   (THR  158  - ASN  173  <=> ASP  216  - GLN  231 )                          
   9: s001-A 1wvv-B   174 - 180 <=>  197 - 203   (ARG  174  - GLU  180  <=> THR  238  - VAL  244 )                          
   9: s001-A 1wvv-B   181 - 194 <=>  205 - 218   (SER  181  - ALA  194  <=> ASN  246  - ALA  259 )                          
   9: s001-A 1wvv-B   197 - 200 <=>  225 - 228   (ASN  197  - ASN  200  <=> ASN  266  - GLN  269 )                          
   9: s001-A 1wvv-B   202 - 217 <=>  229 - 244   (GLY  202  - ASN  217  <=> VAL  270  - GLY  285 )                          
  10: s001-A 7f88-B     1 -  10 <=>    5 -  14   (MET    1  - THR   10  <=> SER    5  - GLY   14 )                          
  10: s001-A 7f88-B    13 -  18 <=>   15 -  20   (GLY   13  - ARG   18  <=> TRP   15  - ASN   20 )                          
  10: s001-A 7f88-B    21 -  32 <=>   23 -  34   (LYS   21  - LYS   32  <=> TYR   23  - GLY   34 )                          
  10: s001-A 7f88-B    33 -  36 <=>   36 -  39   (PHE   33  - GLU   36  <=> PRO   36  - GLY   39 )                          
  10: s001-A 7f88-B    37 -  60 <=>   47 -  70   (SER   37  - GLU   60  <=> GLN   47  - GLU   70 )                          
  10: s001-A 7f88-B   122 - 157 <=>   71 - 106   (TRP  122  - GLU  157  <=> ASP   76  - ALA  126 )                          
  10: s001-A 7f88-B   158 - 181 <=>  108 - 131   (THR  158  - SER  181  <=> ASP  128  - ALA  151 )                          
  10: s001-A 7f88-B   182 - 194 <=>  134 - 146   (ASN  182  - ALA  194  <=> PRO  154  - GLY  166 )                          
  10: s001-A 7f88-B   197 - 200 <=>  157 - 160   (ASN  197  - ASN  200  <=> GLY  177  - GLN  180 )                          
  10: s001-A 7f88-B   202 - 217 <=>  161 - 176   (GLY  202  - ASN  217  <=> MET  181  - GLY  196 )                          
  11: s001-A 5h7t-A     1 -  10 <=>    4 -  13   (MET    1  - THR   10  <=> SER    4  - SER   13 )                          
  11: s001-A 5h7t-A    13 -  17 <=>   14 -  18   (GLY   13  - ASP   17  <=> ILE   14  - ALA   18 )                          
  11: s001-A 5h7t-A    18 -  21 <=>   24 -  27   (ARG   18  - LYS   21  <=> GLY   24  - PHE   27 )                          
  11: s001-A 5h7t-A    22 -  32 <=>   29 -  39   (TRP   22  - LYS   32  <=> THR   29  - ALA   39 )                          
  11: s001-A 5h7t-A    33 -  36 <=>   41 -  44   (PHE   33  - GLU   36  <=> ASN   41  - GLY   44 )                          
  11: s001-A 5h7t-A    37 -  62 <=>   52 -  77   (SER   37  - LEU   62  <=> ASN   52  - ASN   77 )                          
  11: s001-A 5h7t-A   111 - 115 <=>   82 -  86   (MET  111  - CYS  115  <=> TYR   82  - SER   86 )                          
  11: s001-A 5h7t-A   122 - 157 <=>   96 - 131   (TRP  122  - GLU  157  <=> LYS   96  - GLY  131 )                          
  11: s001-A 5h7t-A   158 - 172 <=>  133 - 147   (THR  158  - ARG  172  <=> ASP  133  - VAL  147 )                          
  11: s001-A 5h7t-A   173 - 182 <=>  149 - 158   (ASN  173  - ASN  182  <=> SER  149  - GLY  158 )                          
  11: s001-A 5h7t-A   183 - 195 <=>  160 - 172   (ASN  183  - ALA  195  <=> GLY  160  - GLU  172 )                          
  11: s001-A 5h7t-A   197 - 200 <=>  177 - 180   (ASN  197  - ASN  200  <=> ASN  177  - THR  180 )                          
  11: s001-A 5h7t-A   202 - 217 <=>  181 - 196   (GLY  202  - ASN  217  <=> VAL  181  - ASN  196 )                          
  12: s001-A 1wvu-A     1 -  10 <=>    6 -  15   (MET    1  - THR   10  <=> PHE   91  - GLN  100 )                          
  12: s001-A 1wvu-A    13 -  18 <=>   16 -  21   (GLY   13  - ARG   18  <=> MET  101  - ASN  106 )                          
  12: s001-A 1wvu-A    21 -  32 <=>   24 -  35   (LYS   21  - LYS   32  <=> TYR  109  - ALA  120 )                          
  12: s001-A 1wvu-A    33 -  36 <=>   37 -  40   (PHE   33  - GLU   36  <=> PRO  122  - ALA  125 )                          
  12: s001-A 1wvu-A    37 -  62 <=>   48 -  73   (SER   37  - LEU   62  <=> LYS  133  - ASN  158 )                          
  12: s001-A 1wvu-A   100 - 104 <=>   74 -  78   (VAL  100  - ASN  104  <=> GLU  159  - PRO  163 )                          
  12: s001-A 1wvu-A   110 - 115 <=>   79 -  84   (ARG  110  - CYS  115  <=> HIS  164  - THR  169 )                          
  12: s001-A 1wvu-A   120 - 157 <=>   92 - 129   (ASP  120  - GLU  157  <=> GLY  177  - GLU  214 )                          
  12: s001-A 1wvu-A   158 - 173 <=>  131 - 146   (THR  158  - ASN  173  <=> ASP  216  - GLN  231 )                          
  12: s001-A 1wvu-A   174 - 180 <=>  153 - 159   (ARG  174  - GLU  180  <=> THR  238  - VAL  244 )                          
  12: s001-A 1wvu-A   181 - 194 <=>  161 - 174   (SER  181  - ALA  194  <=> ASN  246  - ALA  259 )                          
  12: s001-A 1wvu-A   197 - 200 <=>  181 - 184   (ASN  197  - ASN  200  <=> ASN  266  - GLN  269 )                          
  12: s001-A 1wvu-A   202 - 217 <=>  185 - 200   (GLY  202  - ASN  217  <=> VAL  270  - GLY  285 )                          
  13: s001-A 2dbt-A     1 -  10 <=>    2 -  11   (MET    1  - THR   10  <=> PHE   91  - GLN  100 )                          
  13: s001-A 2dbt-A    13 -  18 <=>   12 -  17   (GLY   13  - ARG   18  <=> MET  101  - ASN  106 )                          
  13: s001-A 2dbt-A    21 -  32 <=>   20 -  31   (LYS   21  - LYS   32  <=> TYR  109  - ALA  120 )                          
  13: s001-A 2dbt-A    33 -  36 <=>   33 -  36   (PHE   33  - GLU   36  <=> PRO  122  - ALA  125 )                          
  13: s001-A 2dbt-A    37 -  62 <=>   44 -  69   (SER   37  - LEU   62  <=> LYS  133  - ASN  158 )                          
  13: s001-A 2dbt-A   100 - 104 <=>   70 -  74   (VAL  100  - ASN  104  <=> GLU  159  - PRO  163 )                          
  13: s001-A 2dbt-A   110 - 115 <=>   75 -  80   (ARG  110  - CYS  115  <=> HIS  164  - THR  169 )                          
  13: s001-A 2dbt-A   120 - 157 <=>   88 - 125   (ASP  120  - GLU  157  <=> GLY  177  - GLU  214 )                          
  13: s001-A 2dbt-A   158 - 173 <=>  127 - 142   (THR  158  - ASN  173  <=> ASP  216  - GLN  231 )                          
  13: s001-A 2dbt-A   174 - 180 <=>  149 - 155   (ARG  174  - GLU  180  <=> THR  238  - VAL  244 )                          
  13: s001-A 2dbt-A   181 - 194 <=>  157 - 170   (SER  181  - ALA  194  <=> ASN  246  - ALA  259 )                          
  13: s001-A 2dbt-A   197 - 200 <=>  177 - 180   (ASN  197  - ASN  200  <=> ASN  266  - GLN  269 )                          
  13: s001-A 2dbt-A   202 - 217 <=>  181 - 196   (GLY  202  - ASN  217  <=> VAL  270  - GLY  285 )                          
  14: s001-A 1wvv-A     1 -  10 <=>    6 -  15   (MET    1  - THR   10  <=> PHE   91  - GLN  100 )                          
  14: s001-A 1wvv-A    13 -  18 <=>   16 -  21   (GLY   13  - ARG   18  <=> MET  101  - ASN  106 )                          
  14: s001-A 1wvv-A    21 -  32 <=>   24 -  35   (LYS   21  - LYS   32  <=> TYR  109  - ALA  120 )                          
  14: s001-A 1wvv-A    33 -  36 <=>   37 -  40   (PHE   33  - GLU   36  <=> PRO  122  - ALA  125 )                          
  14: s001-A 1wvv-A    37 -  62 <=>   48 -  73   (SER   37  - LEU   62  <=> LYS  133  - ASN  158 )                          
  14: s001-A 1wvv-A   100 - 104 <=>   74 -  78   (VAL  100  - ASN  104  <=> GLU  159  - PRO  163 )                          
  14: s001-A 1wvv-A   110 - 115 <=>   79 -  84   (ARG  110  - CYS  115  <=> HIS  164  - THR  169 )                          
  14: s001-A 1wvv-A   120 - 157 <=>   92 - 129   (ASP  120  - GLU  157  <=> GLY  177  - GLU  214 )                          
  14: s001-A 1wvv-A   158 - 173 <=>  131 - 146   (THR  158  - ASN  173  <=> ASP  216  - GLN  231 )                          
  14: s001-A 1wvv-A   174 - 180 <=>  153 - 159   (ARG  174  - GLU  180  <=> THR  238  - VAL  244 )                          
  14: s001-A 1wvv-A   181 - 194 <=>  161 - 174   (SER  181  - ALA  194  <=> ASN  246  - ALA  259 )                          
  14: s001-A 1wvv-A   197 - 200 <=>  181 - 184   (ASN  197  - ASN  200  <=> ASN  266  - GLN  269 )                          
  14: s001-A 1wvv-A   202 - 217 <=>  185 - 200   (GLY  202  - ASN  217  <=> VAL  270  - GLY  285 )                          
  15: s001-A 2dbt-B     1 -  10 <=>    2 -  11   (MET    1  - THR   10  <=> PHE   91  - GLN  100 )                          
  15: s001-A 2dbt-B    13 -  18 <=>   12 -  17   (GLY   13  - ARG   18  <=> MET  101  - ASN  106 )                          
  15: s001-A 2dbt-B    21 -  32 <=>   20 -  31   (LYS   21  - LYS   32  <=> TYR  109  - ALA  120 )                          
  15: s001-A 2dbt-B    33 -  36 <=>   33 -  36   (PHE   33  - GLU   36  <=> PRO  122  - ALA  125 )                          
  15: s001-A 2dbt-B    37 -  62 <=>   44 -  69   (SER   37  - LEU   62  <=> LYS  133  - ASN  158 )                          
  15: s001-A 2dbt-B   100 - 104 <=>   70 -  74   (VAL  100  - ASN  104  <=> GLU  159  - PRO  163 )                          
  15: s001-A 2dbt-B   111 - 115 <=>   76 -  80   (MET  111  - CYS  115  <=> TYR  165  - THR  169 )                          
  15: s001-A 2dbt-B   120 - 157 <=>   88 - 125   (ASP  120  - GLU  157  <=> GLY  177  - GLU  214 )                          
  15: s001-A 2dbt-B   158 - 173 <=>  127 - 142   (THR  158  - ASN  173  <=> ASP  216  - GLN  231 )                          
  15: s001-A 2dbt-B   174 - 182 <=>  149 - 157   (ARG  174  - ASN  182  <=> THR  238  - ASN  246 )                          
  15: s001-A 2dbt-B   183 - 194 <=>  159 - 170   (ASN  183  - ALA  194  <=> GLY  248  - ALA  259 )                          
  15: s001-A 2dbt-B   197 - 200 <=>  177 - 180   (ASN  197  - ASN  200  <=> ASN  266  - GLN  269 )                          
  15: s001-A 2dbt-B   202 - 217 <=>  181 - 196   (GLY  202  - ASN  217  <=> VAL  270  - GLY  285 )                          
  16: s001-A 2dbt-C     1 -  10 <=>    2 -  11   (MET    1  - THR   10  <=> PHE   91  - GLN  100 )                          
  16: s001-A 2dbt-C    13 -  18 <=>   12 -  17   (GLY   13  - ARG   18  <=> MET  101  - ASN  106 )                          
  16: s001-A 2dbt-C    21 -  32 <=>   20 -  31   (LYS   21  - LYS   32  <=> TYR  109  - ALA  120 )                          
  16: s001-A 2dbt-C    33 -  36 <=>   33 -  36   (PHE   33  - GLU   36  <=> PRO  122  - ALA  125 )                          
  16: s001-A 2dbt-C    37 -  62 <=>   44 -  69   (SER   37  - LEU   62  <=> LYS  133  - ASN  158 )                          
  16: s001-A 2dbt-C   100 - 104 <=>   70 -  74   (VAL  100  - ASN  104  <=> GLU  159  - PRO  163 )                          
  16: s001-A 2dbt-C   110 - 115 <=>   75 -  80   (ARG  110  - CYS  115  <=> HIS  164  - THR  169 )                          
  16: s001-A 2dbt-C   120 - 157 <=>   88 - 125   (ASP  120  - GLU  157  <=> GLY  177  - GLU  214 )                          
  16: s001-A 2dbt-C   158 - 173 <=>  127 - 142   (THR  158  - ASN  173  <=> ASP  216  - GLN  231 )                          
  16: s001-A 2dbt-C   174 - 180 <=>  149 - 155   (ARG  174  - GLU  180  <=> THR  238  - VAL  244 )                          
  16: s001-A 2dbt-C   181 - 194 <=>  157 - 170   (SER  181  - ALA  194  <=> ASN  246  - ALA  259 )                          
  16: s001-A 2dbt-C   197 - 200 <=>  177 - 180   (ASN  197  - ASN  200  <=> ASN  266  - GLN  269 )                          
  16: s001-A 2dbt-C   202 - 217 <=>  181 - 196   (GLY  202  - ASN  217  <=> VAL  270  - GLY  285 )                          
  17: s001-A 3hbe-X     1 -  10 <=>    4 -  13   (MET    1  - THR   10  <=> GLY   51  - GLY   60 )                          
  17: s001-A 3hbe-X    13 -  16 <=>   14 -  17   (GLY   13  - THR   16  <=> LEU   61  - GLY   64 )                          
  17: s001-A 3hbe-X    22 -  32 <=>   29 -  39   (TRP   22  - LYS   32  <=> THR   76  - ALA   86 )                          
  17: s001-A 3hbe-X    33 -  36 <=>   41 -  44   (PHE   33  - GLU   36  <=> SER   88  - GLY   91 )                          
  17: s001-A 3hbe-X    37 -  62 <=>   52 -  77   (SER   37  - LEU   62  <=> LYS   99  - ASN  124 )                          
  17: s001-A 3hbe-X   111 - 114 <=>   82 -  85   (MET  111  - GLY  114  <=> TYR  129  - SER  132 )                          
  17: s001-A 3hbe-X   118 - 121 <=>   93 -  96   (ASP  118  - GLY  121  <=> SER  140  - SER  143 )                          
  17: s001-A 3hbe-X   124 - 157 <=>   97 - 130   (TYR  124  - GLU  157  <=> TYR  144  - GLY  177 )                          
  17: s001-A 3hbe-X   158 - 172 <=>  132 - 146   (THR  158  - ARG  172  <=> ASP  179  - LYS  193 )                          
  17: s001-A 3hbe-X   173 - 182 <=>  148 - 157   (ASN  173  - ASN  182  <=> SER  195  - GLY  204 )                          
  17: s001-A 3hbe-X   183 - 196 <=>  159 - 172   (ASN  183  - PRO  196  <=> GLY  206  - CYS  219 )                          
  17: s001-A 3hbe-X   197 - 200 <=>  176 - 179   (ASN  197  - ASN  200  <=> ASN  223  - GLU  226 )                          
  17: s001-A 3hbe-X   202 - 218 <=>  180 - 196   (GLY  202  - GLN  218  <=> VAL  227  - VAL  243 )                          
  18: s001-A 3hbd-A     1 -  10 <=>    4 -  13   (MET    1  - THR   10  <=> GLY   51  - GLY   60 )                          
  18: s001-A 3hbd-A    13 -  16 <=>   14 -  17   (GLY   13  - THR   16  <=> LEU   61  - GLY   64 )                          
  18: s001-A 3hbd-A    22 -  32 <=>   29 -  39   (TRP   22  - LYS   32  <=> THR   76  - ALA   86 )                          
  18: s001-A 3hbd-A    33 -  36 <=>   41 -  44   (PHE   33  - GLU   36  <=> SER   88  - GLY   91 )                          
  18: s001-A 3hbd-A    37 -  62 <=>   52 -  77   (SER   37  - LEU   62  <=> LYS   99  - ASN  124 )                          
  18: s001-A 3hbd-A   111 - 116 <=>   82 -  87   (MET  111  - GLU  116  <=> TYR  129  - SER  134 )                          
  18: s001-A 3hbd-A   122 - 157 <=>   95 - 130   (TRP  122  - GLU  157  <=> LYS  142  - GLY  177 )                          
  18: s001-A 3hbd-A   158 - 172 <=>  132 - 146   (THR  158  - ARG  172  <=> ASP  179  - LYS  193 )                          
  18: s001-A 3hbd-A   173 - 182 <=>  148 - 157   (ASN  173  - ASN  182  <=> SER  195  - GLY  204 )                          
  18: s001-A 3hbd-A   183 - 195 <=>  159 - 171   (ASN  183  - ALA  195  <=> GLY  206  - GLU  218 )                          
  18: s001-A 3hbd-A   197 - 200 <=>  176 - 179   (ASN  197  - ASN  200  <=> ASN  223  - GLU  226 )                          
  18: s001-A 3hbd-A   202 - 217 <=>  180 - 195   (GLY  202  - ASN  217  <=> VAL  227  - GLY  242 )                          
  19: s001-A 3wh1-A     1 -  10 <=>    4 -  13   (MET    1  - THR   10  <=> SER    5  - GLY   14 )                          
  19: s001-A 3wh1-A    13 -  16 <=>   14 -  17   (GLY   13  - THR   16  <=> TRP   15  - ASN   18 )                          
  19: s001-A 3wh1-A    21 -  32 <=>   22 -  33   (LYS   21  - LYS   32  <=> TYR   23  - GLY   34 )                          
  19: s001-A 3wh1-A    33 -  36 <=>   35 -  38   (PHE   33  - GLU   36  <=> PRO   36  - GLY   39 )                          
  19: s001-A 3wh1-A    37 -  62 <=>   46 -  71   (SER   37  - LEU   62  <=> GLN   47  - ASN   72 )                          
  19: s001-A 3wh1-A   111 - 115 <=>   75 -  79   (MET  111  - CYS  115  <=> TYR   77  - SER   81 )                          
  19: s001-A 3wh1-A   122 - 157 <=>   89 - 124   (TRP  122  - GLU  157  <=> LYS   91  - ALA  126 )                          
  19: s001-A 3wh1-A   158 - 181 <=>  126 - 149   (THR  158  - SER  181  <=> ASP  128  - ALA  151 )                          
  19: s001-A 3wh1-A   182 - 194 <=>  152 - 164   (ASN  182  - ALA  194  <=> PRO  154  - GLY  166 )                          
  19: s001-A 3wh1-A   198 - 217 <=>  175 - 194   (ASP  198  - ASN  217  <=> GLY  177  - GLY  196 )                          
  20: s001-A 4ij4-A     1 -  10 <=>    4 -  13   (MET    1  - THR   10  <=> SER    5  - GLY   14 )                          
  20: s001-A 4ij4-A    13 -  18 <=>   14 -  19   (GLY   13  - ARG   18  <=> TRP   15  - ASN   20 )                          
  20: s001-A 4ij4-A    21 -  32 <=>   22 -  33   (LYS   21  - LYS   32  <=> TYR   23  - GLY   34 )                          
  20: s001-A 4ij4-A    33 -  36 <=>   35 -  38   (PHE   33  - GLU   36  <=> PRO   36  - GLY   39 )                          
  20: s001-A 4ij4-A    37 -  62 <=>   46 -  71   (SER   37  - LEU   62  <=> GLN   47  - ASN   72 )                          
  20: s001-A 4ij4-A   111 - 115 <=>   75 -  79   (MET  111  - CYS  115  <=> TYR   77  - SER   81 )                          
  20: s001-A 4ij4-A   122 - 157 <=>   89 - 124   (TRP  122  - GLU  157  <=> LYS   91  - ALA  126 )                          
  20: s001-A 4ij4-A   158 - 181 <=>  126 - 149   (THR  158  - SER  181  <=> ASP  128  - ALA  151 )                          
  20: s001-A 4ij4-A   182 - 194 <=>  152 - 164   (ASN  182  - ALA  194  <=> PRO  154  - GLY  166 )                          
  20: s001-A 4ij4-A   198 - 217 <=>  175 - 194   (ASP  198  - ASN  217  <=> GLY  177  - GLY  196 )                          
  21: s001-A 3hbh-A     1 -  10 <=>    4 -  13   (MET    1  - THR   10  <=> GLY   51  - GLY   60 )                          
  21: s001-A 3hbh-A    13 -  16 <=>   14 -  17   (GLY   13  - THR   16  <=> LEU   61  - GLY   64 )                          
  21: s001-A 3hbh-A    22 -  32 <=>   29 -  39   (TRP   22  - LYS   32  <=> THR   76  - ALA   86 )                          
  21: s001-A 3hbh-A    33 -  36 <=>   41 -  44   (PHE   33  - GLU   36  <=> SER   88  - GLY   91 )                          
  21: s001-A 3hbh-A    37 -  62 <=>   52 -  77   (SER   37  - LEU   62  <=> LYS   99  - ASN  124 )                          
  21: s001-A 3hbh-A   111 - 114 <=>   82 -  85   (MET  111  - GLY  114  <=> TYR  129  - SER  132 )                          
  21: s001-A 3hbh-A   118 - 121 <=>   93 -  96   (ASP  118  - GLY  121  <=> SER  140  - SER  143 )                          
  21: s001-A 3hbh-A   124 - 157 <=>   97 - 130   (TYR  124  - GLU  157  <=> TYR  144  - GLY  177 )                          
  21: s001-A 3hbh-A   158 - 172 <=>  132 - 146   (THR  158  - ARG  172  <=> ASP  179  - LYS  193 )                          
  21: s001-A 3hbh-A   173 - 182 <=>  148 - 157   (ASN  173  - ASN  182  <=> SER  195  - GLY  204 )                          
  21: s001-A 3hbh-A   183 - 196 <=>  159 - 172   (ASN  183  - PRO  196  <=> GLY  206  - CYS  219 )                          
  21: s001-A 3hbh-A   197 - 200 <=>  176 - 179   (ASN  197  - ASN  200  <=> ASN  223  - GLU  226 )                          
  21: s001-A 3hbh-A   202 - 217 <=>  180 - 195   (GLY  202  - ASN  217  <=> VAL  227  - GLY  242 )                          
  22: s001-A 4mck-A     1 -  10 <=>    5 -  14   (MET    1  - THR   10  <=> UNK    0  - GLY    9 )                          
  22: s001-A 4mck-A    13 -  16 <=>   15 -  18   (GLY   13  - THR   16  <=> ILE   10  - GLN   13 )                          
  22: s001-A 4mck-A    21 -  31 <=>   29 -  39   (LYS   21  - ASP   31  <=> TYR   24  - ASN   34 )                          
  22: s001-A 4mck-A    32 -  36 <=>   41 -  45   (LYS   32  - GLU   36  <=> TYR   36  - ALA   40 )                          
  22: s001-A 4mck-A    37 -  62 <=>   53 -  78   (SER   37  - LEU   62  <=> GLY   48  - ASN   73 )                          
  22: s001-A 4mck-A   110 - 114 <=>   82 -  86   (ARG  110  - GLY  114  <=> ALA   77  - ALA   81 )                          
  22: s001-A 4mck-A   118 - 121 <=>   94 -  97   (ASP  118  - GLY  121  <=> ALA   90  - LYS   93 )                          
  22: s001-A 4mck-A   124 - 157 <=>   98 - 131   (TYR  124  - GLU  157  <=> TYR   94  - ALA  127 )                          
  22: s001-A 4mck-A   158 - 173 <=>  133 - 148   (THR  158  - ASN  173  <=> ASP  129  - ASN  144 )                          
  22: s001-A 4mck-A   175 - 179 <=>  149 - 153   (CYS  175  - ALA  179  <=> VAL  145  - MET  149 )                          
  22: s001-A 4mck-A   181 - 196 <=>  154 - 169   (SER  181  - PRO  196  <=> PRO  150  - CYS  166 )                          
  22: s001-A 4mck-A   197 - 200 <=>  173 - 176   (ASN  197  - ASN  200  <=> ASN  170  - GLN  173 )                          
  22: s001-A 4mck-A   202 - 217 <=>  177 - 192   (GLY  202  - ASN  217  <=> MET  174  - ARG  189 )                          
  23: s001-A 1wvu-B     1 -  10 <=>   50 -  59   (MET    1  - THR   10  <=> PHE   91  - GLN  100 )                          
  23: s001-A 1wvu-B    13 -  16 <=>   60 -  63   (GLY   13  - THR   16  <=> MET  101  - ASN  104 )                          
  23: s001-A 1wvu-B    21 -  31 <=>   68 -  78   (LYS   21  - ASP   31  <=> TYR  109  - SER  119 )                          
  23: s001-A 1wvu-B    32 -  36 <=>   80 -  84   (LYS   32  - GLU   36  <=> TYR  121  - ALA  125 )                          
  23: s001-A 1wvu-B    37 -  62 <=>   92 - 117   (SER   37  - LEU   62  <=> LYS  133  - ASN  158 )                          
  23: s001-A 1wvu-B   100 - 104 <=>  118 - 122   (VAL  100  - ASN  104  <=> GLU  159  - PRO  163 )                          
  23: s001-A 1wvu-B   110 - 115 <=>  123 - 128   (ARG  110  - CYS  115  <=> HIS  164  - THR  169 )                          
  23: s001-A 1wvu-B   120 - 157 <=>  136 - 173   (ASP  120  - GLU  157  <=> GLY  177  - GLU  214 )                          
  23: s001-A 1wvu-B   158 - 173 <=>  175 - 190   (THR  158  - ASN  173  <=> ASP  216  - GLN  231 )                          
  23: s001-A 1wvu-B   174 - 180 <=>  197 - 203   (ARG  174  - GLU  180  <=> THR  238  - VAL  244 )                          
  23: s001-A 1wvu-B   181 - 194 <=>  205 - 218   (SER  181  - ALA  194  <=> ASN  246  - ALA  259 )                          
  23: s001-A 1wvu-B   197 - 200 <=>  225 - 228   (ASN  197  - ASN  200  <=> ASN  266  - GLN  269 )                          
  23: s001-A 1wvu-B   202 - 217 <=>  229 - 244   (GLY  202  - ASN  217  <=> VAL  270  - GLY  285 )                          
  24: s001-A 7r6s-B    16 -  65 <=>    1 -  50   (THR   16  - SER   65  <=> ASN   -1  - THR   48 )                          
  24: s001-A 7r6s-B    70 -  73 <=>   53 -  56   (ALA   70  - TRP   73  <=> ILE   51  - ILE   54 )                          
  24: s001-A 7r6s-B    75 -  78 <=>   62 -  65   (ARG   75  - ALA   78  <=> TRP   60  - GLY   63 )                          
  24: s001-A 7r6s-B    89 -  94 <=>   66 -  71   (ASN   89  - ARG   94  <=> ASN   64  - SER   69 )                          
  24: s001-A 7r6s-B    95 -  98 <=>   73 -  76   (LEU   95  - ASN   98  <=> ARG   71  - ALA   74 )                          
  24: s001-A 7r6s-B    99 - 115 <=>   81 -  97   (PRO   99  - CYS  115  <=> PRO   79  - ALA   95 )                          
  24: s001-A 7r6s-B   118 - 180 <=>   98 - 160   (ASP  118  - GLU  180  <=> PRO   96  - HIS  158 )                          
  24: s001-A 7r6s-B   183 - 195 <=>  161 - 173   (ASN  183  - ALA  195  <=> ASP  159  - LEU  171 )                          
  24: s001-A 7r6s-B   200 - 220 <=>  174 - 194   (ASN  200  - SER  220  <=> ASN  172  - VAL  192 )                          
  25: s001-A 8hne-A     2 -  10 <=>    1 -   9   (LYS    2  - THR   10  <=> MET    0  - GLN    8 )                          
  25: s001-A 8hne-A    13 -  16 <=>   10 -  13   (GLY   13  - THR   16  <=> LEU    9  - ASN   12 )                          
  25: s001-A 8hne-A    18 -  21 <=>   14 -  17   (ARG   18  - LYS   21  <=> ARG   13  - PHE   16 )                          
  25: s001-A 8hne-A    22 -  32 <=>   19 -  29   (TRP   22  - LYS   32  <=> THR   18  - SER   28 )                          
  25: s001-A 8hne-A    33 -  36 <=>   31 -  34   (PHE   33  - GLU   36  <=> PRO   30  - GLY   33 )                          
  25: s001-A 8hne-A    37 -  62 <=>   42 -  67   (SER   37  - LEU   62  <=> ARG   41  - ASN   66 )                          
  25: s001-A 8hne-A   104 - 107 <=>   68 -  71   (ASN  104  - TYR  107  <=> GLN   67  - ASP   70 )                          
  25: s001-A 8hne-A   111 - 114 <=>   72 -  75   (MET  111  - GLY  114  <=> TYR   71  - PRO   74 )                          
  25: s001-A 8hne-A   118 - 121 <=>   83 -  86   (ASP  118  - GLY  121  <=> PRO   82  - GLN   85 )                          
  25: s001-A 8hne-A   124 - 157 <=>   87 - 120   (TYR  124  - GLU  157  <=> TYR   86  - ALA  119 )                          
  25: s001-A 8hne-A   158 - 173 <=>  122 - 137   (THR  158  - ASN  173  <=> ASP  121  - PRO  136 )                          
  25: s001-A 8hne-A   174 - 181 <=>  143 - 150   (ARG  174  - SER  181  <=> SER  142  - GLY  149 )                          
  25: s001-A 8hne-A   182 - 193 <=>  165 - 176   (ASN  182  - GLY  193  <=> PRO  164  - GLY  175 )                          
  25: s001-A 8hne-A   197 - 200 <=>  184 - 187   (ASN  197  - ASN  200  <=> ASN  183  - GLN  186 )                          
  25: s001-A 8hne-A   202 - 217 <=>  188 - 203   (GLY  202  - ASN  217  <=> ALA  187  - GLY  202 )                          
  26: s001-A 4dwx-A     1 -  11 <=>    4 -  14   (MET    1  - GLY   11  <=> SER    4  - MET   14 )                          
  26: s001-A 4dwx-A    13 -  17 <=>   15 -  19   (GLY   13  - ASP   17  <=> LEU   15  - ASN   19 )                          
  26: s001-A 4dwx-A    21 -  31 <=>   29 -  39   (LYS   21  - ASP   31  <=> TYR   29  - ASN   39 )                          
  26: s001-A 4dwx-A    32 -  36 <=>   41 -  45   (LYS   32  - GLU   36  <=> PHE   41  - GLY   45 )                          
  26: s001-A 4dwx-A    37 -  53 <=>   53 -  69   (SER   37  - GLY   53  <=> ARG   53  - THR   69 )                          
  26: s001-A 4dwx-A    54 -  63 <=>   83 -  92   (GLY   54  - ASN   63  <=> GLY   83  - ALA   92 )                          
  26: s001-A 4dwx-A   111 - 114 <=>   96 -  99   (MET  111  - GLY  114  <=> TYR   96  - PRO   99 )                          
  26: s001-A 4dwx-A   118 - 121 <=>  107 - 110   (ASP  118  - GLY  121  <=> PRO  107  - ARG  110 )                          
  26: s001-A 4dwx-A   124 - 157 <=>  111 - 144   (TYR  124  - GLU  157  <=> TYR  111  - ALA  144 )                          
  26: s001-A 4dwx-A   158 - 173 <=>  146 - 161   (THR  158  - ASN  173  <=> ASP  146  - ALA  161 )                          
  26: s001-A 4dwx-A   174 - 181 <=>  167 - 174   (ARG  174  - SER  181  <=> SER  167  - GLY  174 )                          
  26: s001-A 4dwx-A   182 - 194 <=>  189 - 201   (ASN  182  - ALA  194  <=> PRO  189  - GLY  201 )                          
  26: s001-A 4dwx-A   197 - 200 <=>  208 - 211   (ASN  197  - ASN  200  <=> GLN  208  - ARG  211 )                          
  26: s001-A 4dwx-A   202 - 217 <=>  212 - 227   (GLY  202  - ASN  217  <=> VAL  212  - GLY  227 )                          
  27: s001-A 4dwx-B     1 -  10 <=>    4 -  13   (MET    1  - THR   10  <=> SER    4  - ARG   13 )                          
  27: s001-A 4dwx-B    13 -  16 <=>   14 -  17   (GLY   13  - THR   16  <=> MET   14  - HIS   17 )                          
  27: s001-A 4dwx-B    21 -  31 <=>   29 -  39   (LYS   21  - ASP   31  <=> TYR   29  - ASN   39 )                          
  27: s001-A 4dwx-B    32 -  36 <=>   41 -  45   (LYS   32  - GLU   36  <=> PHE   41  - GLY   45 )                          
  27: s001-A 4dwx-B    37 -  53 <=>   53 -  69   (SER   37  - GLY   53  <=> ARG   53  - THR   69 )                          
  27: s001-A 4dwx-B    54 -  63 <=>   83 -  92   (GLY   54  - ASN   63  <=> GLY   83  - ALA   92 )                          
  27: s001-A 4dwx-B   111 - 114 <=>   96 -  99   (MET  111  - GLY  114  <=> TYR   96  - PRO   99 )                          
  27: s001-A 4dwx-B   118 - 121 <=>  107 - 110   (ASP  118  - GLY  121  <=> PRO  107  - ARG  110 )                          
  27: s001-A 4dwx-B   124 - 157 <=>  111 - 144   (TYR  124  - GLU  157  <=> TYR  111  - ALA  144 )                          
  27: s001-A 4dwx-B   158 - 173 <=>  146 - 161   (THR  158  - ASN  173  <=> ASP  146  - ALA  161 )                          
  27: s001-A 4dwx-B   174 - 181 <=>  167 - 174   (ARG  174  - SER  181  <=> SER  167  - GLY  174 )                          
  27: s001-A 4dwx-B   182 - 194 <=>  189 - 201   (ASN  182  - ALA  194  <=> PRO  189  - GLY  201 )                          
  27: s001-A 4dwx-B   197 - 200 <=>  208 - 211   (ASN  197  - ASN  200  <=> GLN  208  - ARG  211 )                          
  27: s001-A 4dwx-B   202 - 217 <=>  212 - 227   (GLY  202  - ASN  217  <=> VAL  212  - GLY  227 )                          
  28: s001-A 4dyg-B     1 -  10 <=>    4 -  13   (MET    1  - THR   10  <=> SER    4  - ARG   13 )                          
  28: s001-A 4dyg-B    13 -  18 <=>   14 -  19   (GLY   13  - ARG   18  <=> MET   14  - ASN   19 )                          
  28: s001-A 4dyg-B    21 -  31 <=>   29 -  39   (LYS   21  - ASP   31  <=> TYR   29  - ASN   39 )                          
  28: s001-A 4dyg-B    32 -  36 <=>   41 -  45   (LYS   32  - GLU   36  <=> PHE   41  - GLY   45 )                          
  28: s001-A 4dyg-B    37 -  53 <=>   53 -  69   (SER   37  - GLY   53  <=> ARG   53  - THR   69 )                          
  28: s001-A 4dyg-B    54 -  63 <=>   83 -  92   (GLY   54  - ASN   63  <=> GLY   83  - ALA   92 )                          
  28: s001-A 4dyg-B   111 - 114 <=>   96 -  99   (MET  111  - GLY  114  <=> TYR   96  - PRO   99 )                          
  28: s001-A 4dyg-B   117 - 120 <=>  106 - 109   (GLN  117  - ASP  120  <=> ALA  106  - LYS  109 )                          
  28: s001-A 4dyg-B   123 - 157 <=>  110 - 144   (LYS  123  - GLU  157  <=> ARG  110  - ALA  144 )                          
  28: s001-A 4dyg-B   158 - 173 <=>  146 - 161   (THR  158  - ASN  173  <=> ASP  146  - ALA  161 )                          
  28: s001-A 4dyg-B   174 - 181 <=>  167 - 174   (ARG  174  - SER  181  <=> SER  167  - GLY  174 )                          
  28: s001-A 4dyg-B   182 - 194 <=>  189 - 201   (ASN  182  - ALA  194  <=> PRO  189  - GLY  201 )                          
  28: s001-A 4dyg-B   197 - 200 <=>  208 - 211   (ASN  197  - ASN  200  <=> GLN  208  - ARG  211 )                          
  28: s001-A 4dyg-B   202 - 217 <=>  212 - 227   (GLY  202  - ASN  217  <=> VAL  212  - GLY  227 )                          
  29: s001-A 4dyg-A     1 -  10 <=>    4 -  13   (MET    1  - THR   10  <=> SER    4  - ARG   13 )                          
  29: s001-A 4dyg-A    13 -  18 <=>   14 -  19   (GLY   13  - ARG   18  <=> MET   14  - ASN   19 )                          
  29: s001-A 4dyg-A    21 -  31 <=>   29 -  39   (LYS   21  - ASP   31  <=> TYR   29  - ASN   39 )                          
  29: s001-A 4dyg-A    32 -  36 <=>   41 -  45   (LYS   32  - GLU   36  <=> PHE   41  - GLY   45 )                          
  29: s001-A 4dyg-A    37 -  53 <=>   53 -  69   (SER   37  - GLY   53  <=> ARG   53  - THR   69 )                          
  29: s001-A 4dyg-A    54 -  63 <=>   83 -  92   (GLY   54  - ASN   63  <=> GLY   83  - ALA   92 )                          
  29: s001-A 4dyg-A   111 - 114 <=>   96 -  99   (MET  111  - GLY  114  <=> TYR   96  - PRO   99 )                          
  29: s001-A 4dyg-A   118 - 121 <=>  107 - 110   (ASP  118  - GLY  121  <=> PRO  107  - ARG  110 )                          
  29: s001-A 4dyg-A   124 - 157 <=>  111 - 144   (TYR  124  - GLU  157  <=> TYR  111  - ALA  144 )                          
  29: s001-A 4dyg-A   158 - 173 <=>  146 - 161   (THR  158  - ASN  173  <=> ASP  146  - ALA  161 )                          
  29: s001-A 4dyg-A   174 - 181 <=>  167 - 174   (ARG  174  - SER  181  <=> SER  167  - GLY  174 )                          
  29: s001-A 4dyg-A   182 - 194 <=>  189 - 201   (ASN  182  - ALA  194  <=> PRO  189  - GLY  201 )                          
  29: s001-A 4dyg-A   197 - 200 <=>  208 - 211   (ASN  197  - ASN  200  <=> GLN  208  - ARG  211 )                          
  29: s001-A 4dyg-A   202 - 217 <=>  212 - 227   (GLY  202  - ASN  217  <=> VAL  212  - GLY  227 )                          
  30: s001-A 7v91-C     1 -  10 <=>    4 -  13   (MET    1  - THR   10  <=> LYS    4  - GLN   13 )                          
  30: s001-A 7v91-C    13 -  16 <=>   14 -  17   (GLY   13  - THR   16  <=> MET   14  - HIS   17 )                          
  30: s001-A 7v91-C    21 -  32 <=>   29 -  40   (LYS   21  - LYS   32  <=> TYR   29  - ALA   40 )                          
  30: s001-A 7v91-C    33 -  36 <=>   42 -  45   (PHE   33  - GLU   36  <=> PRO   42  - GLY   45 )                          
  30: s001-A 7v91-C    37 -  53 <=>   53 -  69   (SER   37  - GLY   53  <=> ARG   53  - THR   69 )                          
  30: s001-A 7v91-C    54 -  62 <=>   83 -  91   (GLY   54  - LEU   62  <=> GLY   83  - ASN   91 )                          
  30: s001-A 7v91-C   104 - 107 <=>   92 -  95   (ASN  104  - TYR  107  <=> PRO   92  - SER   95 )                          
  30: s001-A 7v91-C   111 - 114 <=>   96 -  99   (MET  111  - GLY  114  <=> TYR   96  - PRO   99 )                          
  30: s001-A 7v91-C   118 - 121 <=>  107 - 110   (ASP  118  - GLY  121  <=> ALA  107  - GLN  110 )                          
  30: s001-A 7v91-C   124 - 157 <=>  111 - 144   (TYR  124  - GLU  157  <=> TYR  111  - ALA  144 )                          
  30: s001-A 7v91-C   158 - 173 <=>  146 - 161   (THR  158  - ASN  173  <=> ASP  146  - PRO  161 )                          
  30: s001-A 7v91-C   174 - 181 <=>  167 - 174   (ARG  174  - SER  181  <=> SER  167  - GLY  174 )                          
  30: s001-A 7v91-C   182 - 194 <=>  189 - 201   (ASN  182  - ALA  194  <=> ALA  189  - GLY  201 )                          
  30: s001-A 7v91-C   198 - 218 <=>  208 - 228   (ASP  198  - GLN  218  <=> TRP  208  - VAL  228 )                          
  31: s001-A 7v91-D     1 -  10 <=>    4 -  13   (MET    1  - THR   10  <=> LYS    4  - GLN   13 )                          
  31: s001-A 7v91-D    13 -  16 <=>   14 -  17   (GLY   13  - THR   16  <=> MET   14  - HIS   17 )                          
  31: s001-A 7v91-D    21 -  32 <=>   29 -  40   (LYS   21  - LYS   32  <=> TYR   29  - ALA   40 )                          
  31: s001-A 7v91-D    33 -  36 <=>   42 -  45   (PHE   33  - GLU   36  <=> PRO   42  - GLY   45 )                          
  31: s001-A 7v91-D    37 -  53 <=>   53 -  69   (SER   37  - GLY   53  <=> ARG   53  - THR   69 )                          
  31: s001-A 7v91-D    54 -  62 <=>   83 -  91   (GLY   54  - LEU   62  <=> GLY   83  - ASN   91 )                          
  31: s001-A 7v91-D   104 - 107 <=>   92 -  95   (ASN  104  - TYR  107  <=> PRO   92  - SER   95 )                          
  31: s001-A 7v91-D   111 - 114 <=>   96 -  99   (MET  111  - GLY  114  <=> TYR   96  - PRO   99 )                          
  31: s001-A 7v91-D   118 - 121 <=>  107 - 110   (ASP  118  - GLY  121  <=> ALA  107  - GLN  110 )                          
  31: s001-A 7v91-D   124 - 157 <=>  111 - 144   (TYR  124  - GLU  157  <=> TYR  111  - ALA  144 )                          
  31: s001-A 7v91-D   158 - 173 <=>  146 - 161   (THR  158  - ASN  173  <=> ASP  146  - PRO  161 )                          
  31: s001-A 7v91-D   174 - 181 <=>  167 - 174   (ARG  174  - SER  181  <=> SER  167  - GLY  174 )                          
  31: s001-A 7v91-D   182 - 194 <=>  189 - 201   (ASN  182  - ALA  194  <=> ALA  189  - GLY  201 )                          
  31: s001-A 7v91-D   198 - 201 <=>  209 - 212   (ASP  198  - HIS  201  <=> LYS  209  - VAL  212 )                          
  31: s001-A 7v91-D   203 - 218 <=>  213 - 228   (GLN  203  - GLN  218  <=> GLU  213  - VAL  228 )                          
  32: s001-A 7v91-A     1 -  10 <=>    4 -  13   (MET    1  - THR   10  <=> LYS    4  - GLN   13 )                          
  32: s001-A 7v91-A    13 -  16 <=>   14 -  17   (GLY   13  - THR   16  <=> MET   14  - HIS   17 )                          
  32: s001-A 7v91-A    21 -  32 <=>   29 -  40   (LYS   21  - LYS   32  <=> TYR   29  - ALA   40 )                          
  32: s001-A 7v91-A    33 -  36 <=>   42 -  45   (PHE   33  - GLU   36  <=> PRO   42  - GLY   45 )                          
  32: s001-A 7v91-A    37 -  53 <=>   53 -  69   (SER   37  - GLY   53  <=> ARG   53  - THR   69 )                          
  32: s001-A 7v91-A    54 -  62 <=>   83 -  91   (GLY   54  - LEU   62  <=> GLY   83  - ASN   91 )                          
  32: s001-A 7v91-A   104 - 107 <=>   92 -  95   (ASN  104  - TYR  107  <=> PRO   92  - SER   95 )                          
  32: s001-A 7v91-A   111 - 114 <=>   96 -  99   (MET  111  - GLY  114  <=> TYR   96  - PRO   99 )                          
  32: s001-A 7v91-A   118 - 121 <=>  107 - 110   (ASP  118  - GLY  121  <=> ALA  107  - GLN  110 )                          
  32: s001-A 7v91-A   124 - 157 <=>  111 - 144   (TYR  124  - GLU  157  <=> TYR  111  - ALA  144 )                          
  32: s001-A 7v91-A   158 - 173 <=>  146 - 161   (THR  158  - ASN  173  <=> ASP  146  - PRO  161 )                          
  32: s001-A 7v91-A   174 - 181 <=>  167 - 174   (ARG  174  - SER  181  <=> SER  167  - GLY  174 )                          
  32: s001-A 7v91-A   182 - 194 <=>  189 - 201   (ASN  182  - ALA  194  <=> ALA  189  - GLY  201 )                          
  32: s001-A 7v91-A   198 - 218 <=>  208 - 228   (ASP  198  - GLN  218  <=> TRP  208  - VAL  228 )                          
  33: s001-A 1cns-B     1 -  10 <=>    4 -  13   (MET    1  - THR   10  <=> SER    4  - ARG   13 )                          
  33: s001-A 1cns-B    13 -  16 <=>   14 -  17   (GLY   13  - THR   16  <=> MET   14  - HIS   17 )                          
  33: s001-A 1cns-B    21 -  31 <=>   29 -  39   (LYS   21  - ASP   31  <=> TYR   29  - ALA   39 )                          
  33: s001-A 1cns-B    32 -  36 <=>   41 -  45   (LYS   32  - GLU   36  <=> PHE   41  - GLY   45 )                          
  33: s001-A 1cns-B    37 -  53 <=>   53 -  69   (SER   37  - GLY   53  <=> GLN   53  - THR   69 )                          
  33: s001-A 1cns-B    54 -  62 <=>   83 -  91   (GLY   54  - LEU   62  <=> GLY   83  - GLY   91 )                          
  33: s001-A 1cns-B   100 - 103 <=>   92 -  95   (VAL  100  - ALA  103  <=> ALA   92  - ASP   95 )                          
  33: s001-A 1cns-B   107 - 110 <=>   97 - 100   (TYR  107  - ARG  110  <=> CYS   97  - SER  100 )                          
  33: s001-A 1cns-B   111 - 114 <=>  103 - 106   (MET  111  - GLY  114  <=> TRP  103  - ALA  106 )                          
  33: s001-A 1cns-B   118 - 121 <=>  107 - 110   (ASP  118  - GLY  121  <=> PRO  107  - ARG  110 )                          
  33: s001-A 1cns-B   124 - 157 <=>  111 - 144   (TYR  124  - GLU  157  <=> TYR  111  - ALA  144 )                          
  33: s001-A 1cns-B   158 - 173 <=>  146 - 161   (THR  158  - ASN  173  <=> ASP  146  - ALA  161 )                          
  33: s001-A 1cns-B   174 - 181 <=>  167 - 174   (ARG  174  - SER  181  <=> SER  167  - GLY  174 )                          
  33: s001-A 1cns-B   182 - 194 <=>  189 - 201   (ASN  182  - ALA  194  <=> PRO  189  - GLY  201 )                          
  33: s001-A 1cns-B   197 - 200 <=>  208 - 211   (ASN  197  - ASN  200  <=> GLN  208  - ARG  211 )                          
  33: s001-A 1cns-B   202 - 217 <=>  212 - 227   (GLY  202  - ASN  217  <=> VAL  212  - GLY  227 )                          
  34: s001-A 7v92-A     1 -  10 <=>    4 -  13   (MET    1  - THR   10  <=> LYS    4  - GLN   13 )                          
  34: s001-A 7v92-A    13 -  16 <=>   14 -  17   (GLY   13  - THR   16  <=> MET   14  - HIS   17 )                          
  34: s001-A 7v92-A    21 -  31 <=>   29 -  39   (LYS   21  - ASP   31  <=> TYR   29  - LYS   39 )                          
  34: s001-A 7v92-A    32 -  36 <=>   41 -  45   (LYS   32  - GLU   36  <=> PHE   41  - GLY   45 )                          
  34: s001-A 7v92-A    37 -  53 <=>   53 -  69   (SER   37  - GLY   53  <=> ARG   53  - THR   69 )                          
  34: s001-A 7v92-A    54 -  62 <=>   83 -  91   (GLY   54  - LEU   62  <=> GLY   83  - ASN   91 )                          
  34: s001-A 7v92-A   104 - 107 <=>   92 -  95   (ASN  104  - TYR  107  <=> PRO   92  - SER   95 )                          
  34: s001-A 7v92-A   111 - 114 <=>   96 -  99   (MET  111  - GLY  114  <=> TYR   96  - PRO   99 )                          
  34: s001-A 7v92-A   118 - 121 <=>  107 - 110   (ASP  118  - GLY  121  <=> PRO  107  - GLN  110 )                          
  34: s001-A 7v92-A   124 - 157 <=>  111 - 144   (TYR  124  - GLU  157  <=> TYR  111  - ALA  144 )                          
  34: s001-A 7v92-A   158 - 173 <=>  146 - 161   (THR  158  - ASN  173  <=> ASP  146  - PRO  161 )                          
  34: s001-A 7v92-A   174 - 181 <=>  167 - 174   (ARG  174  - SER  181  <=> SER  167  - GLY  174 )                          
  34: s001-A 7v92-A   182 - 194 <=>  189 - 201   (ASN  182  - ALA  194  <=> PRO  189  - GLY  201 )                          
  34: s001-A 7v92-A   198 - 218 <=>  208 - 228   (ASP  198  - GLN  218  <=> TRP  208  - VAL  228 )                          
  35: s001-A 8x2v-A     2 -  10 <=>    1 -   9   (LYS    2  - THR   10  <=> MET    0  - GLN    8 )                          
  35: s001-A 8x2v-A    13 -  16 <=>   10 -  13   (GLY   13  - THR   16  <=> LEU    9  - HIS   12 )                          
  35: s001-A 8x2v-A    21 -  32 <=>   18 -  29   (LYS   21  - LYS   32  <=> TYR   17  - SER   28 )                          
  35: s001-A 8x2v-A    33 -  36 <=>   31 -  34   (PHE   33  - GLU   36  <=> PRO   30  - GLY   33 )                          
  35: s001-A 8x2v-A    37 -  53 <=>   42 -  58   (SER   37  - GLY   53  <=> ARG   41  - SER   57 )                          
  35: s001-A 8x2v-A    54 -  62 <=>   72 -  80   (GLY   54  - LEU   62  <=> GLY   71  - ASN   79 )                          
  35: s001-A 8x2v-A   104 - 107 <=>   81 -  84   (ASN  104  - TYR  107  <=> GLN   80  - ASP   83 )                          
  35: s001-A 8x2v-A   111 - 114 <=>   85 -  88   (MET  111  - GLY  114  <=> TYR   84  - PRO   87 )                          
  35: s001-A 8x2v-A   118 - 121 <=>   96 -  99   (ASP  118  - GLY  121  <=> PRO   95  - GLN   98 )                          
  35: s001-A 8x2v-A   124 - 157 <=>  100 - 133   (TYR  124  - GLU  157  <=> TYR   99  - ALA  132 )                          
  35: s001-A 8x2v-A   158 - 173 <=>  135 - 150   (THR  158  - ASN  173  <=> ASP  134  - PRO  149 )                          
  35: s001-A 8x2v-A   174 - 181 <=>  156 - 163   (ARG  174  - SER  181  <=> SER  155  - GLY  162 )                          
  35: s001-A 8x2v-A   182 - 194 <=>  178 - 190   (ASN  182  - ALA  194  <=> PRO  177  - GLY  189 )                          
  35: s001-A 8x2v-A   197 - 200 <=>  197 - 200   (ASN  197  - ASN  200  <=> ASN  196  - GLN  199 )                          
  35: s001-A 8x2v-A   202 - 217 <=>  201 - 216   (GLY  202  - ASN  217  <=> ALA  200  - GLY  215 )                          
  36: s001-A 7v92-B     1 -  10 <=>    4 -  13   (MET    1  - THR   10  <=> LYS    4  - GLN   13 )                          
  36: s001-A 7v92-B    13 -  16 <=>   14 -  17   (GLY   13  - THR   16  <=> MET   14  - HIS   17 )                          
  36: s001-A 7v92-B    21 -  32 <=>   29 -  40   (LYS   21  - LYS   32  <=> TYR   29  - ALA   40 )                          
  36: s001-A 7v92-B    33 -  36 <=>   42 -  45   (PHE   33  - GLU   36  <=> PRO   42  - GLY   45 )                          
  36: s001-A 7v92-B    37 -  53 <=>   53 -  69   (SER   37  - GLY   53  <=> ARG   53  - THR   69 )                          
  36: s001-A 7v92-B    54 -  62 <=>   83 -  91   (GLY   54  - LEU   62  <=> GLY   83  - ASN   91 )                          
  36: s001-A 7v92-B   104 - 107 <=>   92 -  95   (ASN  104  - TYR  107  <=> PRO   92  - SER   95 )                          
  36: s001-A 7v92-B   111 - 114 <=>   96 -  99   (MET  111  - GLY  114  <=> TYR   96  - PRO   99 )                          
  36: s001-A 7v92-B   122 - 157 <=>  109 - 144   (TRP  122  - GLU  157  <=> LYS  109  - ALA  144 )                          
  36: s001-A 7v92-B   158 - 173 <=>  146 - 161   (THR  158  - ASN  173  <=> ASP  146  - PRO  161 )                          
  36: s001-A 7v92-B   174 - 181 <=>  167 - 174   (ARG  174  - SER  181  <=> SER  167  - GLY  174 )                          
  36: s001-A 7v92-B   182 - 194 <=>  189 - 201   (ASN  182  - ALA  194  <=> PRO  189  - GLY  201 )                          
  36: s001-A 7v92-B   198 - 218 <=>  208 - 228   (ASP  198  - GLN  218  <=> TRP  208  - VAL  228 )                          
  37: s001-A 7v92-C     1 -  10 <=>    4 -  13   (MET    1  - THR   10  <=> LYS    4  - GLN   13 )                          
  37: s001-A 7v92-C    13 -  16 <=>   14 -  17   (GLY   13  - THR   16  <=> MET   14  - HIS   17 )                          
  37: s001-A 7v92-C    21 -  32 <=>   29 -  40   (LYS   21  - LYS   32  <=> TYR   29  - ALA   40 )                          
  37: s001-A 7v92-C    33 -  36 <=>   42 -  45   (PHE   33  - GLU   36  <=> PRO   42  - GLY   45 )                          
  37: s001-A 7v92-C    37 -  53 <=>   53 -  69   (SER   37  - GLY   53  <=> ARG   53  - THR   69 )                          
  37: s001-A 7v92-C    54 -  62 <=>   83 -  91   (GLY   54  - LEU   62  <=> GLY   83  - ASN   91 )                          
  37: s001-A 7v92-C   104 - 107 <=>   92 -  95   (ASN  104  - TYR  107  <=> PRO   92  - SER   95 )                          
  37: s001-A 7v92-C   111 - 114 <=>   96 -  99   (MET  111  - GLY  114  <=> TYR   96  - PRO   99 )                          
  37: s001-A 7v92-C   118 - 121 <=>  107 - 110   (ASP  118  - GLY  121  <=> PRO  107  - GLN  110 )                          
  37: s001-A 7v92-C   124 - 157 <=>  111 - 144   (TYR  124  - GLU  157  <=> TYR  111  - ALA  144 )                          
  37: s001-A 7v92-C   158 - 173 <=>  146 - 161   (THR  158  - ASN  173  <=> ASP  146  - PRO  161 )                          
  37: s001-A 7v92-C   174 - 181 <=>  167 - 174   (ARG  174  - SER  181  <=> SER  167  - GLY  174 )                          
  37: s001-A 7v92-C   182 - 194 <=>  189 - 201   (ASN  182  - ALA  194  <=> PRO  189  - GLY  201 )                          
  37: s001-A 7v92-C   198 - 217 <=>  208 - 227   (ASP  198  - ASN  217  <=> TRP  208  - LYS  227 )                          
  38: s001-A 2baa-A     1 -  10 <=>    4 -  13   (MET    1  - THR   10  <=> SER    4  - ARG   13 )                          
  38: s001-A 2baa-A    13 -  16 <=>   14 -  17   (GLY   13  - THR   16  <=> MET   14  - HIS   17 )                          
  38: s001-A 2baa-A    21 -  31 <=>   29 -  39   (LYS   21  - ASP   31  <=> TYR   29  - ALA   39 )                          
  38: s001-A 2baa-A    32 -  36 <=>   41 -  45   (LYS   32  - GLU   36  <=> PHE   41  - GLY   45 )                          
  38: s001-A 2baa-A    37 -  53 <=>   53 -  69   (SER   37  - GLY   53  <=> GLN   53  - THR   69 )                          
  38: s001-A 2baa-A    54 -  62 <=>   83 -  91   (GLY   54  - LEU   62  <=> GLY   83  - GLY   91 )                          
  38: s001-A 2baa-A   104 - 107 <=>   92 -  95   (ASN  104  - TYR  107  <=> ALA   92  - ASP   95 )                          
  38: s001-A 2baa-A   111 - 114 <=>   96 -  99   (MET  111  - GLY  114  <=> TYR   96  - PRO   99 )                          
  38: s001-A 2baa-A   118 - 121 <=>  107 - 110   (ASP  118  - GLY  121  <=> PRO  107  - ARG  110 )                          
  38: s001-A 2baa-A   124 - 157 <=>  111 - 144   (TYR  124  - GLU  157  <=> TYR  111  - ALA  144 )                          
  38: s001-A 2baa-A   158 - 173 <=>  146 - 161   (THR  158  - ASN  173  <=> ASP  146  - ALA  161 )                          
  38: s001-A 2baa-A   174 - 181 <=>  167 - 174   (ARG  174  - SER  181  <=> SER  167  - GLY  174 )                          
  38: s001-A 2baa-A   182 - 194 <=>  189 - 201   (ASN  182  - ALA  194  <=> PRO  189  - GLY  201 )                          
  38: s001-A 2baa-A   197 - 200 <=>  208 - 211   (ASN  197  - ASN  200  <=> GLN  208  - ARG  211 )                          
  38: s001-A 2baa-A   202 - 217 <=>  212 - 227   (GLY  202  - ASN  217  <=> VAL  212  - GLY  227 )                          
  39: s001-A 4j0l-A     1 -  10 <=>    4 -  13   (MET    1  - THR   10  <=> SER    4  - ARG   13 )                          
  39: s001-A 4j0l-A    13 -  18 <=>   14 -  19   (GLY   13  - ARG   18  <=> MET   14  - ASN   19 )                          
  39: s001-A 4j0l-A    22 -  32 <=>   30 -  40   (TRP   22  - LYS   32  <=> THR   30  - ALA   40 )                          
  39: s001-A 4j0l-A    33 -  36 <=>   42 -  45   (PHE   33  - GLU   36  <=> PRO   42  - GLY   45 )                          
  39: s001-A 4j0l-A    37 -  53 <=>   53 -  69   (SER   37  - GLY   53  <=> ARG   53  - THR   69 )                          
  39: s001-A 4j0l-A    54 -  62 <=>   83 -  91   (GLY   54  - LEU   62  <=> GLY   83  - GLY   91 )                          
  39: s001-A 4j0l-A   110 - 115 <=>   95 - 100   (ARG  110  - CYS  115  <=> ASP   95  - SER  100 )                          
  39: s001-A 4j0l-A   122 - 157 <=>  109 - 144   (TRP  122  - GLU  157  <=> LYS  109  - ALA  144 )                          
  39: s001-A 4j0l-A   158 - 173 <=>  146 - 161   (THR  158  - ASN  173  <=> ASP  146  - ALA  161 )                          
  39: s001-A 4j0l-A   174 - 181 <=>  167 - 174   (ARG  174  - SER  181  <=> SER  167  - GLY  174 )                          
  39: s001-A 4j0l-A   182 - 194 <=>  189 - 201   (ASN  182  - ALA  194  <=> PRO  189  - GLY  201 )                          
  39: s001-A 4j0l-A   198 - 217 <=>  208 - 227   (ASP  198  - ASN  217  <=> GLN  208  - GLY  227 )                          
  40: s001-A 8x2w-A     2 -  10 <=>    1 -   9   (LYS    2  - THR   10  <=> MET    0  - GLN    8 )                          
  40: s001-A 8x2w-A    13 -  16 <=>   10 -  13   (GLY   13  - THR   16  <=> LEU    9  - HIS   12 )                          
  40: s001-A 8x2w-A    21 -  32 <=>   18 -  29   (LYS   21  - LYS   32  <=> TYR   17  - SER   28 )                          
  40: s001-A 8x2w-A    33 -  36 <=>   31 -  34   (PHE   33  - GLU   36  <=> PRO   30  - GLY   33 )                          
  40: s001-A 8x2w-A    37 -  53 <=>   42 -  58   (SER   37  - GLY   53  <=> ARG   41  - THR   57 )                          
  40: s001-A 8x2w-A    54 -  62 <=>   72 -  80   (GLY   54  - LEU   62  <=> GLY   71  - ASN   79 )                          
  40: s001-A 8x2w-A   100 - 103 <=>   81 -  84   (VAL  100  - ALA  103  <=> GLN   80  - ASP   83 )                          
  40: s001-A 8x2w-A   107 - 110 <=>   86 -  89   (TYR  107  - ARG  110  <=> CYS   85  - SER   88 )                          
  40: s001-A 8x2w-A   111 - 114 <=>   92 -  95   (MET  111  - GLY  114  <=> TYR   91  - ALA   94 )                          
  40: s001-A 8x2w-A   118 - 121 <=>   96 -  99   (ASP  118  - GLY  121  <=> PRO   95  - GLN   98 )                          
  40: s001-A 8x2w-A   124 - 157 <=>  100 - 133   (TYR  124  - GLU  157  <=> TYR   99  - ALA  132 )                          
  40: s001-A 8x2w-A   158 - 173 <=>  135 - 150   (THR  158  - ASN  173  <=> ASP  134  - PRO  149 )                          
  40: s001-A 8x2w-A   174 - 181 <=>  156 - 163   (ARG  174  - SER  181  <=> SER  155  - GLY  162 )                          
  40: s001-A 8x2w-A   182 - 194 <=>  178 - 190   (ASN  182  - ALA  194  <=> PRO  177  - GLY  189 )                          
  40: s001-A 8x2w-A   197 - 200 <=>  197 - 200   (ASN  197  - ASN  200  <=> ASN  196  - GLN  199 )                          
  40: s001-A 8x2w-A   202 - 217 <=>  201 - 216   (GLY  202  - ASN  217  <=> ALA  200  - GLY  215 )                          
  41: s001-A 2z37-C     1 -  10 <=>    4 -  13   (MET    1  - THR   10  <=> GLY  149  - LYS  158 )                          
  41: s001-A 2z37-C    13 -  18 <=>   14 -  19   (GLY   13  - ARG   18  <=> MET  159  - ASN  164 )                          
  41: s001-A 2z37-C    21 -  31 <=>   29 -  39   (LYS   21  - ASP   31  <=> PHE  174  - LYS  184 )                          
  41: s001-A 2z37-C    32 -  36 <=>   41 -  45   (LYS   32  - GLU   36  <=> PHE  186  - GLY  190 )                          
  41: s001-A 2z37-C    37 -  53 <=>   53 -  69   (SER   37  - GLY   53  <=> ARG  198  - THR  214 )                          
  41: s001-A 2z37-C    54 -  62 <=>   83 -  91   (GLY   54  - LEU   62  <=> GLY  228  - ASP  236 )                          
  41: s001-A 2z37-C   111 - 115 <=>   96 - 100   (MET  111  - CYS  115  <=> HIS  241  - ASN  245 )                          
  41: s001-A 2z37-C   122 - 157 <=>  110 - 145   (TRP  122  - GLU  157  <=> LYS  255  - SER  290 )                          
  41: s001-A 2z37-C   158 - 173 <=>  147 - 162   (THR  158  - ASN  173  <=> ASP  292  - PRO  307 )                          
  41: s001-A 2z37-C   174 - 181 <=>  168 - 175   (ARG  174  - SER  181  <=> SER  313  - ASP  320 )                          
  41: s001-A 2z37-C   182 - 194 <=>  190 - 202   (ASN  182  - ALA  194  <=> PRO  335  - GLY  347 )                          
  41: s001-A 2z37-C   197 - 200 <=>  209 - 212   (ASN  197  - ASN  200  <=> ASP  354  - LYS  357 )                          
  41: s001-A 2z37-C   202 - 217 <=>  213 - 228   (GLY  202  - ASN  217  <=> VAL  358  - GLY  373 )                          
  42: s001-A 2dkv-A     1 -  10 <=>   47 -  56   (MET    1  - THR   10  <=> SER   91  - ARG  100 )                          
  42: s001-A 2dkv-A    13 -  18 <=>   57 -  62   (GLY   13  - ARG   18  <=> LEU  101  - ASN  106 )                          
  42: s001-A 2dkv-A    21 -  31 <=>   72 -  82   (LYS   21  - ASP   31  <=> TYR  116  - ALA  126 )                          
  42: s001-A 2dkv-A    32 -  36 <=>   84 -  88   (LYS   32  - GLU   36  <=> PHE  128  - GLY  132 )                          
  42: s001-A 2dkv-A    37 -  53 <=>   96 - 112   (SER   37  - GLY   53  <=> ARG  140  - THR  156 )                          
  42: s001-A 2dkv-A    54 -  62 <=>  126 - 134   (GLY   54  - LEU   62  <=> GLY  170  - ASN  178 )                          
  42: s001-A 2dkv-A   111 - 115 <=>  139 - 143   (MET  111  - CYS  115  <=> TYR  183  - SER  187 )                          
  42: s001-A 2dkv-A   122 - 157 <=>  152 - 187   (TRP  122  - GLU  157  <=> ARG  196  - ALA  231 )                          
  42: s001-A 2dkv-A   158 - 173 <=>  189 - 204   (THR  158  - ASN  173  <=> ASP  233  - PRO  248 )                          
  42: s001-A 2dkv-A   174 - 181 <=>  210 - 217   (ARG  174  - SER  181  <=> SER  254  - GLY  261 )                          
  42: s001-A 2dkv-A   182 - 196 <=>  232 - 246   (ASN  182  - PRO  196  <=> PRO  276  - GLU  290 )                          
  42: s001-A 2dkv-A   197 - 200 <=>  251 - 254   (ASN  197  - ASN  200  <=> PRO  295  - ARG  298 )                          
  42: s001-A 2dkv-A   202 - 218 <=>  255 - 271   (GLY  202  - GLN  218  <=> VAL  299  - ILE  315 )                          
  43: s001-A 1cns-A     1 -  11 <=>    4 -  14   (MET    1  - GLY   11  <=> SER    4  - MET   14 )                          
  43: s001-A 1cns-A    13 -  17 <=>   15 -  19   (GLY   13  - ASP   17  <=> LEU   15  - ASN   19 )                          
  43: s001-A 1cns-A    21 -  31 <=>   29 -  39   (LYS   21  - ASP   31  <=> TYR   29  - ALA   39 )                          
  43: s001-A 1cns-A    32 -  36 <=>   41 -  45   (LYS   32  - GLU   36  <=> PHE   41  - GLY   45 )                          
  43: s001-A 1cns-A    37 -  53 <=>   53 -  69   (SER   37  - GLY   53  <=> GLN   53  - THR   69 )                          
  43: s001-A 1cns-A    54 -  62 <=>   83 -  91   (GLY   54  - LEU   62  <=> GLY   83  - GLY   91 )                          
  43: s001-A 1cns-A   104 - 107 <=>   92 -  95   (ASN  104  - TYR  107  <=> ALA   92  - ASP   95 )                          
  43: s001-A 1cns-A   111 - 114 <=>   96 -  99   (MET  111  - GLY  114  <=> TYR   96  - PRO   99 )                          
  43: s001-A 1cns-A   122 - 157 <=>  109 - 144   (TRP  122  - GLU  157  <=> LYS  109  - ALA  144 )                          
  43: s001-A 1cns-A   158 - 173 <=>  146 - 161   (THR  158  - ASN  173  <=> ASP  146  - ALA  161 )                          
  43: s001-A 1cns-A   174 - 181 <=>  167 - 174   (ARG  174  - SER  181  <=> SER  167  - GLY  174 )                          
  43: s001-A 1cns-A   182 - 194 <=>  189 - 201   (ASN  182  - ALA  194  <=> PRO  189  - GLY  201 )                          
  43: s001-A 1cns-A   197 - 200 <=>  208 - 211   (ASN  197  - ASN  200  <=> GLN  208  - ARG  211 )                          
  43: s001-A 1cns-A   202 - 218 <=>  212 - 228   (GLY  202  - GLN  218  <=> VAL  212  - VAL  228 )                          
  44: s001-A 7v92-D     1 -  10 <=>    4 -  13   (MET    1  - THR   10  <=> LYS    4  - GLN   13 )                          
  44: s001-A 7v92-D    13 -  16 <=>   14 -  17   (GLY   13  - THR   16  <=> MET   14  - HIS   17 )                          
  44: s001-A 7v92-D    21 -  32 <=>   29 -  40   (LYS   21  - LYS   32  <=> TYR   29  - ALA   40 )                          
  44: s001-A 7v92-D    33 -  36 <=>   42 -  45   (PHE   33  - GLU   36  <=> PRO   42  - GLY   45 )                          
  44: s001-A 7v92-D    37 -  53 <=>   53 -  69   (SER   37  - GLY   53  <=> ARG   53  - THR   69 )                          
  44: s001-A 7v92-D    54 -  62 <=>   83 -  91   (GLY   54  - LEU   62  <=> GLY   83  - ASN   91 )                          
  44: s001-A 7v92-D   100 - 103 <=>   92 -  95   (VAL  100  - ALA  103  <=> PRO   92  - SER   95 )                          
  44: s001-A 7v92-D   107 - 110 <=>   97 - 100   (TYR  107  - ARG  110  <=> CYS   97  - SER  100 )                          
  44: s001-A 7v92-D   117 - 120 <=>  106 - 109   (GLN  117  - ASP  120  <=> ALA  106  - LYS  109 )                          
  44: s001-A 7v92-D   123 - 157 <=>  110 - 144   (LYS  123  - GLU  157  <=> GLN  110  - ALA  144 )                          
  44: s001-A 7v92-D   158 - 173 <=>  146 - 161   (THR  158  - ASN  173  <=> ASP  146  - PRO  161 )                          
  44: s001-A 7v92-D   174 - 181 <=>  167 - 174   (ARG  174  - SER  181  <=> SER  167  - GLY  174 )                          
  44: s001-A 7v92-D   182 - 194 <=>  189 - 201   (ASN  182  - ALA  194  <=> PRO  189  - GLY  201 )                          
  44: s001-A 7v92-D   198 - 218 <=>  208 - 228   (ASP  198  - GLN  218  <=> TRP  208  - VAL  228 )                          
  45: s001-A 7v91-B     1 -  10 <=>    4 -  13   (MET    1  - THR   10  <=> LYS    4  - GLN   13 )                          
  45: s001-A 7v91-B    13 -  16 <=>   14 -  17   (GLY   13  - THR   16  <=> MET   14  - HIS   17 )                          
  45: s001-A 7v91-B    21 -  32 <=>   29 -  40   (LYS   21  - LYS   32  <=> TYR   29  - ALA   40 )                          
  45: s001-A 7v91-B    33 -  36 <=>   42 -  45   (PHE   33  - GLU   36  <=> PRO   42  - GLY   45 )                          
  45: s001-A 7v91-B    37 -  53 <=>   53 -  69   (SER   37  - GLY   53  <=> ARG   53  - THR   69 )                          
  45: s001-A 7v91-B    54 -  62 <=>   83 -  91   (GLY   54  - LEU   62  <=> GLY   83  - ASN   91 )                          
  45: s001-A 7v91-B   104 - 107 <=>   92 -  95   (ASN  104  - TYR  107  <=> PRO   92  - SER   95 )                          
  45: s001-A 7v91-B   111 - 114 <=>   96 -  99   (MET  111  - GLY  114  <=> TYR   96  - PRO   99 )                          
  45: s001-A 7v91-B   122 - 157 <=>  109 - 144   (TRP  122  - GLU  157  <=> LYS  109  - ALA  144 )                          
  45: s001-A 7v91-B   158 - 173 <=>  146 - 161   (THR  158  - ASN  173  <=> ASP  146  - PRO  161 )                          
  45: s001-A 7v91-B   174 - 181 <=>  167 - 174   (ARG  174  - SER  181  <=> SER  167  - GLY  174 )                          
  45: s001-A 7v91-B   182 - 194 <=>  189 - 201   (ASN  182  - ALA  194  <=> ALA  189  - GLY  201 )                          
  45: s001-A 7v91-B   198 - 201 <=>  209 - 212   (ASP  198  - HIS  201  <=> LYS  209  - VAL  212 )                          
  45: s001-A 7v91-B   203 - 218 <=>  213 - 228   (GLN  203  - GLN  218  <=> GLU  213  - VAL  228 )                          
  46: s001-A 3iwr-A     1 -  10 <=>    5 -  14   (MET    1  - THR   10  <=> SER   91  - ARG  100 )                          
  46: s001-A 3iwr-A    13 -  18 <=>   15 -  20   (GLY   13  - ARG   18  <=> LEU  101  - ASN  106 )                          
  46: s001-A 3iwr-A    21 -  31 <=>   30 -  40   (LYS   21  - ASP   31  <=> TYR  116  - ALA  126 )                          
  46: s001-A 3iwr-A    32 -  36 <=>   42 -  46   (LYS   32  - GLU   36  <=> PHE  128  - GLY  132 )                          
  46: s001-A 3iwr-A    37 -  53 <=>   54 -  70   (SER   37  - GLY   53  <=> ARG  140  - THR  156 )                          
  46: s001-A 3iwr-A    54 -  62 <=>   84 -  92   (GLY   54  - LEU   62  <=> GLY  170  - ASN  178 )                          
  46: s001-A 3iwr-A   111 - 115 <=>   97 - 101   (MET  111  - CYS  115  <=> TYR  183  - SER  187 )                          
  46: s001-A 3iwr-A   122 - 157 <=>  110 - 145   (TRP  122  - GLU  157  <=> ARG  196  - ALA  231 )                          
  46: s001-A 3iwr-A   158 - 173 <=>  147 - 162   (THR  158  - ASN  173  <=> ASP  233  - PRO  248 )                          
  46: s001-A 3iwr-A   174 - 181 <=>  168 - 175   (ARG  174  - SER  181  <=> SER  254  - GLY  261 )                          
  46: s001-A 3iwr-A   182 - 194 <=>  190 - 202   (ASN  182  - ALA  194  <=> PRO  276  - GLY  288 )                          
  46: s001-A 3iwr-A   197 - 200 <=>  209 - 212   (ASN  197  - ASN  200  <=> PRO  295  - ARG  298 )                          
  46: s001-A 3iwr-A   202 - 218 <=>  213 - 229   (GLY  202  - GLN  218  <=> VAL  299  - ILE  315 )                          
  47: s001-A 3iwr-B     1 -  10 <=>    7 -  16   (MET    1  - THR   10  <=> SER   91  - ARG  100 )                          
  47: s001-A 3iwr-B    13 -  18 <=>   17 -  22   (GLY   13  - ARG   18  <=> LEU  101  - ASN  106 )                          
  47: s001-A 3iwr-B    22 -  31 <=>   33 -  42   (TRP   22  - ASP   31  <=> THR  117  - ALA  126 )                          
  47: s001-A 3iwr-B    32 -  36 <=>   44 -  48   (LYS   32  - GLU   36  <=> PHE  128  - GLY  132 )                          
  47: s001-A 3iwr-B    37 -  53 <=>   56 -  72   (SER   37  - GLY   53  <=> ARG  140  - THR  156 )                          
  47: s001-A 3iwr-B    54 -  62 <=>   86 -  94   (GLY   54  - LEU   62  <=> GLY  170  - ASN  178 )                          
  47: s001-A 3iwr-B   104 - 107 <=>   95 -  98   (ASN  104  - TYR  107  <=> PRO  179  - ASP  182 )                          
  47: s001-A 3iwr-B   111 - 114 <=>   99 - 102   (MET  111  - GLY  114  <=> TYR  183  - PRO  186 )                          
  47: s001-A 3iwr-B   122 - 157 <=>  112 - 147   (TRP  122  - GLU  157  <=> ARG  196  - ALA  231 )                          
  47: s001-A 3iwr-B   158 - 173 <=>  149 - 164   (THR  158  - ASN  173  <=> ASP  233  - PRO  248 )                          
  47: s001-A 3iwr-B   174 - 181 <=>  170 - 177   (ARG  174  - SER  181  <=> SER  254  - GLY  261 )                          
  47: s001-A 3iwr-B   182 - 194 <=>  192 - 204   (ASN  182  - ALA  194  <=> PRO  276  - GLY  288 )                          
  47: s001-A 3iwr-B   197 - 200 <=>  211 - 214   (ASN  197  - ASN  200  <=> PRO  295  - ARG  298 )                          
  47: s001-A 3iwr-B   202 - 217 <=>  215 - 230   (GLY  202  - ASN  217  <=> VAL  299  - GLY  314 )                          
  48: s001-A 3w3e-A     1 -  10 <=>    5 -  14   (MET    1  - THR   10  <=> SER    5  - GLN   14 )                          
  48: s001-A 3w3e-A    13 -  16 <=>   15 -  18   (GLY   13  - THR   16  <=> LEU   15  - HIS   18 )                          
  48: s001-A 3w3e-A    22 -  32 <=>   31 -  41   (TRP   22  - LYS   32  <=> SER   31  - SER   41 )                          
  48: s001-A 3w3e-A    33 -  36 <=>   43 -  46   (PHE   33  - GLU   36  <=> ALA   43  - GLY   46 )                          
  48: s001-A 3w3e-A    37 -  53 <=>   54 -  70   (SER   37  - GLY   53  <=> ARG   54  - THR   70 )                          
  48: s001-A 3w3e-A    54 -  62 <=>   84 -  92   (GLY   54  - LEU   62  <=> GLY   84  - ASP   92 )                          
  48: s001-A 3w3e-A   111 - 115 <=>   97 - 101   (MET  111  - CYS  115  <=> TYR   97  - SER  101 )                          
  48: s001-A 3w3e-A   122 - 157 <=>  108 - 143   (TRP  122  - GLU  157  <=> LYS  108  - ALA  143 )                          
  48: s001-A 3w3e-A   158 - 173 <=>  145 - 160   (THR  158  - ASN  173  <=> ASP  145  - PRO  160 )                          
  48: s001-A 3w3e-A   174 - 181 <=>  166 - 173   (ARG  174  - SER  181  <=> SER  166  - ASN  173 )                          
  48: s001-A 3w3e-A   182 - 194 <=>  188 - 200   (ASN  182  - ALA  194  <=> PRO  188  - GLY  200 )                          
  48: s001-A 3w3e-A   197 - 200 <=>  207 - 210   (ASN  197  - ASN  200  <=> PRO  207  - ALA  210 )                          
  48: s001-A 3w3e-A   202 - 217 <=>  211 - 226   (GLY  202  - ASN  217  <=> SER  211  - GLY  226 )                          
  49: s001-A 3w3e-B     1 -  10 <=>    5 -  14   (MET    1  - THR   10  <=> SER    5  - GLN   14 )                          
  49: s001-A 3w3e-B    13 -  16 <=>   15 -  18   (GLY   13  - THR   16  <=> LEU   15  - HIS   18 )                          
  49: s001-A 3w3e-B    22 -  32 <=>   31 -  41   (TRP   22  - LYS   32  <=> SER   31  - SER   41 )                          
  49: s001-A 3w3e-B    33 -  36 <=>   43 -  46   (PHE   33  - GLU   36  <=> ALA   43  - GLY   46 )                          
  49: s001-A 3w3e-B    37 -  53 <=>   54 -  70   (SER   37  - GLY   53  <=> ARG   54  - THR   70 )                          
  49: s001-A 3w3e-B    54 -  62 <=>   84 -  92   (GLY   54  - LEU   62  <=> GLY   84  - ASP   92 )                          
  49: s001-A 3w3e-B   111 - 115 <=>   97 - 101   (MET  111  - CYS  115  <=> TYR   97  - SER  101 )                          
  49: s001-A 3w3e-B   122 - 157 <=>  108 - 143   (TRP  122  - GLU  157  <=> LYS  108  - ALA  143 )                          
  49: s001-A 3w3e-B   158 - 173 <=>  145 - 160   (THR  158  - ASN  173  <=> ASP  145  - PRO  160 )                          
  49: s001-A 3w3e-B   174 - 181 <=>  166 - 173   (ARG  174  - SER  181  <=> SER  166  - ASN  173 )                          
  49: s001-A 3w3e-B   182 - 194 <=>  188 - 200   (ASN  182  - ALA  194  <=> PRO  188  - GLY  200 )                          
  49: s001-A 3w3e-B   197 - 200 <=>  207 - 210   (ASN  197  - ASN  200  <=> PRO  207  - ALA  210 )                          
  49: s001-A 3w3e-B   202 - 217 <=>  211 - 226   (GLY  202  - ASN  217  <=> SER  211  - GLY  226 )                          
  50: s001-A 6lnr-A     1 -  10 <=>   59 -  68   (MET    1  - THR   10  <=> LYS   59  - GLU   68 )                          
  50: s001-A 6lnr-A    13 -  16 <=>   69 -  72   (GLY   13  - THR   16  <=> LEU   69  - ARG   72 )                          
  50: s001-A 6lnr-A    21 -  31 <=>   84 -  94   (LYS   21  - ASP   31  <=> TYR   84  - LYS   94 )                          
  50: s001-A 6lnr-A    32 -  36 <=>   96 - 100   (LYS   32  - GLU   36  <=> PHE   96  - GLY  100 )                          
  50: s001-A 6lnr-A    37 -  53 <=>  108 - 124   (SER   37  - GLY   53  <=> ARG  108  - THR  124 )                          
  50: s001-A 6lnr-A    54 -  62 <=>  135 - 143   (GLY   54  - LEU   62  <=> GLY  135  - GLY  143 )                          
  50: s001-A 6lnr-A   104 - 107 <=>  144 - 147   (ASN  104  - TYR  107  <=> PRO  144  - GLY  147 )                          
  50: s001-A 6lnr-A   111 - 114 <=>  148 - 151   (MET  111  - GLY  114  <=> TYR  148  - GLY  151 )                          
  50: s001-A 6lnr-A   120 - 157 <=>  157 - 194   (ASP  120  - GLU  157  <=> ASP  157  - SER  194 )                          
  50: s001-A 6lnr-A   158 - 173 <=>  196 - 211   (THR  158  - ASN  173  <=> ASN  196  - PRO  211 )                          
  50: s001-A 6lnr-A   174 - 181 <=>  217 - 224   (ARG  174  - SER  181  <=> SER  217  - ASN  224 )                          
  50: s001-A 6lnr-A   182 - 194 <=>  239 - 251   (ASN  182  - ALA  194  <=> PRO  239  - GLY  251 )                          
  50: s001-A 6lnr-A   197 - 200 <=>  258 - 261   (ASN  197  - ASN  200  <=> THR  258  - ARG  261 )                          
  50: s001-A 6lnr-A   202 - 217 <=>  262 - 277   (GLY  202  - ASN  217  <=> VAL  262  - GLY  277 )                          
  51: s001-A 2z37-A     1 -  10 <=>    4 -  13   (MET    1  - THR   10  <=> GLY  149  - LYS  158 )                          
  51: s001-A 2z37-A    13 -  18 <=>   14 -  19   (GLY   13  - ARG   18  <=> MET  159  - ASN  164 )                          
  51: s001-A 2z37-A    21 -  31 <=>   29 -  39   (LYS   21  - ASP   31  <=> PHE  174  - LYS  184 )                          
  51: s001-A 2z37-A    32 -  36 <=>   41 -  45   (LYS   32  - GLU   36  <=> PHE  186  - GLY  190 )                          
  51: s001-A 2z37-A    37 -  53 <=>   53 -  69   (SER   37  - GLY   53  <=> ARG  198  - THR  214 )                          
  51: s001-A 2z37-A    54 -  62 <=>   83 -  91   (GLY   54  - LEU   62  <=> GLY  228  - ASP  236 )                          
  51: s001-A 2z37-A   111 - 115 <=>   96 - 100   (MET  111  - CYS  115  <=> HIS  241  - ASN  245 )                          
  51: s001-A 2z37-A   122 - 157 <=>  110 - 145   (TRP  122  - GLU  157  <=> LYS  255  - SER  290 )                          
  51: s001-A 2z37-A   158 - 173 <=>  147 - 162   (THR  158  - ASN  173  <=> ASP  292  - PRO  307 )                          
  51: s001-A 2z37-A   174 - 181 <=>  168 - 175   (ARG  174  - SER  181  <=> SER  313  - ASP  320 )                          
  51: s001-A 2z37-A   182 - 194 <=>  190 - 202   (ASN  182  - ALA  194  <=> PRO  335  - GLY  347 )                          
  51: s001-A 2z37-A   197 - 200 <=>  209 - 212   (ASN  197  - ASN  200  <=> ASP  354  - LYS  357 )                          
  51: s001-A 2z37-A   202 - 217 <=>  213 - 228   (GLY  202  - ASN  217  <=> VAL  358  - GLY  373 )                          
  52: s001-A 2z37-D     1 -  10 <=>    4 -  13   (MET    1  - THR   10  <=> GLY  149  - LYS  158 )                          
  52: s001-A 2z37-D    13 -  18 <=>   14 -  19   (GLY   13  - ARG   18  <=> MET  159  - ASN  164 )                          
  52: s001-A 2z37-D    21 -  31 <=>   29 -  39   (LYS   21  - ASP   31  <=> PHE  174  - LYS  184 )                          
  52: s001-A 2z37-D    32 -  36 <=>   41 -  45   (LYS   32  - GLU   36  <=> PHE  186  - GLY  190 )                          
  52: s001-A 2z37-D    37 -  53 <=>   53 -  69   (SER   37  - GLY   53  <=> ARG  198  - THR  214 )                          
  52: s001-A 2z37-D    54 -  62 <=>   83 -  91   (GLY   54  - LEU   62  <=> GLY  228  - ASP  236 )                          
  52: s001-A 2z37-D   111 - 115 <=>   96 - 100   (MET  111  - CYS  115  <=> HIS  241  - ASN  245 )                          
  52: s001-A 2z37-D   122 - 157 <=>  110 - 145   (TRP  122  - GLU  157  <=> LYS  255  - SER  290 )                          
  52: s001-A 2z37-D   158 - 173 <=>  147 - 162   (THR  158  - ASN  173  <=> ASP  292  - PRO  307 )                          
  52: s001-A 2z37-D   174 - 181 <=>  168 - 175   (ARG  174  - SER  181  <=> SER  313  - ASP  320 )                          
  52: s001-A 2z37-D   182 - 194 <=>  190 - 202   (ASN  182  - ALA  194  <=> PRO  335  - GLY  347 )                          
  52: s001-A 2z37-D   197 - 200 <=>  209 - 212   (ASN  197  - ASN  200  <=> ASP  354  - LYS  357 )                          
  52: s001-A 2z37-D   202 - 217 <=>  213 - 228   (GLY  202  - ASN  217  <=> VAL  358  - GLY  373 )                          
  53: s001-A 4tx7-A     1 -  10 <=>    7 -  16   (MET    1  - THR   10  <=> ALA   49  - GLN   58 )                          
  53: s001-A 4tx7-A    13 -  18 <=>   17 -  22   (GLY   13  - ARG   18  <=> MET   59  - ASN   64 )                          
  53: s001-A 4tx7-A    21 -  31 <=>   32 -  42   (LYS   21  - ASP   31  <=> TYR   74  - ARG   84 )                          
  53: s001-A 4tx7-A    32 -  36 <=>   44 -  48   (LYS   32  - GLU   36  <=> PHE   86  - GLY   90 )                          
  53: s001-A 4tx7-A    37 -  53 <=>   56 -  72   (SER   37  - GLY   53  <=> ARG   98  - THR  114 )                          
  53: s001-A 4tx7-A    54 -  62 <=>   86 -  94   (GLY   54  - LEU   62  <=> GLY  128  - ASN  136 )                          
  53: s001-A 4tx7-A   111 - 115 <=>   99 - 103   (MET  111  - CYS  115  <=> CYS  141  - PRO  145 )                          
  53: s001-A 4tx7-A   122 - 157 <=>  111 - 146   (TRP  122  - GLU  157  <=> GLN  153  - ALA  188 )                          
  53: s001-A 4tx7-A   158 - 173 <=>  148 - 163   (THR  158  - ASN  173  <=> ASP  190  - PRO  205 )                          
  53: s001-A 4tx7-A   174 - 181 <=>  169 - 176   (ARG  174  - SER  181  <=> SER  211  - SER  218 )                          
  53: s001-A 4tx7-A   182 - 194 <=>  191 - 203   (ASN  182  - ALA  194  <=> PRO  233  - GLY  245 )                          
  53: s001-A 4tx7-A   198 - 217 <=>  210 - 229   (ASP  198  - ASN  217  <=> GLN  252  - GLY  271 )                          
  54: s001-A 8hnf-A     2 -  10 <=>    1 -   9   (LYS    2  - THR   10  <=> MET    0  - GLN    8 )                          
  54: s001-A 8hnf-A    13 -  16 <=>   10 -  13   (GLY   13  - THR   16  <=> LEU    9  - HIS   12 )                          
  54: s001-A 8hnf-A    21 -  31 <=>   25 -  35   (LYS   21  - ASP   31  <=> TYR   24  - LYS   34 )                          
  54: s001-A 8hnf-A    32 -  36 <=>   37 -  41   (LYS   32  - GLU   36  <=> PHE   36  - GLY   40 )                          
  54: s001-A 8hnf-A    37 -  53 <=>   49 -  65   (SER   37  - GLY   53  <=> ARG   48  - THR   64 )                          
  54: s001-A 8hnf-A    54 -  62 <=>   79 -  87   (GLY   54  - LEU   62  <=> GLY   78  - ASN   86 )                          
  54: s001-A 8hnf-A   104 - 107 <=>   88 -  91   (ASN  104  - TYR  107  <=> PRO   87  - ASP   90 )                          
  54: s001-A 8hnf-A   111 - 114 <=>   93 -  96   (MET  111  - GLY  114  <=> CYS   92  - SER   95 )                          
  54: s001-A 8hnf-A   122 - 157 <=>  105 - 140   (TRP  122  - GLU  157  <=> LYS  104  - ALA  139 )                          
  54: s001-A 8hnf-A   158 - 173 <=>  142 - 157   (THR  158  - ASN  173  <=> ASP  141  - PRO  156 )                          
  54: s001-A 8hnf-A   174 - 181 <=>  163 - 170   (ARG  174  - SER  181  <=> SER  162  - GLY  169 )                          
  54: s001-A 8hnf-A   182 - 194 <=>  185 - 197   (ASN  182  - ALA  194  <=> PRO  184  - GLY  196 )                          
  54: s001-A 8hnf-A   198 - 201 <=>  205 - 208   (ASP  198  - HIS  201  <=> ASP  204  - VAL  207 )                          
  54: s001-A 8hnf-A   203 - 217 <=>  209 - 223   (GLN  203  - ASN  217  <=> GLU  208  - GLY  222 )                          
  55: s001-A 2z39-B     1 -  10 <=>    4 -  13   (MET    1  - THR   10  <=> GLY  149  - LYS  158 )                          
  55: s001-A 2z39-B    13 -  18 <=>   14 -  19   (GLY   13  - ARG   18  <=> MET  159  - ASN  164 )                          
  55: s001-A 2z39-B    21 -  31 <=>   29 -  39   (LYS   21  - ASP   31  <=> PHE  174  - LYS  184 )                          
  55: s001-A 2z39-B    32 -  36 <=>   41 -  45   (LYS   32  - GLU   36  <=> PHE  186  - GLY  190 )                          
  55: s001-A 2z39-B    37 -  53 <=>   53 -  69   (SER   37  - GLY   53  <=> ARG  198  - THR  214 )                          
  55: s001-A 2z39-B    54 -  62 <=>   83 -  91   (GLY   54  - LEU   62  <=> GLY  228  - ASP  236 )                          
  55: s001-A 2z39-B   111 - 115 <=>   96 - 100   (MET  111  - CYS  115  <=> HIS  241  - ASN  245 )                          
  55: s001-A 2z39-B   122 - 157 <=>  110 - 145   (TRP  122  - GLU  157  <=> LYS  255  - SER  290 )                          
  55: s001-A 2z39-B   158 - 173 <=>  147 - 162   (THR  158  - ASN  173  <=> ASP  292  - PRO  307 )                          
  55: s001-A 2z39-B   174 - 181 <=>  168 - 175   (ARG  174  - SER  181  <=> SER  313  - ASP  320 )                          
  55: s001-A 2z39-B   182 - 194 <=>  190 - 202   (ASN  182  - ALA  194  <=> PRO  335  - GLY  347 )                          
  55: s001-A 2z39-B   197 - 200 <=>  209 - 212   (ASN  197  - ASN  200  <=> ASP  354  - LYS  357 )                          
  55: s001-A 2z39-B   202 - 217 <=>  213 - 228   (GLY  202  - ASN  217  <=> VAL  358  - GLY  373 )                          
  56: s001-A 2z38-A     1 -  10 <=>    7 -  16   (MET    1  - THR   10  <=> GLY  149  - LYS  158 )                          
  56: s001-A 2z38-A    13 -  18 <=>   17 -  22   (GLY   13  - ARG   18  <=> MET  159  - ASN  164 )                          
  56: s001-A 2z38-A    21 -  31 <=>   32 -  42   (LYS   21  - ASP   31  <=> PHE  174  - LYS  184 )                          
  56: s001-A 2z38-A    32 -  36 <=>   44 -  48   (LYS   32  - GLU   36  <=> PHE  186  - GLY  190 )                          
  56: s001-A 2z38-A    37 -  53 <=>   56 -  72   (SER   37  - GLY   53  <=> ARG  198  - THR  214 )                          
  56: s001-A 2z38-A    54 -  62 <=>   86 -  94   (GLY   54  - LEU   62  <=> GLY  228  - ASP  236 )                          
  56: s001-A 2z38-A   111 - 115 <=>   99 - 103   (MET  111  - CYS  115  <=> HIS  241  - ASN  245 )                          
  56: s001-A 2z38-A   122 - 157 <=>  113 - 148   (TRP  122  - GLU  157  <=> LYS  255  - SER  290 )                          
  56: s001-A 2z38-A   158 - 173 <=>  150 - 165   (THR  158  - ASN  173  <=> ASP  292  - PRO  307 )                          
  56: s001-A 2z38-A   174 - 181 <=>  171 - 178   (ARG  174  - SER  181  <=> SER  313  - ASP  320 )                          
  56: s001-A 2z38-A   182 - 194 <=>  193 - 205   (ASN  182  - ALA  194  <=> PRO  335  - GLY  347 )                          
  56: s001-A 2z38-A   197 - 200 <=>  212 - 215   (ASN  197  - ASN  200  <=> ASP  354  - LYS  357 )                          
  56: s001-A 2z38-A   202 - 217 <=>  216 - 231   (GLY  202  - ASN  217  <=> VAL  358  - GLY  373 )                          
  57: s001-A 2z37-B     1 -  10 <=>    4 -  13   (MET    1  - THR   10  <=> GLY  149  - LYS  158 )                          
  57: s001-A 2z37-B    13 -  18 <=>   14 -  19   (GLY   13  - ARG   18  <=> MET  159  - ASN  164 )                          
  57: s001-A 2z37-B    21 -  31 <=>   29 -  39   (LYS   21  - ASP   31  <=> PHE  174  - LYS  184 )                          
  57: s001-A 2z37-B    32 -  36 <=>   41 -  45   (LYS   32  - GLU   36  <=> PHE  186  - GLY  190 )                          
  57: s001-A 2z37-B    37 -  53 <=>   53 -  69   (SER   37  - GLY   53  <=> ARG  198  - THR  214 )                          
  57: s001-A 2z37-B    54 -  62 <=>   83 -  91   (GLY   54  - LEU   62  <=> GLY  228  - ASP  236 )                          
  57: s001-A 2z37-B   111 - 115 <=>   96 - 100   (MET  111  - CYS  115  <=> HIS  241  - ASN  245 )                          
  57: s001-A 2z37-B   122 - 157 <=>  110 - 145   (TRP  122  - GLU  157  <=> LYS  255  - SER  290 )                          
  57: s001-A 2z37-B   158 - 173 <=>  147 - 162   (THR  158  - ASN  173  <=> ASP  292  - PRO  307 )                          
  57: s001-A 2z37-B   174 - 181 <=>  168 - 175   (ARG  174  - SER  181  <=> SER  313  - ASP  320 )                          
  57: s001-A 2z37-B   182 - 194 <=>  190 - 202   (ASN  182  - ALA  194  <=> PRO  335  - GLY  347 )                          
  57: s001-A 2z37-B   197 - 200 <=>  209 - 212   (ASN  197  - ASN  200  <=> ASP  354  - LYS  357 )                          
  57: s001-A 2z37-B   202 - 217 <=>  213 - 228   (GLY  202  - ASN  217  <=> VAL  358  - GLY  373 )                          
  58: s001-A 2z39-A     1 -  10 <=>    6 -  15   (MET    1  - THR   10  <=> GLY  149  - LYS  158 )                          
  58: s001-A 2z39-A    13 -  16 <=>   16 -  19   (GLY   13  - THR   16  <=> MET  159  - HIS  162 )                          
  58: s001-A 2z39-A    21 -  31 <=>   31 -  41   (LYS   21  - ASP   31  <=> PHE  174  - LYS  184 )                          
  58: s001-A 2z39-A    32 -  36 <=>   43 -  47   (LYS   32  - GLU   36  <=> PHE  186  - GLY  190 )                          
  58: s001-A 2z39-A    37 -  53 <=>   55 -  71   (SER   37  - GLY   53  <=> ARG  198  - THR  214 )                          
  58: s001-A 2z39-A    54 -  62 <=>   85 -  93   (GLY   54  - LEU   62  <=> GLY  228  - ASP  236 )                          
  58: s001-A 2z39-A   111 - 116 <=>   98 - 103   (MET  111  - GLU  116  <=> HIS  241  - ASN  246 )                          
  58: s001-A 2z39-A   122 - 157 <=>  112 - 147   (TRP  122  - GLU  157  <=> LYS  255  - SER  290 )                          
  58: s001-A 2z39-A   158 - 173 <=>  149 - 164   (THR  158  - ASN  173  <=> ASP  292  - PRO  307 )                          
  58: s001-A 2z39-A   174 - 181 <=>  170 - 177   (ARG  174  - SER  181  <=> SER  313  - ASP  320 )                          
  58: s001-A 2z39-A   182 - 194 <=>  192 - 204   (ASN  182  - ALA  194  <=> PRO  335  - GLY  347 )                          
  58: s001-A 2z39-A   197 - 200 <=>  211 - 214   (ASN  197  - ASN  200  <=> ASP  354  - LYS  357 )                          
  58: s001-A 2z39-A   202 - 217 <=>  215 - 230   (GLY  202  - ASN  217  <=> VAL  358  - GLY  373 )                          
  59: s001-A 1dxj-A     1 -  10 <=>    4 -  13   (MET    1  - THR   10  <=> SER    5  - GLN   14 )                          
  59: s001-A 1dxj-A    13 -  16 <=>   14 -  17   (GLY   13  - THR   16  <=> LEU   15  - HIS   18 )                          
  59: s001-A 1dxj-A    22 -  31 <=>   30 -  39   (TRP   22  - ASP   31  <=> SER   31  - ARG   40 )                          
  59: s001-A 1dxj-A    32 -  36 <=>   41 -  45   (LYS   32  - GLU   36  <=> PHE   42  - GLY   46 )                          
  59: s001-A 1dxj-A    37 -  53 <=>   53 -  69   (SER   37  - GLY   53  <=> ARG   54  - THR   70 )                          
  59: s001-A 1dxj-A    54 -  62 <=>   83 -  91   (GLY   54  - LEU   62  <=> GLY   84  - ASP   92 )                          
  59: s001-A 1dxj-A   100 - 103 <=>   92 -  95   (VAL  100  - ALA  103  <=> LYS   93  - LYS   96 )                          
  59: s001-A 1dxj-A   111 - 114 <=>   96 -  99   (MET  111  - GLY  114  <=> TYR   97  - PRO  100 )                          
  59: s001-A 1dxj-A   117 - 120 <=>  104 - 107   (GLN  117  - ASP  120  <=> PRO  105  - LYS  108 )                          
  59: s001-A 1dxj-A   123 - 157 <=>  108 - 142   (LYS  123  - GLU  157  <=> SER  109  - ALA  143 )                          
  59: s001-A 1dxj-A   158 - 173 <=>  144 - 159   (THR  158  - ASN  173  <=> ASP  145  - PRO  160 )                          
  59: s001-A 1dxj-A   174 - 181 <=>  165 - 172   (ARG  174  - SER  181  <=> SER  166  - ASN  173 )                          
  59: s001-A 1dxj-A   182 - 194 <=>  187 - 199   (ASN  182  - ALA  194  <=> PRO  188  - GLY  200 )                          
  59: s001-A 1dxj-A   197 - 200 <=>  206 - 209   (ASN  197  - ASN  200  <=> PRO  207  - ALA  210 )                          
  59: s001-A 1dxj-A   202 - 217 <=>  210 - 225   (GLY  202  - ASN  217  <=> SER  211  - HIS  226 )                          
  60: s001-A 3cql-A     1 -  10 <=>    4 -  13   (MET    1  - THR   10  <=> LYS    4  - GLN   13 )                          
  60: s001-A 3cql-A    13 -  18 <=>   14 -  19   (GLY   13  - ARG   18  <=> MET   14  - ASN   19 )                          
  60: s001-A 3cql-A    21 -  32 <=>   29 -  40   (LYS   21  - LYS   32  <=> TYR   29  - SER   40 )                          
  60: s001-A 3cql-A    33 -  36 <=>   42 -  45   (PHE   33  - GLU   36  <=> PRO   42  - GLY   45 )                          
  60: s001-A 3cql-A    37 -  53 <=>   53 -  69   (SER   37  - GLY   53  <=> ARG   53  - THR   69 )                          
  60: s001-A 3cql-A    54 -  62 <=>   83 -  91   (GLY   54  - LEU   62  <=> GLY   83  - ASN   91 )                          
  60: s001-A 3cql-A   110 - 114 <=>   95 -  99   (ARG  110  - GLY  114  <=> ASN   95  - PRO   99 )                          
  60: s001-A 3cql-A   118 - 121 <=>  107 - 110   (ASP  118  - GLY  121  <=> PRO  107  - SER  110 )                          
  60: s001-A 3cql-A   124 - 157 <=>  111 - 144   (TYR  124  - GLU  157  <=> TYR  111  - ALA  144 )                          
  60: s001-A 3cql-A   158 - 173 <=>  146 - 161   (THR  158  - ASN  173  <=> ASP  146  - PRO  161 )                          
  60: s001-A 3cql-A   174 - 181 <=>  167 - 174   (ARG  174  - SER  181  <=> SER  167  - GLY  174 )                          
  60: s001-A 3cql-A   182 - 194 <=>  189 - 201   (ASN  182  - ALA  194  <=> PRO  189  - GLY  201 )                          
  60: s001-A 3cql-A   197 - 200 <=>  208 - 211   (ASN  197  - ASN  200  <=> PRO  208  - GLN  211 )                          
  60: s001-A 3cql-A   202 - 217 <=>  212 - 227   (GLY  202  - ASN  217  <=> VAL  212  - GLY  227 )                          
  61: s001-A 4mst-B     1 -   9 <=>    1 -   9   (MET    1  - ILE    9  <=> SER   54  - GLU   62 )                          
  61: s001-A 4mst-B    13 -  16 <=>   11 -  14   (GLY   13  - THR   16  <=> MET   64  - HIS   67 )                          
  61: s001-A 4mst-B    21 -  32 <=>   26 -  37   (LYS   21  - LYS   32  <=> TYR   79  - ALA   90 )                          
  61: s001-A 4mst-B    33 -  36 <=>   39 -  42   (PHE   33  - GLU   36  <=> PRO   92  - GLY   95 )                          
  61: s001-A 4mst-B    37 -  53 <=>   50 -  66   (SER   37  - GLY   53  <=> CYS  103  - THR  119 )                          
  61: s001-A 4mst-B    54 -  62 <=>   80 -  88   (GLY   54  - LEU   62  <=> GLY  133  - ASN  141 )                          
  61: s001-A 4mst-B   104 - 107 <=>   89 -  92   (ASN  104  - TYR  107  <=> GLN  142  - SER  145 )                          
  61: s001-A 4mst-B   111 - 114 <=>   93 -  96   (MET  111  - GLY  114  <=> TYR  146  - PRO  149 )                          
  61: s001-A 4mst-B   117 - 120 <=>  103 - 106   (GLN  117  - ASP  120  <=> ALA  156  - LYS  159 )                          
  61: s001-A 4mst-B   123 - 157 <=>  107 - 141   (LYS  123  - GLU  157  <=> LYS  160  - ALA  194 )                          
  61: s001-A 4mst-B   158 - 173 <=>  143 - 158   (THR  158  - ASN  173  <=> ASP  196  - PRO  211 )                          
  61: s001-A 4mst-B   174 - 181 <=>  164 - 171   (ARG  174  - SER  181  <=> SER  217  - GLY  224 )                          
  61: s001-A 4mst-B   182 - 194 <=>  186 - 198   (ASN  182  - ALA  194  <=> PRO  239  - GLY  251 )                          
  61: s001-A 4mst-B   197 - 200 <=>  205 - 208   (ASN  197  - ASN  200  <=> TRP  258  - ARG  261 )                          
  61: s001-A 4mst-B   202 - 218 <=>  209 - 225   (GLY  202  - GLN  218  <=> VAL  262  - VAL  278 )                          
  62: s001-A 3cql-B     1 -  10 <=>    4 -  13   (MET    1  - THR   10  <=> LYS    4  - GLN   13 )                          
  62: s001-A 3cql-B    13 -  16 <=>   14 -  17   (GLY   13  - THR   16  <=> MET   14  - HIS   17 )                          
  62: s001-A 3cql-B    21 -  32 <=>   29 -  40   (LYS   21  - LYS   32  <=> TYR   29  - SER   40 )                          
  62: s001-A 3cql-B    33 -  36 <=>   42 -  45   (PHE   33  - GLU   36  <=> PRO   42  - GLY   45 )                          
  62: s001-A 3cql-B    37 -  53 <=>   53 -  69   (SER   37  - GLY   53  <=> ARG   53  - THR   69 )                          
  62: s001-A 3cql-B    54 -  62 <=>   83 -  91   (GLY   54  - LEU   62  <=> GLY   83  - ASN   91 )                          
  62: s001-A 3cql-B   110 - 114 <=>   95 -  99   (ARG  110  - GLY  114  <=> ASN   95  - PRO   99 )                          
  62: s001-A 3cql-B   118 - 121 <=>  107 - 110   (ASP  118  - GLY  121  <=> PRO  107  - SER  110 )                          
  62: s001-A 3cql-B   124 - 157 <=>  111 - 144   (TYR  124  - GLU  157  <=> TYR  111  - ALA  144 )                          
  62: s001-A 3cql-B   158 - 173 <=>  146 - 161   (THR  158  - ASN  173  <=> ASP  146  - PRO  161 )                          
  62: s001-A 3cql-B   174 - 181 <=>  167 - 174   (ARG  174  - SER  181  <=> SER  167  - GLY  174 )                          
  62: s001-A 3cql-B   182 - 194 <=>  189 - 201   (ASN  182  - ALA  194  <=> PRO  189  - GLY  201 )                          
  62: s001-A 3cql-B   197 - 200 <=>  208 - 211   (ASN  197  - ASN  200  <=> PRO  208  - GLN  211 )                          
  62: s001-A 3cql-B   202 - 217 <=>  212 - 227   (GLY  202  - ASN  217  <=> VAL  212  - GLY  227 )                          
  63: s001-A 4mst-A     1 -   9 <=>    1 -   9   (MET    1  - ILE    9  <=> SER   54  - GLU   62 )                          
  63: s001-A 4mst-A    13 -  18 <=>   11 -  16   (GLY   13  - ARG   18  <=> MET   64  - ASN   69 )                          
  63: s001-A 4mst-A    21 -  31 <=>   26 -  36   (LYS   21  - ASP   31  <=> TYR   79  - LYS   89 )                          
  63: s001-A 4mst-A    32 -  36 <=>   38 -  42   (LYS   32  - GLU   36  <=> PHE   91  - GLY   95 )                          
  63: s001-A 4mst-A    37 -  53 <=>   50 -  66   (SER   37  - GLY   53  <=> CYS  103  - THR  119 )                          
  63: s001-A 4mst-A    54 -  62 <=>   80 -  88   (GLY   54  - LEU   62  <=> GLY  133  - ASN  141 )                          
  63: s001-A 4mst-A   104 - 107 <=>   89 -  92   (ASN  104  - TYR  107  <=> GLN  142  - SER  145 )                          
  63: s001-A 4mst-A   111 - 114 <=>   93 -  96   (MET  111  - GLY  114  <=> TYR  146  - PRO  149 )                          
  63: s001-A 4mst-A   117 - 120 <=>  103 - 106   (GLN  117  - ASP  120  <=> ALA  156  - LYS  159 )                          
  63: s001-A 4mst-A   123 - 157 <=>  107 - 141   (LYS  123  - GLU  157  <=> LYS  160  - ALA  194 )                          
  63: s001-A 4mst-A   158 - 173 <=>  143 - 158   (THR  158  - ASN  173  <=> ASP  196  - PRO  211 )                          
  63: s001-A 4mst-A   174 - 181 <=>  164 - 171   (ARG  174  - SER  181  <=> SER  217  - GLY  224 )                          
  63: s001-A 4mst-A   182 - 194 <=>  186 - 198   (ASN  182  - ALA  194  <=> PRO  239  - GLY  251 )                          
  63: s001-A 4mst-A   198 - 218 <=>  205 - 225   (ASP  198  - GLN  218  <=> TRP  258  - VAL  278 )                          
  64: s001-A 4chx-B    15 -  35 <=>  153 - 173   (THR   15  - ILE   35  <=> LEU  185  - VAL  205 )                          
  64: s001-A 4chx-B    40 -  52 <=>  174 - 186   (ALA   40  - SER   52  <=> ASP  206  - SER  218 )                          
  64: s001-A 4chx-B    54 -  57 <=>  187 - 190   (GLY   54  - SER   57  <=> SER  219  - PRO  222 )                          
  64: s001-A 4chx-B    58 -  61 <=>  192 - 195   (LEU   58  - ASN   61  <=> ALA  224  - ARG  227 )                          
  64: s001-A 4chx-B   125 - 145 <=>  197 - 217   (ARG  125  - SER  145  <=> ASP  229  - GLN  249 )                          
  64: s001-A 4chx-B   146 - 149 <=>  220 - 223   (GLY  146  - VAL  149  <=> SER  252  - PRO  255 )                          
  64: s001-A 4chx-B   152 - 174 <=>  224 - 246   (LYS  152  - ARG  174  <=> SER  256  - ASN  278 )                          
  64: s001-A 4chx-B   180 - 193 <=>  256 - 269   (GLU  180  - GLY  193  <=> PRO  288  - GLY  301 )                          
  64: s001-A 4chx-B   197 - 200 <=>  307 - 310   (ASN  197  - ASN  200  <=> SER  339  - SER  342 )                          
  64: s001-A 4chx-B   201 - 215 <=>  313 - 327   (HIS  201  - ALA  215  <=> TYR  345  - ARG  359 )                          
  65: s001-A 6fbt-A     6 -   9 <=>  444 - 447   (ASP    6  - ILE    9  <=> ARG  473  - MET  476 )                          
  65: s001-A 6fbt-A    22 -  35 <=>  449 - 462   (TRP   22  - ILE   35  <=> HIS  478  - LEU  491 )                          
  65: s001-A 6fbt-A    40 -  52 <=>  463 - 475   (ALA   40  - SER   52  <=> HIS  492  - SER  504 )                          
  65: s001-A 6fbt-A    54 -  57 <=>  476 - 479   (GLY   54  - SER   57  <=> ALA  505  - SER  508 )                          
  65: s001-A 6fbt-A    58 -  62 <=>  481 - 485   (LEU   58  - LEU   62  <=> ALA  510  - VAL  514 )                          
  65: s001-A 6fbt-A   125 - 135 <=>  486 - 496   (ARG  125  - LYS  135  <=> GLY  515  - GLY  525 )                          
  65: s001-A 6fbt-A   137 - 145 <=>  497 - 505   (ASN  137  - SER  145  <=> THR  526  - PHE  534 )                          
  65: s001-A 6fbt-A   146 - 149 <=>  507 - 510   (GLY  146  - VAL  149  <=> ILE  536  - ALA  539 )                          
  65: s001-A 6fbt-A   152 - 173 <=>  511 - 532   (LYS  152  - ASN  173  <=> SER  540  - VAL  561 )                          
  65: s001-A 6fbt-A   175 - 178 <=>  533 - 536   (CYS  175  - MET  178  <=> HIS  562  - PHE  565 )                          
  65: s001-A 6fbt-A   183 - 193 <=>  539 - 549   (ASN  183  - GLY  193  <=> ASN  568  - ALA  578 )                          
  65: s001-A 6fbt-A   197 - 200 <=>  575 - 578   (ASN  197  - ASN  200  <=> PHE  604  - THR  607 )                          
  65: s001-A 6fbt-A   201 - 217 <=>  581 - 597   (HIS  201  - ASN  217  <=> TYR  610  - ASN  626 )                          
  66: s001-A 6fc4-A     6 -   9 <=>  445 - 448   (ASP    6  - ILE    9  <=> ARG  473  - MET  476 )                          
  66: s001-A 6fc4-A    22 -  35 <=>  450 - 463   (TRP   22  - ILE   35  <=> HIS  478  - LEU  491 )                          
  66: s001-A 6fc4-A    40 -  52 <=>  464 - 476   (ALA   40  - SER   52  <=> HIS  492  - SER  504 )                          
  66: s001-A 6fc4-A    54 -  57 <=>  477 - 480   (GLY   54  - SER   57  <=> ALA  505  - SER  508 )                          
  66: s001-A 6fc4-A    58 -  62 <=>  482 - 486   (LEU   58  - LEU   62  <=> ALA  510  - VAL  514 )                          
  66: s001-A 6fc4-A   125 - 134 <=>  487 - 496   (ARG  125  - GLY  134  <=> GLY  515  - PRO  524 )                          
  66: s001-A 6fc4-A   136 - 149 <=>  497 - 510   (SER  136  - VAL  149  <=> GLY  525  - LEU  538 )                          
  66: s001-A 6fc4-A   151 - 173 <=>  511 - 533   (GLU  151  - ASN  173  <=> ALA  539  - VAL  561 )                          
  66: s001-A 6fc4-A   175 - 178 <=>  534 - 537   (CYS  175  - MET  178  <=> HIS  562  - PHE  565 )                          
  66: s001-A 6fc4-A   183 - 193 <=>  540 - 550   (ASN  183  - GLY  193  <=> ASN  568  - ALA  578 )                          
  66: s001-A 6fc4-A   197 - 200 <=>  576 - 579   (ASN  197  - ASN  200  <=> PHE  604  - THR  607 )                          
  66: s001-A 6fc4-A   201 - 217 <=>  582 - 598   (HIS  201  - ASN  217  <=> TYR  610  - ASN  626 )                          
  67: s001-A 4oxv-A    14 -  35 <=>  248 - 269   (CYS   14  - ILE   35  <=> HIS  283  - THR  304 )                          
  67: s001-A 4oxv-A    40 -  51 <=>  270 - 281   (ALA   40  - GLU   51  <=> ASP  305  - GLU  316 )                          
  67: s001-A 4oxv-A    53 -  56 <=>  282 - 285   (GLY   53  - VAL   56  <=> SER  317  - GLN  320 )                          
  67: s001-A 4oxv-A    57 -  62 <=>  287 - 292   (SER   57  - LEU   62  <=> GLY  322  - THR  327 )                          
  67: s001-A 4oxv-A   125 - 134 <=>  293 - 302   (ARG  125  - GLY  134  <=> GLY  328  - ASN  337 )                          
  67: s001-A 4oxv-A   136 - 142 <=>  303 - 309   (SER  136  - ALA  142  <=> ARG  338  - GLY  344 )                          
  67: s001-A 4oxv-A   154 - 174 <=>  311 - 331   (GLU  154  - ARG  174  <=> SER  346  - ARG  366 )                          
  67: s001-A 4oxv-A   180 - 183 <=>  339 - 342   (GLU  180  - ASN  183  <=> LYS  374  - ASP  377 )                          
  67: s001-A 4oxv-A   184 - 193 <=>  344 - 353   (PHE  184  - GLY  193  <=> SER  379  - ILE  388 )                          
  67: s001-A 4oxv-A   197 - 200 <=>  401 - 404   (ASN  197  - ASN  200  <=> GLY  436  - THR  439 )                          
  67: s001-A 4oxv-A   201 - 216 <=>  407 - 422   (HIS  201  - ILE  216  <=> PHE  442  - THR  457 )                          
  68: s001-A 5o1j-A     4 -   9 <=>  413 - 418   (THR    4  - ILE    9  <=> THR  449  - SER  454 )                          
  68: s001-A 5o1j-A    21 -  35 <=>  419 - 433   (LYS   21  - ILE   35  <=> PRO  455  - VAL  469 )                          
  68: s001-A 5o1j-A    40 -  52 <=>  434 - 446   (ALA   40  - SER   52  <=> ASP  470  - SER  482 )                          
  68: s001-A 5o1j-A    54 -  57 <=>  447 - 450   (GLY   54  - SER   57  <=> ARG  483  - ILE  486 )                          
  68: s001-A 5o1j-A    58 -  62 <=>  452 - 456   (LEU   58  - LEU   62  <=> ALA  488  - VAL  492 )                          
  68: s001-A 5o1j-A   125 - 135 <=>  457 - 467   (ARG  125  - LYS  135  <=> GLY  493  - ALA  503 )                          
  68: s001-A 5o1j-A   137 - 149 <=>  468 - 480   (ASN  137  - VAL  149  <=> THR  504  - ALA  516 )                          
  68: s001-A 5o1j-A   154 - 173 <=>  481 - 500   (GLU  154  - ASN  173  <=> ALA  517  - THR  536 )                          
  68: s001-A 5o1j-A   175 - 178 <=>  501 - 504   (CYS  175  - MET  178  <=> LYS  537  - LEU  540 )                          
  68: s001-A 5o1j-A   183 - 187 <=>  507 - 511   (ASN  183  - VAL  187  <=> ASN  543  - ALA  547 )                          
  68: s001-A 5o1j-A   189 - 193 <=>  512 - 516   (LYS  189  - GLY  193  <=> ALA  549  - ALA  553 )                          
  68: s001-A 5o1j-A   197 - 200 <=>  541 - 544   (ASN  197  - ASN  200  <=> PHE  578  - THR  581 )                          
  68: s001-A 5o1j-A   201 - 220 <=>  547 - 566   (HIS  201  - SER  220  <=> TYR  584  - HIS  603 )                          
  69: s001-A 8gf1-A     6 -   9 <=>  345 - 348   (ASP    6  - ILE    9  <=> TYR  363  - MET  366 )                          
  69: s001-A 8gf1-A    22 -  27 <=>  350 - 355   (TRP   22  - GLN   27  <=> TYR  368  - LYS  373 )                          
  69: s001-A 8gf1-A    36 -  52 <=>  357 - 373   (GLU   36  - SER   52  <=> TYR  375  - SER  391 )                          
  69: s001-A 8gf1-A    54 -  57 <=>  374 - 377   (GLY   54  - SER   57  <=> ARG  392  - PRO  395 )                          
  69: s001-A 8gf1-A    58 -  61 <=>  379 - 382   (LEU   58  - ASN   61  <=> ALA  397  - VAL  400 )                          
  69: s001-A 8gf1-A   125 - 135 <=>  384 - 394   (ARG  125  - LYS  135  <=> TYR  402  - PHE  412 )                          
  69: s001-A 8gf1-A   137 - 142 <=>  395 - 400   (ASN  137  - ALA  142  <=> LEU  413  - GLY  418 )                          
  69: s001-A 8gf1-A   143 - 148 <=>  402 - 407   (GLU  143  - ASP  148  <=> LYS  420  - PRO  425 )                          
  69: s001-A 8gf1-A   151 - 171 <=>  409 - 429   (GLU  151  - TRP  171  <=> PHE  427  - ASN  447 )                          
  69: s001-A 8gf1-A   173 - 179 <=>  430 - 436   (ASN  173  - ALA  179  <=> TYR  448  - LYS  454 )                          
  69: s001-A 8gf1-A   183 - 193 <=>  437 - 447   (ASN  183  - GLY  193  <=> SER  455  - GLY  465 )                          
  69: s001-A 8gf1-A   197 - 200 <=>  478 - 481   (ASN  197  - ASN  200  <=> TYR  496  - SER  499 )                          
  69: s001-A 8gf1-A   201 - 217 <=>  484 - 500   (HIS  201  - ASN  217  <=> TYR  502  - ASN  518 )                          
  70: s001-A 5aa1-B    14 -  35 <=>  238 - 259   (CYS   14  - ILE   35  <=> HIS  283  - THR  304 )                          
  70: s001-A 5aa1-B    40 -  51 <=>  260 - 271   (ALA   40  - GLU   51  <=> ASP  305  - GLU  316 )                          
  70: s001-A 5aa1-B    53 -  56 <=>  272 - 275   (GLY   53  - VAL   56  <=> SER  317  - GLN  320 )                          
  70: s001-A 5aa1-B    57 -  62 <=>  277 - 282   (SER   57  - LEU   62  <=> GLY  322  - THR  327 )                          
  70: s001-A 5aa1-B   125 - 135 <=>  283 - 293   (ARG  125  - LYS  135  <=> GLY  328  - ARG  338 )                          
  70: s001-A 5aa1-B   137 - 142 <=>  294 - 299   (ASN  137  - ALA  142  <=> THR  339  - GLY  344 )                          
  70: s001-A 5aa1-B   154 - 174 <=>  301 - 321   (GLU  154  - ARG  174  <=> SER  346  - ARG  366 )                          
  70: s001-A 5aa1-B   180 - 183 <=>  329 - 332   (GLU  180  - ASN  183  <=> LYS  374  - ASP  377 )                          
  70: s001-A 5aa1-B   184 - 193 <=>  334 - 343   (PHE  184  - GLY  193  <=> SER  379  - ILE  388 )                          
  70: s001-A 5aa1-B   194 - 197 <=>  393 - 396   (ALA  194  - ASN  197  <=> GLU  438  - HIS  441 )                          
  70: s001-A 5aa1-B   201 - 217 <=>  397 - 413   (HIS  201  - ASN  217  <=> PHE  442  - GLN  458 )                          
  71: s001-A 5nm7-G     5 -   9 <=>   50 -  54   (LYS    5  - ILE    9  <=> LEU   51  - GLY   55 )                          
  71: s001-A 5nm7-G    14 -  18 <=>   55 -  59   (CYS   14  - ARG   18  <=> ILE   56  - LYS   60 )                          
  71: s001-A 5nm7-G    22 -  35 <=>   75 -  88   (TRP   22  - ILE   35  <=> THR   76  - VAL   89 )                          
  71: s001-A 5nm7-G    40 -  53 <=>   89 - 102   (ALA   40  - GLY   53  <=> ASP   90  - LYS  103 )                          
  71: s001-A 5nm7-G    55 -  58 <=>  103 - 106   (LEU   55  - LEU   58  <=> GLY  104  - PHE  107 )                          
  71: s001-A 5nm7-G    59 -  62 <=>  113 - 116   (VAL   59  - LEU   62  <=> VAL  114  - TYR  117 )                          
  71: s001-A 5nm7-G   101 - 110 <=>  118 - 127   (ALA  101  - ARG  110  <=> ARG  119  - ALA  128 )                          
  71: s001-A 5nm7-G   117 - 124 <=>  161 - 168   (GLN  117  - TYR  124  <=> ILE  167  - GLU  174 )                          
  71: s001-A 5nm7-G   125 - 135 <=>  170 - 180   (ARG  125  - LYS  135  <=> THR  176  - PHE  186 )                          
  71: s001-A 5nm7-G   137 - 142 <=>  181 - 186   (ASN  137  - ALA  142  <=> HIS  187  - GLY  192 )                          
  71: s001-A 5nm7-G   147 - 152 <=>  187 - 192   (MET  147  - LYS  152  <=> TYR  193  - ALA  198 )                          
  71: s001-A 5nm7-G   153 - 157 <=>  194 - 198   (PRO  153  - GLU  157  <=> VAL  200  - LYS  204 )                          
  71: s001-A 5nm7-G   158 - 174 <=>  200 - 216   (THR  158  - ARG  174  <=> SER  206  - LYS  222 )                          
  71: s001-A 5nm7-G   175 - 217 <=>  218 - 260   (CYS  175  - ASN  217  <=> MET  224  - ALA  266 )                          
  72: s001-A 8gfj-A    16 -  19 <=>  325 - 328   (THR   16  - ALA   19  <=> GLN  343  - LEU  346 )                          
  72: s001-A 8gfj-A    21 -  27 <=>  349 - 355   (LYS   21  - GLN   27  <=> PRO  367  - LYS  373 )                          
  72: s001-A 8gfj-A    36 -  51 <=>  357 - 372   (GLU   36  - GLU   51  <=> TYR  375  - GLU  390 )                          
  72: s001-A 8gfj-A    53 -  56 <=>  373 - 376   (GLY   53  - VAL   56  <=> SER  391  - ILE  394 )                          
  72: s001-A 8gfj-A    57 -  61 <=>  378 - 382   (SER   57  - ASN   61  <=> THR  396  - VAL  400 )                          
  72: s001-A 8gfj-A   125 - 135 <=>  384 - 394   (ARG  125  - LYS  135  <=> TYR  402  - PHE  412 )                          
  72: s001-A 8gfj-A   137 - 142 <=>  395 - 400   (ASN  137  - ALA  142  <=> LEU  413  - GLY  418 )                          
  72: s001-A 8gfj-A   143 - 148 <=>  402 - 407   (GLU  143  - ASP  148  <=> LYS  420  - PRO  425 )                          
  72: s001-A 8gfj-A   151 - 171 <=>  409 - 429   (GLU  151  - TRP  171  <=> PHE  427  - ASN  447 )                          
  72: s001-A 8gfj-A   173 - 179 <=>  430 - 436   (ASN  173  - ALA  179  <=> TYR  448  - LYS  454 )                          
  72: s001-A 8gfj-A   183 - 193 <=>  437 - 447   (ASN  183  - GLY  193  <=> SER  455  - GLY  465 )                          
  72: s001-A 8gfj-A   197 - 200 <=>  478 - 481   (ASN  197  - ASN  200  <=> TYR  496  - SER  499 )                          
  72: s001-A 8gfj-A   201 - 217 <=>  484 - 500   (HIS  201  - ASN  217  <=> TYR  502  - ASN  518 )                          
  73: s001-A 8gf0-A     6 -   9 <=>  345 - 348   (ASP    6  - ILE    9  <=> TYR  363  - MET  366 )                          
  73: s001-A 8gf0-A    22 -  27 <=>  350 - 355   (TRP   22  - GLN   27  <=> TYR  368  - LYS  373 )                          
  73: s001-A 8gf0-A    36 -  52 <=>  357 - 373   (GLU   36  - SER   52  <=> TYR  375  - SER  391 )                          
  73: s001-A 8gf0-A    54 -  57 <=>  374 - 377   (GLY   54  - SER   57  <=> ARG  392  - PRO  395 )                          
  73: s001-A 8gf0-A    58 -  61 <=>  379 - 382   (LEU   58  - ASN   61  <=> ALA  397  - VAL  400 )                          
  73: s001-A 8gf0-A   125 - 135 <=>  384 - 394   (ARG  125  - LYS  135  <=> TYR  402  - PHE  412 )                          
  73: s001-A 8gf0-A   137 - 142 <=>  395 - 400   (ASN  137  - ALA  142  <=> LEU  413  - GLY  418 )                          
  73: s001-A 8gf0-A   143 - 148 <=>  402 - 407   (GLU  143  - ASP  148  <=> LYS  420  - PRO  425 )                          
  73: s001-A 8gf0-A   151 - 171 <=>  409 - 429   (GLU  151  - TRP  171  <=> PHE  427  - ASN  447 )                          
  73: s001-A 8gf0-A   173 - 179 <=>  430 - 436   (ASN  173  - ALA  179  <=> TYR  448  - LYS  454 )                          
  73: s001-A 8gf0-A   183 - 193 <=>  437 - 447   (ASN  183  - GLY  193  <=> SER  455  - GLY  465 )                          
  73: s001-A 8gf0-A   197 - 200 <=>  478 - 481   (ASN  197  - ASN  200  <=> TYR  496  - SER  499 )                          
  73: s001-A 8gf0-A   201 - 217 <=>  484 - 500   (HIS  201  - ASN  217  <=> TYR  502  - ASN  518 )                          
  74: s001-A 5aa4-A    14 -  35 <=>  242 - 263   (CYS   14  - ILE   35  <=> HIS  283  - THR  304 )                          
  74: s001-A 5aa4-A    40 -  51 <=>  264 - 275   (ALA   40  - GLU   51  <=> ASP  305  - GLU  316 )                          
  74: s001-A 5aa4-A    53 -  56 <=>  276 - 279   (GLY   53  - VAL   56  <=> SER  317  - GLN  320 )                          
  74: s001-A 5aa4-A    57 -  62 <=>  281 - 286   (SER   57  - LEU   62  <=> GLY  322  - THR  327 )                          
  74: s001-A 5aa4-A   125 - 135 <=>  287 - 297   (ARG  125  - LYS  135  <=> GLY  328  - ARG  338 )                          
  74: s001-A 5aa4-A   137 - 142 <=>  298 - 303   (ASN  137  - ALA  142  <=> THR  339  - GLY  344 )                          
  74: s001-A 5aa4-A   154 - 174 <=>  305 - 325   (GLU  154  - ARG  174  <=> SER  346  - ARG  366 )                          
  74: s001-A 5aa4-A   180 - 183 <=>  333 - 336   (GLU  180  - ASN  183  <=> LYS  374  - ASP  377 )                          
  74: s001-A 5aa4-A   184 - 193 <=>  338 - 347   (PHE  184  - GLY  193  <=> SER  379  - ILE  388 )                          
  74: s001-A 5aa4-A   194 - 197 <=>  397 - 400   (ALA  194  - ASN  197  <=> GLU  438  - HIS  441 )                          
  74: s001-A 5aa4-A   201 - 218 <=>  401 - 418   (HIS  201  - GLN  218  <=> PHE  442  - PRO  459 )                          
  75: s001-A 5aa3-L    14 -  35 <=>  241 - 262   (CYS   14  - ILE   35  <=> HIS  283  - THR  304 )                          
  75: s001-A 5aa3-L    40 -  51 <=>  263 - 274   (ALA   40  - GLU   51  <=> ASP  305  - GLU  316 )                          
  75: s001-A 5aa3-L    53 -  56 <=>  275 - 278   (GLY   53  - VAL   56  <=> SER  317  - GLN  320 )                          
  75: s001-A 5aa3-L    57 -  62 <=>  280 - 285   (SER   57  - LEU   62  <=> GLY  322  - THR  327 )                          
  75: s001-A 5aa3-L   125 - 135 <=>  286 - 296   (ARG  125  - LYS  135  <=> GLY  328  - ARG  338 )                          
  75: s001-A 5aa3-L   137 - 142 <=>  297 - 302   (ASN  137  - ALA  142  <=> THR  339  - GLY  344 )                          
  75: s001-A 5aa3-L   154 - 174 <=>  304 - 324   (GLU  154  - ARG  174  <=> SER  346  - ARG  366 )                          
  75: s001-A 5aa3-L   180 - 183 <=>  332 - 335   (GLU  180  - ASN  183  <=> LYS  374  - ASP  377 )                          
  75: s001-A 5aa3-L   184 - 193 <=>  337 - 346   (PHE  184  - GLY  193  <=> SER  379  - ILE  388 )                          
  75: s001-A 5aa3-L   194 - 197 <=>  396 - 399   (ALA  194  - ASN  197  <=> GLU  438  - HIS  441 )                          
  75: s001-A 5aa3-L   201 - 219 <=>  400 - 418   (HIS  201  - GLY  219  <=> PHE  442  - GLN  460 )                          
  76: s001-A 5aa3-J    14 -  35 <=>  241 - 262   (CYS   14  - ILE   35  <=> HIS  283  - THR  304 )                          
  76: s001-A 5aa3-J    40 -  51 <=>  263 - 274   (ALA   40  - GLU   51  <=> ASP  305  - GLU  316 )                          
  76: s001-A 5aa3-J    53 -  56 <=>  275 - 278   (GLY   53  - VAL   56  <=> SER  317  - GLN  320 )                          
  76: s001-A 5aa3-J    57 -  62 <=>  280 - 285   (SER   57  - LEU   62  <=> GLY  322  - THR  327 )                          
  76: s001-A 5aa3-J   125 - 135 <=>  286 - 296   (ARG  125  - LYS  135  <=> GLY  328  - ARG  338 )                          
  76: s001-A 5aa3-J   137 - 142 <=>  297 - 302   (ASN  137  - ALA  142  <=> THR  339  - GLY  344 )                          
  76: s001-A 5aa3-J   154 - 174 <=>  304 - 324   (GLU  154  - ARG  174  <=> SER  346  - ARG  366 )                          
  76: s001-A 5aa3-J   180 - 183 <=>  332 - 335   (GLU  180  - ASN  183  <=> LYS  374  - ASP  377 )                          
  76: s001-A 5aa3-J   184 - 193 <=>  337 - 346   (PHE  184  - GLY  193  <=> SER  379  - ILE  388 )                          
  76: s001-A 5aa3-J   194 - 197 <=>  396 - 399   (ALA  194  - ASN  197  <=> GLU  438  - HIS  441 )                          
  76: s001-A 5aa3-J   201 - 217 <=>  400 - 416   (HIS  201  - ASN  217  <=> PHE  442  - GLN  458 )                          
  77: s001-A 4cfo-A    15 -  35 <=>  153 - 173   (THR   15  - ILE   35  <=> LEU  185  - VAL  205 )                          
  77: s001-A 4cfo-A    40 -  52 <=>  174 - 186   (ALA   40  - SER   52  <=> ASP  206  - SER  218 )                          
  77: s001-A 4cfo-A    54 -  57 <=>  187 - 190   (GLY   54  - SER   57  <=> SER  219  - PRO  222 )                          
  77: s001-A 4cfo-A    58 -  61 <=>  192 - 195   (LEU   58  - ASN   61  <=> ALA  224  - ARG  227 )                          
  77: s001-A 4cfo-A   125 - 146 <=>  197 - 218   (ARG  125  - GLY  146  <=> ASP  229  - GLY  250 )                          
  77: s001-A 4cfo-A   150 - 174 <=>  222 - 246   (LEU  150  - ARG  174  <=> THR  254  - ASN  278 )                          
  77: s001-A 4cfo-A   180 - 193 <=>  256 - 269   (GLU  180  - GLY  193  <=> PRO  288  - GLY  301 )                          
  77: s001-A 4cfo-A   197 - 200 <=>  307 - 310   (ASN  197  - ASN  200  <=> SER  339  - SER  342 )                          
  77: s001-A 4cfo-A   201 - 215 <=>  313 - 327   (HIS  201  - ALA  215  <=> TYR  345  - ARG  359 )                          
  78: s001-A 4yim-B     6 -   9 <=>  422 - 425   (ASP    6  - ILE    9  <=> TYR  452  - PRO  455 )                          
  78: s001-A 4yim-B    22 -  35 <=>  426 - 439   (TRP   22  - ILE   35  <=> PHE  456  - VAL  469 )                          
  78: s001-A 4yim-B    40 -  52 <=>  440 - 452   (ALA   40  - SER   52  <=> ASP  470  - SER  482 )                          
  78: s001-A 4yim-B    54 -  57 <=>  453 - 456   (GLY   54  - SER   57  <=> ARG  483  - ILE  486 )                          
  78: s001-A 4yim-B    58 -  61 <=>  458 - 461   (LEU   58  - ASN   61  <=> ALA  488  - ARG  491 )                          
  78: s001-A 4yim-B   125 - 135 <=>  463 - 473   (ARG  125  - LYS  135  <=> GLY  493  - ALA  503 )                          
  78: s001-A 4yim-B   137 - 149 <=>  474 - 486   (ASN  137  - VAL  149  <=> THR  504  - ALA  516 )                          
  78: s001-A 4yim-B   154 - 174 <=>  487 - 507   (GLU  154  - ARG  174  <=> ALA  517  - LYS  537 )                          
  78: s001-A 4yim-B   176 - 179 <=>  511 - 514   (ILE  176  - ALA  179  <=> GLN  541  - GLU  544 )                          
  78: s001-A 4yim-B   185 - 193 <=>  515 - 523   (SER  185  - GLY  193  <=> VAL  545  - ALA  553 )                          
  78: s001-A 4yim-B   197 - 200 <=>  548 - 551   (ASN  197  - ASN  200  <=> PHE  578  - THR  581 )                          
  78: s001-A 4yim-B   201 - 220 <=>  554 - 573   (HIS  201  - SER  220  <=> TYR  584  - HIS  603 )                          
  79: s001-A 4hjy-B    12 -  15 <=>   12 -  15   (THR   12  - THR   15  <=> PRO   32  - ARG   35 )                          
  79: s001-A 4hjy-B    21 -  35 <=>   18 -  32   (LYS   21  - ILE   35  <=> GLN   38  - VAL   52 )                          
  79: s001-A 4hjy-B    40 -  52 <=>   33 -  45   (ALA   40  - SER   52  <=> ASP   53  - SER   65 )                          
  79: s001-A 4hjy-B    54 -  57 <=>   46 -  49   (GLY   54  - SER   57  <=> GLY   66  - PRO   69 )                          
  79: s001-A 4hjy-B    58 -  61 <=>   51 -  54   (LEU   58  - ASN   61  <=> ALA   71  - LYS   74 )                          
  79: s001-A 4hjy-B   125 - 146 <=>   56 -  77   (ARG  125  - GLY  146  <=> ASN   76  - GLY   97 )                          
  79: s001-A 4hjy-B   150 - 174 <=>   81 - 105   (LEU  150  - ARG  174  <=> GLU  101  - GLU  125 )                          
  79: s001-A 4hjy-B   180 - 183 <=>  114 - 117   (GLU  180  - ASN  183  <=> ASP  134  - VAL  137 )                          
  79: s001-A 4hjy-B   184 - 193 <=>  119 - 128   (PHE  184  - GLY  193  <=> GLN  139  - ASN  148 )                          
  79: s001-A 4hjy-B   194 - 197 <=>  168 - 171   (ALA  194  - ASN  197  <=> GLN  188  - ARG  191 )                          
  79: s001-A 4hjy-B   201 - 212 <=>  172 - 183   (HIS  201  - THR  212  <=> TYR  192  - MET  203 )                          
  80: s001-A 4yib-A     6 -   9 <=>  413 - 416   (ASP    6  - ILE    9  <=> TYR  452  - PRO  455 )                          
  80: s001-A 4yib-A    22 -  35 <=>  417 - 430   (TRP   22  - ILE   35  <=> PHE  456  - VAL  469 )                          
  80: s001-A 4yib-A    40 -  51 <=>  431 - 442   (ALA   40  - GLU   51  <=> ASP  470  - GLU  481 )                          
  80: s001-A 4yib-A    53 -  56 <=>  443 - 446   (GLY   53  - VAL   56  <=> SER  482  - VAL  485 )                          
  80: s001-A 4yib-A    57 -  61 <=>  448 - 452   (SER   57  - ASN   61  <=> GLY  487  - ARG  491 )                          
  80: s001-A 4yib-A   125 - 135 <=>  454 - 464   (ARG  125  - LYS  135  <=> GLY  493  - ALA  503 )                          
  80: s001-A 4yib-A   137 - 149 <=>  465 - 477   (ASN  137  - VAL  149  <=> THR  504  - ALA  516 )                          
  80: s001-A 4yib-A   154 - 174 <=>  478 - 498   (GLU  154  - ARG  174  <=> ALA  517  - LYS  537 )                          
  80: s001-A 4yib-A   176 - 179 <=>  502 - 505   (ILE  176  - ALA  179  <=> GLN  541  - GLU  544 )                          
  80: s001-A 4yib-A   185 - 193 <=>  506 - 514   (SER  185  - GLY  193  <=> VAL  545  - ALA  553 )                          
  80: s001-A 4yib-A   197 - 200 <=>  539 - 542   (ASN  197  - ASN  200  <=> PHE  578  - THR  581 )                          
  80: s001-A 4yib-A   201 - 220 <=>  545 - 564   (HIS  201  - SER  220  <=> TYR  584  - HIS  603 )                          
  81: s001-A 6cf9-A    15 -  19 <=>  326 - 330   (THR   15  - ALA   19  <=> GLN  343  - PRO  347 )                          
  81: s001-A 6cf9-A    21 -  27 <=>  350 - 356   (LYS   21  - GLN   27  <=> PRO  367  - LYS  373 )                          
  81: s001-A 6cf9-A    36 -  52 <=>  358 - 374   (GLU   36  - SER   52  <=> TYR  375  - SER  391 )                          
  81: s001-A 6cf9-A    54 -  57 <=>  375 - 378   (GLY   54  - SER   57  <=> ARG  392  - PRO  395 )                          
  81: s001-A 6cf9-A    58 -  61 <=>  380 - 383   (LEU   58  - ASN   61  <=> ALA  397  - VAL  400 )                          
  81: s001-A 6cf9-A   125 - 135 <=>  385 - 395   (ARG  125  - LYS  135  <=> TYR  402  - PHE  412 )                          
  81: s001-A 6cf9-A   137 - 142 <=>  396 - 401   (ASN  137  - ALA  142  <=> LEU  413  - GLY  418 )                          
  81: s001-A 6cf9-A   143 - 148 <=>  403 - 408   (GLU  143  - ASP  148  <=> LYS  420  - PRO  425 )                          
  81: s001-A 6cf9-A   151 - 171 <=>  410 - 430   (GLU  151  - TRP  171  <=> PHE  427  - ASN  447 )                          
  81: s001-A 6cf9-A   173 - 179 <=>  431 - 437   (ASN  173  - ALA  179  <=> TYR  448  - LYS  454 )                          
  81: s001-A 6cf9-A   183 - 193 <=>  438 - 448   (ASN  183  - GLY  193  <=> SER  455  - GLY  465 )                          
  81: s001-A 6cf9-A   197 - 200 <=>  479 - 482   (ASN  197  - ASN  200  <=> TYR  496  - SER  499 )                          
  81: s001-A 6cf9-A   201 - 217 <=>  485 - 501   (HIS  201  - ASN  217  <=> TYR  502  - ASN  518 )                          
  82: s001-A 5o24-A     6 -   9 <=>  412 - 415   (ASP    6  - ILE    9  <=> TYR  428  - PRO  431 )                          
  82: s001-A 5o24-A    22 -  35 <=>  416 - 429   (TRP   22  - ILE   35  <=> PHE  432  - VAL  445 )                          
  82: s001-A 5o24-A    40 -  51 <=>  430 - 441   (ALA   40  - GLU   51  <=> ASP  446  - GLU  457 )                          
  82: s001-A 5o24-A    53 -  56 <=>  442 - 445   (GLY   53  - VAL   56  <=> SER  458  - VAL  461 )                          
  82: s001-A 5o24-A    57 -  61 <=>  447 - 451   (SER   57  - ASN   61  <=> GLY  463  - ARG  467 )                          
  82: s001-A 5o24-A   125 - 135 <=>  453 - 463   (ARG  125  - LYS  135  <=> GLY  469  - ALA  479 )                          
  82: s001-A 5o24-A   137 - 149 <=>  464 - 476   (ASN  137  - VAL  149  <=> THR  480  - ALA  492 )                          
  82: s001-A 5o24-A   154 - 174 <=>  477 - 497   (GLU  154  - ARG  174  <=> ALA  493  - LYS  513 )                          
  82: s001-A 5o24-A   176 - 179 <=>  501 - 504   (ILE  176  - ALA  179  <=> GLN  517  - GLU  520 )                          
  82: s001-A 5o24-A   185 - 193 <=>  505 - 513   (SER  185  - GLY  193  <=> VAL  521  - ALA  529 )                          
  82: s001-A 5o24-A   197 - 200 <=>  538 - 541   (ASN  197  - ASN  200  <=> PHE  554  - THR  557 )                          
  82: s001-A 5o24-A   201 - 220 <=>  544 - 563   (HIS  201  - SER  220  <=> TYR  560  - HIS  579 )                          
  83: s001-A 8gfh-A    15 -  19 <=>  325 - 329   (THR   15  - ALA   19  <=> GLN  343  - PRO  347 )                          
  83: s001-A 8gfh-A    21 -  27 <=>  349 - 355   (LYS   21  - GLN   27  <=> PRO  367  - LYS  373 )                          
  83: s001-A 8gfh-A    36 -  52 <=>  357 - 373   (GLU   36  - SER   52  <=> TYR  375  - SER  391 )                          
  83: s001-A 8gfh-A    54 -  57 <=>  374 - 377   (GLY   54  - SER   57  <=> ARG  392  - PRO  395 )                          
  83: s001-A 8gfh-A    58 -  61 <=>  379 - 382   (LEU   58  - ASN   61  <=> ALA  397  - VAL  400 )                          
  83: s001-A 8gfh-A   125 - 135 <=>  384 - 394   (ARG  125  - LYS  135  <=> TYR  402  - PHE  412 )                          
  83: s001-A 8gfh-A   137 - 142 <=>  395 - 400   (ASN  137  - ALA  142  <=> LEU  413  - GLY  418 )                          
  83: s001-A 8gfh-A   143 - 147 <=>  402 - 406   (GLU  143  - MET  147  <=> LYS  420  - ILE  424 )                          
  83: s001-A 8gfh-A   151 - 173 <=>  409 - 431   (GLU  151  - ASN  173  <=> PHE  427  - LEU  449 )                          
  83: s001-A 8gfh-A   175 - 179 <=>  432 - 436   (CYS  175  - ALA  179  <=> GLU  450  - LYS  454 )                          
  83: s001-A 8gfh-A   183 - 193 <=>  437 - 447   (ASN  183  - GLY  193  <=> SER  455  - GLY  465 )                          
  83: s001-A 8gfh-A   197 - 200 <=>  478 - 481   (ASN  197  - ASN  200  <=> TYR  496  - SER  499 )                          
  83: s001-A 8gfh-A   201 - 217 <=>  484 - 500   (HIS  201  - ASN  217  <=> TYR  502  - ASN  518 )                          
  84: s001-A 4c5f-A    15 -  35 <=>  156 - 176   (THR   15  - ILE   35  <=> LEU  185  - VAL  205 )                          
  84: s001-A 4c5f-A    40 -  52 <=>  177 - 189   (ALA   40  - SER   52  <=> ASP  206  - SER  218 )                          
  84: s001-A 4c5f-A    54 -  57 <=>  190 - 193   (GLY   54  - SER   57  <=> SER  219  - PRO  222 )                          
  84: s001-A 4c5f-A    58 -  61 <=>  195 - 198   (LEU   58  - ASN   61  <=> ALA  224  - ARG  227 )                          
  84: s001-A 4c5f-A   125 - 145 <=>  200 - 220   (ARG  125  - SER  145  <=> ASP  229  - GLN  249 )                          
  84: s001-A 4c5f-A   146 - 149 <=>  223 - 226   (GLY  146  - VAL  149  <=> SER  252  - PRO  255 )                          
  84: s001-A 4c5f-A   152 - 174 <=>  227 - 249   (LYS  152  - ARG  174  <=> SER  256  - ASN  278 )                          
  84: s001-A 4c5f-A   180 - 193 <=>  259 - 272   (GLU  180  - GLY  193  <=> PRO  288  - GLY  301 )                          
  84: s001-A 4c5f-A   197 - 200 <=>  310 - 313   (ASN  197  - ASN  200  <=> SER  339  - SER  342 )                          
  84: s001-A 4c5f-A   201 - 215 <=>  316 - 330   (HIS  201  - ALA  215  <=> TYR  345  - ARG  359 )                          
  85: s001-A 6fcs-A     5 -   9 <=>  443 - 447   (LYS    5  - ILE    9  <=> ILE  472  - MET  476 )                          
  85: s001-A 6fcs-A    22 -  35 <=>  449 - 462   (TRP   22  - ILE   35  <=> HIS  478  - LEU  491 )                          
  85: s001-A 6fcs-A    40 -  52 <=>  463 - 475   (ALA   40  - SER   52  <=> HIS  492  - SER  504 )                          
  85: s001-A 6fcs-A    54 -  57 <=>  476 - 479   (GLY   54  - SER   57  <=> ALA  505  - SER  508 )                          
  85: s001-A 6fcs-A    58 -  62 <=>  481 - 485   (LEU   58  - LEU   62  <=> ALA  510  - VAL  514 )                          
  85: s001-A 6fcs-A   125 - 135 <=>  486 - 496   (ARG  125  - LYS  135  <=> GLY  515  - GLY  525 )                          
  85: s001-A 6fcs-A   137 - 149 <=>  497 - 509   (ASN  137  - VAL  149  <=> THR  526  - LEU  538 )                          
  85: s001-A 6fcs-A   151 - 173 <=>  510 - 532   (GLU  151  - ASN  173  <=> ALA  539  - VAL  561 )                          
  85: s001-A 6fcs-A   175 - 178 <=>  533 - 536   (CYS  175  - MET  178  <=> HIS  562  - PHE  565 )                          
  85: s001-A 6fcs-A   181 - 193 <=>  537 - 549   (SER  181  - GLY  193  <=> ASN  566  - ALA  578 )                          
  85: s001-A 6fcs-A   197 - 200 <=>  575 - 578   (ASN  197  - ASN  200  <=> PHE  604  - THR  607 )                          
  85: s001-A 6fcs-A   201 - 217 <=>  581 - 597   (HIS  201  - ASN  217  <=> TYR  610  - ASN  626 )                          
  86: s001-A 8gez-A     6 -   9 <=>  344 - 347   (ASP    6  - ILE    9  <=> TYR  363  - MET  366 )                          
  86: s001-A 8gez-A    22 -  27 <=>  349 - 354   (TRP   22  - GLN   27  <=> TYR  368  - LYS  373 )                          
  86: s001-A 8gez-A    36 -  52 <=>  356 - 372   (GLU   36  - SER   52  <=> TYR  375  - SER  391 )                          
  86: s001-A 8gez-A    54 -  57 <=>  373 - 376   (GLY   54  - SER   57  <=> ARG  392  - PRO  395 )                          
  86: s001-A 8gez-A    58 -  61 <=>  378 - 381   (LEU   58  - ASN   61  <=> ALA  397  - VAL  400 )                          
  86: s001-A 8gez-A   125 - 135 <=>  383 - 393   (ARG  125  - LYS  135  <=> TYR  402  - PHE  412 )                          
  86: s001-A 8gez-A   137 - 142 <=>  394 - 399   (ASN  137  - ALA  142  <=> LEU  413  - GLY  418 )                          
  86: s001-A 8gez-A   143 - 148 <=>  401 - 406   (GLU  143  - ASP  148  <=> LYS  420  - PRO  425 )                          
  86: s001-A 8gez-A   151 - 171 <=>  408 - 428   (GLU  151  - TRP  171  <=> PHE  427  - ASN  447 )                          
  86: s001-A 8gez-A   173 - 179 <=>  429 - 435   (ASN  173  - ALA  179  <=> TYR  448  - LYS  454 )                          
  86: s001-A 8gez-A   183 - 193 <=>  436 - 446   (ASN  183  - GLY  193  <=> SER  455  - GLY  465 )                          
  86: s001-A 8gez-A   197 - 200 <=>  477 - 480   (ASN  197  - ASN  200  <=> TYR  496  - SER  499 )                          
  86: s001-A 8gez-A   201 - 217 <=>  483 - 499   (HIS  201  - ASN  217  <=> TYR  502  - ASN  518 )                          
  87: s001-A 4cfp-A    15 -  35 <=>  153 - 173   (THR   15  - ILE   35  <=> LEU  185  - VAL  205 )                          
  87: s001-A 4cfp-A    40 -  52 <=>  174 - 186   (ALA   40  - SER   52  <=> ASP  206  - SER  218 )                          
  87: s001-A 4cfp-A    54 -  57 <=>  187 - 190   (GLY   54  - SER   57  <=> SER  219  - PRO  222 )                          
  87: s001-A 4cfp-A    58 -  61 <=>  192 - 195   (LEU   58  - ASN   61  <=> ALA  224  - ARG  227 )                          
  87: s001-A 4cfp-A   125 - 145 <=>  197 - 217   (ARG  125  - SER  145  <=> ASP  229  - GLN  249 )                          
  87: s001-A 4cfp-A   146 - 149 <=>  220 - 223   (GLY  146  - VAL  149  <=> SER  252  - PRO  255 )                          
  87: s001-A 4cfp-A   152 - 174 <=>  224 - 246   (LYS  152  - ARG  174  <=> SER  256  - ASN  278 )                          
  87: s001-A 4cfp-A   180 - 183 <=>  255 - 258   (GLU  180  - ASN  183  <=> ASN  287  - SER  290 )                          
  87: s001-A 4cfp-A   184 - 193 <=>  260 - 269   (PHE  184  - GLY  193  <=> ARG  292  - GLY  301 )                          
  87: s001-A 4cfp-A   197 - 200 <=>  307 - 310   (ASN  197  - ASN  200  <=> SER  339  - SER  342 )                          
  87: s001-A 4cfp-A   201 - 215 <=>  313 - 327   (HIS  201  - ALA  215  <=> TYR  345  - ARG  359 )                          
  88: s001-A 7lam-A    15 -  19 <=>  327 - 331   (THR   15  - ALA   19  <=> GLN  343  - PRO  347 )                          
  88: s001-A 7lam-A    21 -  27 <=>  351 - 357   (LYS   21  - GLN   27  <=> PRO  367  - LYS  373 )                          
  88: s001-A 7lam-A    36 -  52 <=>  359 - 375   (GLU   36  - SER   52  <=> TYR  375  - SER  391 )                          
  88: s001-A 7lam-A    54 -  57 <=>  376 - 379   (GLY   54  - SER   57  <=> ARG  392  - PRO  395 )                          
  88: s001-A 7lam-A    58 -  61 <=>  381 - 384   (LEU   58  - ASN   61  <=> ALA  397  - VAL  400 )                          
  88: s001-A 7lam-A   125 - 135 <=>  386 - 396   (ARG  125  - LYS  135  <=> TYR  402  - PHE  412 )                          
  88: s001-A 7lam-A   137 - 142 <=>  397 - 402   (ASN  137  - ALA  142  <=> LEU  413  - GLY  418 )                          
  88: s001-A 7lam-A   143 - 148 <=>  404 - 409   (GLU  143  - ASP  148  <=> LYS  420  - PRO  425 )                          
  88: s001-A 7lam-A   151 - 171 <=>  411 - 431   (GLU  151  - TRP  171  <=> PHE  427  - ASN  447 )                          
  88: s001-A 7lam-A   173 - 179 <=>  432 - 438   (ASN  173  - ALA  179  <=> TYR  448  - LYS  454 )                          
  88: s001-A 7lam-A   183 - 193 <=>  439 - 449   (ASN  183  - GLY  193  <=> SER  455  - GLY  465 )                          
  88: s001-A 7lam-A   197 - 200 <=>  480 - 483   (ASN  197  - ASN  200  <=> TYR  496  - SER  499 )                          
  88: s001-A 7lam-A   201 - 217 <=>  486 - 502   (HIS  201  - ASN  217  <=> TYR  502  - ASN  518 )                          
  89: s001-A 4chx-A    15 -  35 <=>  153 - 173   (THR   15  - ILE   35  <=> LEU  185  - VAL  205 )                          
  89: s001-A 4chx-A    40 -  52 <=>  174 - 186   (ALA   40  - SER   52  <=> ASP  206  - SER  218 )                          
  89: s001-A 4chx-A    54 -  57 <=>  187 - 190   (GLY   54  - SER   57  <=> SER  219  - PRO  222 )                          
  89: s001-A 4chx-A    58 -  61 <=>  192 - 195   (LEU   58  - ASN   61  <=> ALA  224  - ARG  227 )                          
  89: s001-A 4chx-A   125 - 145 <=>  197 - 217   (ARG  125  - SER  145  <=> ASP  229  - GLN  249 )                          
  89: s001-A 4chx-A   146 - 149 <=>  220 - 223   (GLY  146  - VAL  149  <=> SER  252  - PRO  255 )                          
  89: s001-A 4chx-A   152 - 174 <=>  224 - 246   (LYS  152  - ARG  174  <=> SER  256  - ASN  278 )                          
  89: s001-A 4chx-A   180 - 183 <=>  255 - 258   (GLU  180  - ASN  183  <=> ASN  287  - SER  290 )                          
  89: s001-A 4chx-A   184 - 193 <=>  260 - 269   (PHE  184  - GLY  193  <=> ARG  292  - GLY  301 )                          
  89: s001-A 4chx-A   197 - 200 <=>  307 - 310   (ASN  197  - ASN  200  <=> SER  339  - SER  342 )                          
  89: s001-A 4chx-A   201 - 215 <=>  313 - 327   (HIS  201  - ALA  215  <=> TYR  345  - ARG  359 )                          
  90: s001-A 6fpn-B     6 -   9 <=>  422 - 425   (ASP    6  - ILE    9  <=> TYR  452  - PRO  455 )                          
  90: s001-A 6fpn-B    22 -  35 <=>  426 - 439   (TRP   22  - ILE   35  <=> PHE  456  - VAL  469 )                          
  90: s001-A 6fpn-B    40 -  51 <=>  440 - 451   (ALA   40  - GLU   51  <=> ASP  470  - GLU  481 )                          
  90: s001-A 6fpn-B    53 -  56 <=>  452 - 455   (GLY   53  - VAL   56  <=> SER  482  - VAL  485 )                          
  90: s001-A 6fpn-B    57 -  61 <=>  457 - 461   (SER   57  - ASN   61  <=> GLY  487  - ARG  491 )                          
  90: s001-A 6fpn-B   125 - 135 <=>  463 - 473   (ARG  125  - LYS  135  <=> GLY  493  - ALA  503 )                          
  90: s001-A 6fpn-B   137 - 149 <=>  474 - 486   (ASN  137  - VAL  149  <=> THR  504  - ALA  516 )                          
  90: s001-A 6fpn-B   154 - 174 <=>  487 - 507   (GLU  154  - ARG  174  <=> ALA  517  - LYS  537 )                          
  90: s001-A 6fpn-B   176 - 179 <=>  511 - 514   (ILE  176  - ALA  179  <=> GLN  541  - GLU  544 )                          
  90: s001-A 6fpn-B   185 - 193 <=>  515 - 523   (SER  185  - GLY  193  <=> VAL  545  - ALA  553 )                          
  90: s001-A 6fpn-B   197 - 200 <=>  548 - 551   (ASN  197  - ASN  200  <=> PHE  578  - THR  581 )                          
  90: s001-A 6fpn-B   201 - 220 <=>  554 - 573   (HIS  201  - SER  220  <=> TYR  584  - HIS  603 )                          
  91: s001-A 5o2n-A     6 -   9 <=>  413 - 416   (ASP    6  - ILE    9  <=> TYR  452  - PRO  455 )                          
  91: s001-A 5o2n-A    22 -  35 <=>  417 - 430   (TRP   22  - ILE   35  <=> PHE  456  - VAL  469 )                          
  91: s001-A 5o2n-A    40 -  52 <=>  431 - 443   (ALA   40  - SER   52  <=> ASP  470  - SER  482 )                          
  91: s001-A 5o2n-A    54 -  57 <=>  444 - 447   (GLY   54  - SER   57  <=> ARG  483  - ILE  486 )                          
  91: s001-A 5o2n-A    58 -  61 <=>  449 - 452   (LEU   58  - ASN   61  <=> ALA  488  - ARG  491 )                          
  91: s001-A 5o2n-A   125 - 135 <=>  454 - 464   (ARG  125  - LYS  135  <=> GLY  493  - ALA  503 )                          
  91: s001-A 5o2n-A   137 - 149 <=>  465 - 477   (ASN  137  - VAL  149  <=> THR  504  - ALA  516 )                          
  91: s001-A 5o2n-A   154 - 174 <=>  478 - 498   (GLU  154  - ARG  174  <=> ALA  517  - LYS  537 )                          
  91: s001-A 5o2n-A   176 - 179 <=>  502 - 505   (ILE  176  - ALA  179  <=> GLN  541  - GLU  544 )                          
  91: s001-A 5o2n-A   185 - 193 <=>  506 - 514   (SER  185  - GLY  193  <=> VAL  545  - ALA  553 )                          
  91: s001-A 5o2n-A   197 - 200 <=>  539 - 542   (ASN  197  - ASN  200  <=> PHE  578  - THR  581 )                          
  91: s001-A 5o2n-A   201 - 220 <=>  545 - 564   (HIS  201  - SER  220  <=> TYR  584  - HIS  603 )                          
  92: s001-A 6fcu-A     6 -   9 <=>  444 - 447   (ASP    6  - ILE    9  <=> ARG  473  - MET  476 )                          
  92: s001-A 6fcu-A    22 -  35 <=>  449 - 462   (TRP   22  - ILE   35  <=> HIS  478  - LEU  491 )                          
  92: s001-A 6fcu-A    40 -  52 <=>  463 - 475   (ALA   40  - SER   52  <=> HIS  492  - SER  504 )                          
  92: s001-A 6fcu-A    54 -  57 <=>  476 - 479   (GLY   54  - SER   57  <=> ALA  505  - SER  508 )                          
  92: s001-A 6fcu-A    58 -  62 <=>  481 - 485   (LEU   58  - LEU   62  <=> ALA  510  - VAL  514 )                          
  92: s001-A 6fcu-A   125 - 135 <=>  486 - 496   (ARG  125  - LYS  135  <=> GLY  515  - GLY  525 )                          
  92: s001-A 6fcu-A   137 - 149 <=>  497 - 509   (ASN  137  - VAL  149  <=> THR  526  - LEU  538 )                          
  92: s001-A 6fcu-A   151 - 173 <=>  510 - 532   (GLU  151  - ASN  173  <=> ALA  539  - VAL  561 )                          
  92: s001-A 6fcu-A   175 - 178 <=>  533 - 536   (CYS  175  - MET  178  <=> HIS  562  - PHE  565 )                          
  92: s001-A 6fcu-A   181 - 193 <=>  537 - 549   (SER  181  - GLY  193  <=> ASN  566  - ALA  578 )                          
  92: s001-A 6fcu-A   197 - 200 <=>  575 - 578   (ASN  197  - ASN  200  <=> PHE  604  - THR  607 )                          
  92: s001-A 6fcu-A   201 - 217 <=>  581 - 597   (HIS  201  - ASN  217  <=> TYR  610  - ASN  626 )                          
  93: s001-A 5o29-A     6 -   9 <=>  412 - 415   (ASP    6  - ILE    9  <=> TYR  428  - PRO  431 )                          
  93: s001-A 5o29-A    22 -  35 <=>  416 - 429   (TRP   22  - ILE   35  <=> PHE  432  - VAL  445 )                          
  93: s001-A 5o29-A    40 -  52 <=>  430 - 442   (ALA   40  - SER   52  <=> ASP  446  - SER  458 )                          
  93: s001-A 5o29-A    54 -  57 <=>  443 - 446   (GLY   54  - SER   57  <=> ARG  459  - ILE  462 )                          
  93: s001-A 5o29-A    58 -  61 <=>  448 - 451   (LEU   58  - ASN   61  <=> ALA  464  - ARG  467 )                          
  93: s001-A 5o29-A   125 - 135 <=>  453 - 463   (ARG  125  - LYS  135  <=> GLY  469  - ALA  479 )                          
  93: s001-A 5o29-A   137 - 149 <=>  464 - 476   (ASN  137  - VAL  149  <=> THR  480  - ALA  492 )                          
  93: s001-A 5o29-A   154 - 174 <=>  477 - 497   (GLU  154  - ARG  174  <=> ALA  493  - LYS  513 )                          
  93: s001-A 5o29-A   176 - 179 <=>  501 - 504   (ILE  176  - ALA  179  <=> GLN  517  - GLU  520 )                          
  93: s001-A 5o29-A   185 - 193 <=>  505 - 513   (SER  185  - GLY  193  <=> VAL  521  - ALA  529 )                          
  93: s001-A 5o29-A   197 - 200 <=>  538 - 541   (ASN  197  - ASN  200  <=> PHE  554  - THR  557 )                          
  93: s001-A 5o29-A   201 - 220 <=>  544 - 563   (HIS  201  - SER  220  <=> TYR  560  - HIS  579 )                          
  94: s001-A 3w6d-D     1 -   8 <=>    1 -   8   (MET    1  - LEU    8  <=> THR  102  - VAL  109 )                          
  94: s001-A 3w6d-D    19 -  38 <=>    9 -  28   (ALA   19  - PRO   38  <=> PRO  110  - ASP  129 )                          
  94: s001-A 3w6d-D    40 -  52 <=>   29 -  41   (ALA   40  - SER   52  <=> PHE  130  - SER  142 )                          
  94: s001-A 3w6d-D    54 -  57 <=>   42 -  45   (GLY   54  - SER   57  <=> TYR  143  - ASP  146 )                          
  94: s001-A 3w6d-D    60 -  63 <=>   48 -  51   (GLU   60  - ASN   63  <=> SER  149  - PRO  152 )                          
  94: s001-A 3w6d-D   126 - 130 <=>   54 -  58   (GLY  126  - ILE  130  <=> GLY  155  - MET  159 )                          
  94: s001-A 3w6d-D   131 - 134 <=>   60 -  63   (GLN  131  - GLY  134  <=> VAL  161  - ASN  164 )                          
  94: s001-A 3w6d-D   135 - 149 <=>   66 -  80   (LYS  135  - VAL  149  <=> ASN  167  - TYR  181 )                          
  94: s001-A 3w6d-D   155 - 171 <=>   81 -  97   (LEU  155  - TRP  171  <=> ASN  182  - ASN  198 )                          
  94: s001-A 3w6d-D   173 - 178 <=>   98 - 103   (ASN  173  - MET  178  <=> GLU  199  - PHE  204 )                          
  94: s001-A 3w6d-D   183 - 193 <=>  105 - 115   (ASN  183  - GLY  193  <=> SER  206  - GLY  216 )                          
  94: s001-A 3w6d-D   194 - 197 <=>  132 - 135   (ALA  194  - ASN  197  <=> LEU  233  - GLN  236 )                          
  94: s001-A 3w6d-D   201 - 213 <=>  136 - 148   (HIS  201  - ILE  213  <=> TYR  237  - GLY  249 )                          
  95: s001-A 3w6e-C     2 -   8 <=>    1 -   7   (LYS    2  - LEU    8  <=> VAL  103  - VAL  109 )                          
  95: s001-A 3w6e-C    19 -  38 <=>    8 -  27   (ALA   19  - PRO   38  <=> PRO  110  - ASP  129 )                          
  95: s001-A 3w6e-C    40 -  52 <=>   28 -  40   (ALA   40  - SER   52  <=> PHE  130  - SER  142 )                          
  95: s001-A 3w6e-C    54 -  57 <=>   41 -  44   (GLY   54  - SER   57  <=> TYR  143  - ASP  146 )                          
  95: s001-A 3w6e-C   126 - 130 <=>   53 -  57   (GLY  126  - ILE  130  <=> GLY  155  - MET  159 )                          
  95: s001-A 3w6e-C   131 - 134 <=>   59 -  62   (GLN  131  - GLY  134  <=> VAL  161  - ASN  164 )                          
  95: s001-A 3w6e-C   135 - 149 <=>   65 -  79   (LYS  135  - VAL  149  <=> ASN  167  - TYR  181 )                          
  95: s001-A 3w6e-C   155 - 171 <=>   80 -  96   (LEU  155  - TRP  171  <=> ASN  182  - ASN  198 )                          
  95: s001-A 3w6e-C   173 - 178 <=>   97 - 102   (ASN  173  - MET  178  <=> GLU  199  - PHE  204 )                          
  95: s001-A 3w6e-C   183 - 193 <=>  104 - 114   (ASN  183  - GLY  193  <=> SER  206  - GLY  216 )                          
  95: s001-A 3w6e-C   194 - 197 <=>  131 - 134   (ALA  194  - ASN  197  <=> LEU  233  - GLN  236 )                          
  95: s001-A 3w6e-C   201 - 213 <=>  135 - 147   (HIS  201  - ILE  213  <=> TYR  237  - GLY  249 )                          
  96: s001-A 3w6e-B     2 -   8 <=>    1 -   7   (LYS    2  - LEU    8  <=> VAL  103  - VAL  109 )                          
  96: s001-A 3w6e-B    19 -  38 <=>    8 -  27   (ALA   19  - PRO   38  <=> PRO  110  - ASP  129 )                          
  96: s001-A 3w6e-B    40 -  52 <=>   28 -  40   (ALA   40  - SER   52  <=> PHE  130  - SER  142 )                          
  96: s001-A 3w6e-B    54 -  57 <=>   41 -  44   (GLY   54  - SER   57  <=> TYR  143  - ASP  146 )                          
  96: s001-A 3w6e-B    60 -  63 <=>   47 -  50   (GLU   60  - ASN   63  <=> SER  149  - PRO  152 )                          
  96: s001-A 3w6e-B   126 - 130 <=>   53 -  57   (GLY  126  - ILE  130  <=> GLY  155  - MET  159 )                          
  96: s001-A 3w6e-B   131 - 134 <=>   59 -  62   (GLN  131  - GLY  134  <=> VAL  161  - ASN  164 )                          
  96: s001-A 3w6e-B   135 - 149 <=>   65 -  79   (LYS  135  - VAL  149  <=> ASN  167  - TYR  181 )                          
  96: s001-A 3w6e-B   155 - 171 <=>   80 -  96   (LEU  155  - TRP  171  <=> ASN  182  - ASN  198 )                          
  96: s001-A 3w6e-B   173 - 178 <=>   97 - 102   (ASN  173  - MET  178  <=> GLU  199  - PHE  204 )                          
  96: s001-A 3w6e-B   183 - 193 <=>  104 - 114   (ASN  183  - GLY  193  <=> SER  206  - GLY  216 )                          
  96: s001-A 3w6e-B   194 - 197 <=>  131 - 134   (ALA  194  - ASN  197  <=> LEU  233  - GLN  236 )                          
  96: s001-A 3w6e-B   201 - 213 <=>  135 - 147   (HIS  201  - ILE  213  <=> TYR  237  - GLY  249 )                          
  97: s001-A 3w6c-C     1 -   8 <=>    1 -   8   (MET    1  - LEU    8  <=> THR  102  - VAL  109 )                          
  97: s001-A 3w6c-C    19 -  38 <=>    9 -  28   (ALA   19  - PRO   38  <=> PRO  110  - ASP  129 )                          
  97: s001-A 3w6c-C    40 -  52 <=>   29 -  41   (ALA   40  - SER   52  <=> PHE  130  - SER  142 )                          
  97: s001-A 3w6c-C    54 -  57 <=>   42 -  45   (GLY   54  - SER   57  <=> TYR  143  - ASP  146 )                          
  97: s001-A 3w6c-C    60 -  63 <=>   48 -  51   (GLU   60  - ASN   63  <=> SER  149  - PRO  152 )                          
  97: s001-A 3w6c-C   126 - 130 <=>   54 -  58   (GLY  126  - ILE  130  <=> GLY  155  - MET  159 )                          
  97: s001-A 3w6c-C   131 - 134 <=>   60 -  63   (GLN  131  - GLY  134  <=> VAL  161  - ASN  164 )                          
  97: s001-A 3w6c-C   135 - 149 <=>   66 -  80   (LYS  135  - VAL  149  <=> ASN  167  - TYR  181 )                          
  97: s001-A 3w6c-C   155 - 173 <=>   81 -  99   (LEU  155  - ASN  173  <=> ASN  182  - LYS  200 )                          
  97: s001-A 3w6c-C   175 - 178 <=>  100 - 103   (CYS  175  - MET  178  <=> ILE  201  - PHE  204 )                          
  97: s001-A 3w6c-C   183 - 193 <=>  105 - 115   (ASN  183  - GLY  193  <=> SER  206  - GLY  216 )                          
  97: s001-A 3w6c-C   194 - 197 <=>  132 - 135   (ALA  194  - ASN  197  <=> LEU  233  - GLN  236 )                          
  97: s001-A 3w6c-C   201 - 213 <=>  136 - 148   (HIS  201  - ILE  213  <=> TYR  237  - GLY  249 )                          
  98: s001-A 3w6f-A     2 -   8 <=>    1 -   7   (LYS    2  - LEU    8  <=> VAL  103  - VAL  109 )                          
  98: s001-A 3w6f-A    19 -  38 <=>    8 -  27   (ALA   19  - PRO   38  <=> PRO  110  - ASP  129 )                          
  98: s001-A 3w6f-A    40 -  52 <=>   28 -  40   (ALA   40  - SER   52  <=> PHE  130  - SER  142 )                          
  98: s001-A 3w6f-A    54 -  57 <=>   41 -  44   (GLY   54  - SER   57  <=> TYR  143  - ASP  146 )                          
  98: s001-A 3w6f-A    60 -  63 <=>   47 -  50   (GLU   60  - ASN   63  <=> SER  149  - PRO  152 )                          
  98: s001-A 3w6f-A   126 - 130 <=>   53 -  57   (GLY  126  - ILE  130  <=> GLY  155  - MET  159 )                          
  98: s001-A 3w6f-A   131 - 134 <=>   59 -  62   (GLN  131  - GLY  134  <=> VAL  161  - ASN  164 )                          
  98: s001-A 3w6f-A   135 - 149 <=>   65 -  79   (LYS  135  - VAL  149  <=> ASN  167  - TYR  181 )                          
  98: s001-A 3w6f-A   155 - 171 <=>   80 -  96   (LEU  155  - TRP  171  <=> ASN  182  - ASN  198 )                          
  98: s001-A 3w6f-A   173 - 178 <=>   97 - 102   (ASN  173  - MET  178  <=> GLU  199  - PHE  204 )                          
  98: s001-A 3w6f-A   183 - 193 <=>  104 - 114   (ASN  183  - GLY  193  <=> SER  206  - GLY  216 )                          
  98: s001-A 3w6f-A   194 - 197 <=>  131 - 134   (ALA  194  - ASN  197  <=> LEU  233  - GLN  236 )                          
  98: s001-A 3w6f-A   201 - 213 <=>  135 - 147   (HIS  201  - ILE  213  <=> TYR  237  - GLY  249 )                          
  99: s001-A 3w6e-A     1 -   8 <=>    8 -  15   (MET    1  - LEU    8  <=> THR  102  - VAL  109 )                          
  99: s001-A 3w6e-A    19 -  38 <=>   16 -  35   (ALA   19  - PRO   38  <=> PRO  110  - ASP  129 )                          
  99: s001-A 3w6e-A    40 -  52 <=>   36 -  48   (ALA   40  - SER   52  <=> PHE  130  - SER  142 )                          
  99: s001-A 3w6e-A    54 -  57 <=>   49 -  52   (GLY   54  - SER   57  <=> TYR  143  - ASP  146 )                          
  99: s001-A 3w6e-A    60 -  63 <=>   55 -  58   (GLU   60  - ASN   63  <=> SER  149  - PRO  152 )                          
  99: s001-A 3w6e-A   126 - 130 <=>   61 -  65   (GLY  126  - ILE  130  <=> GLY  155  - MET  159 )                          
  99: s001-A 3w6e-A   131 - 134 <=>   67 -  70   (GLN  131  - GLY  134  <=> VAL  161  - ASN  164 )                          
  99: s001-A 3w6e-A   135 - 149 <=>   73 -  87   (LYS  135  - VAL  149  <=> ASN  167  - TYR  181 )                          
  99: s001-A 3w6e-A   155 - 171 <=>   88 - 104   (LEU  155  - TRP  171  <=> ASN  182  - ASN  198 )                          
  99: s001-A 3w6e-A   173 - 178 <=>  105 - 110   (ASN  173  - MET  178  <=> GLU  199  - PHE  204 )                          
  99: s001-A 3w6e-A   183 - 193 <=>  112 - 122   (ASN  183  - GLY  193  <=> SER  206  - GLY  216 )                          
  99: s001-A 3w6e-A   194 - 197 <=>  139 - 142   (ALA  194  - ASN  197  <=> LEU  233  - GLN  236 )                          
  99: s001-A 3w6e-A   201 - 213 <=>  143 - 155   (HIS  201  - ILE  213  <=> TYR  237  - GLY  249 )                          
 100: s001-A 3w6c-B     1 -   8 <=>    1 -   8   (MET    1  - LEU    8  <=> THR  102  - VAL  109 )                          
 100: s001-A 3w6c-B    19 -  38 <=>    9 -  28   (ALA   19  - PRO   38  <=> PRO  110  - ASP  129 )                          
 100: s001-A 3w6c-B    40 -  52 <=>   29 -  41   (ALA   40  - SER   52  <=> PHE  130  - SER  142 )                          
 100: s001-A 3w6c-B    54 -  57 <=>   42 -  45   (GLY   54  - SER   57  <=> TYR  143  - ASP  146 )                          
 100: s001-A 3w6c-B    60 -  63 <=>   48 -  51   (GLU   60  - ASN   63  <=> SER  149  - PRO  152 )                          
 100: s001-A 3w6c-B   126 - 130 <=>   54 -  58   (GLY  126  - ILE  130  <=> GLY  155  - MET  159 )                          
 100: s001-A 3w6c-B   131 - 134 <=>   60 -  63   (GLN  131  - GLY  134  <=> VAL  161  - ASN  164 )                          
 100: s001-A 3w6c-B   135 - 149 <=>   66 -  80   (LYS  135  - VAL  149  <=> ASN  167  - TYR  181 )                          
 100: s001-A 3w6c-B   155 - 171 <=>   81 -  97   (LEU  155  - TRP  171  <=> ASN  182  - ASN  198 )                          
 100: s001-A 3w6c-B   173 - 178 <=>   98 - 103   (ASN  173  - MET  178  <=> GLU  199  - PHE  204 )                          
 100: s001-A 3w6c-B   183 - 193 <=>  105 - 115   (ASN  183  - GLY  193  <=> SER  206  - GLY  216 )                          
 100: s001-A 3w6c-B   194 - 197 <=>  132 - 135   (ALA  194  - ASN  197  <=> LEU  233  - GLN  236 )                          
 100: s001-A 3w6c-B   201 - 213 <=>  136 - 148   (HIS  201  - ILE  213  <=> TYR  237  - GLY  249 )                          
 101: s001-A 3w6b-B     1 -   8 <=>    1 -   8   (MET    1  - LEU    8  <=> THR  102  - VAL  109 )                          
 101: s001-A 3w6b-B    19 -  38 <=>    9 -  28   (ALA   19  - PRO   38  <=> PRO  110  - ASP  129 )                          
 101: s001-A 3w6b-B    40 -  52 <=>   29 -  41   (ALA   40  - SER   52  <=> PHE  130  - SER  142 )                          
 101: s001-A 3w6b-B    54 -  57 <=>   42 -  45   (GLY   54  - SER   57  <=> TYR  143  - ASP  146 )                          
 101: s001-A 3w6b-B    60 -  63 <=>   48 -  51   (GLU   60  - ASN   63  <=> SER  149  - PRO  152 )                          
 101: s001-A 3w6b-B   126 - 130 <=>   54 -  58   (GLY  126  - ILE  130  <=> GLY  155  - MET  159 )                          
 101: s001-A 3w6b-B   131 - 134 <=>   60 -  63   (GLN  131  - GLY  134  <=> VAL  161  - ASN  164 )                          
 101: s001-A 3w6b-B   135 - 149 <=>   66 -  80   (LYS  135  - VAL  149  <=> ASN  167  - TYR  181 )                          
 101: s001-A 3w6b-B   155 - 171 <=>   81 -  97   (LEU  155  - TRP  171  <=> ASN  182  - ASN  198 )                          
 101: s001-A 3w6b-B   173 - 178 <=>   98 - 103   (ASN  173  - MET  178  <=> GLU  199  - PHE  204 )                          
 101: s001-A 3w6b-B   183 - 193 <=>  105 - 115   (ASN  183  - GLY  193  <=> SER  206  - GLY  216 )                          
 101: s001-A 3w6b-B   194 - 197 <=>  132 - 135   (ALA  194  - ASN  197  <=> LEU  233  - GLN  236 )                          
 101: s001-A 3w6b-B   201 - 213 <=>  136 - 148   (HIS  201  - ILE  213  <=> TYR  237  - GLY  249 )                          
 102: s001-A 3w6e-D     1 -   8 <=>    1 -   8   (MET    1  - LEU    8  <=> THR  102  - VAL  109 )                          
 102: s001-A 3w6e-D    19 -  38 <=>    9 -  28   (ALA   19  - PRO   38  <=> PRO  110  - ASP  129 )                          
 102: s001-A 3w6e-D    40 -  52 <=>   29 -  41   (ALA   40  - SER   52  <=> PHE  130  - SER  142 )                          
 102: s001-A 3w6e-D    54 -  57 <=>   42 -  45   (GLY   54  - SER   57  <=> TYR  143  - ASP  146 )                          
 102: s001-A 3w6e-D   126 - 130 <=>   54 -  58   (GLY  126  - ILE  130  <=> GLY  155  - MET  159 )                          
 102: s001-A 3w6e-D   131 - 134 <=>   60 -  63   (GLN  131  - GLY  134  <=> VAL  161  - ASN  164 )                          
 102: s001-A 3w6e-D   135 - 149 <=>   66 -  80   (LYS  135  - VAL  149  <=> ASN  167  - TYR  181 )                          
 102: s001-A 3w6e-D   155 - 171 <=>   81 -  97   (LEU  155  - TRP  171  <=> ASN  182  - ASN  198 )                          
 102: s001-A 3w6e-D   173 - 178 <=>   98 - 103   (ASN  173  - MET  178  <=> GLU  199  - PHE  204 )                          
 102: s001-A 3w6e-D   183 - 193 <=>  105 - 115   (ASN  183  - GLY  193  <=> SER  206  - GLY  216 )                          
 102: s001-A 3w6e-D   194 - 197 <=>  132 - 135   (ALA  194  - ASN  197  <=> LEU  233  - GLN  236 )                          
 102: s001-A 3w6e-D   201 - 213 <=>  136 - 148   (HIS  201  - ILE  213  <=> TYR  237  - GLY  249 )                          
 103: s001-A 5aa1-A    14 -  35 <=>  242 - 263   (CYS   14  - ILE   35  <=> HIS  283  - THR  304 )                          
 103: s001-A 5aa1-A    40 -  51 <=>  264 - 275   (ALA   40  - GLU   51  <=> ASP  305  - GLU  316 )                          
 103: s001-A 5aa1-A    53 -  56 <=>  276 - 279   (GLY   53  - VAL   56  <=> SER  317  - GLN  320 )                          
 103: s001-A 5aa1-A    57 -  62 <=>  281 - 286   (SER   57  - LEU   62  <=> GLY  322  - THR  327 )                          
 103: s001-A 5aa1-A   125 - 135 <=>  287 - 297   (ARG  125  - LYS  135  <=> GLY  328  - ARG  338 )                          
 103: s001-A 5aa1-A   137 - 142 <=>  298 - 303   (ASN  137  - ALA  142  <=> THR  339  - GLY  344 )                          
 103: s001-A 5aa1-A   154 - 174 <=>  305 - 325   (GLU  154  - ARG  174  <=> SER  346  - ARG  366 )                          
 103: s001-A 5aa1-A   180 - 183 <=>  333 - 336   (GLU  180  - ASN  183  <=> LYS  374  - ASP  377 )                          
 103: s001-A 5aa1-A   184 - 193 <=>  338 - 347   (PHE  184  - GLY  193  <=> SER  379  - ILE  388 )                          
 103: s001-A 5aa1-A   197 - 200 <=>  395 - 398   (ASN  197  - ASN  200  <=> GLY  436  - THR  439 )                          
 103: s001-A 5aa1-A   201 - 218 <=>  401 - 418   (HIS  201  - GLN  218  <=> PHE  442  - PRO  459 )                          
 104: s001-A 2y8p-B    12 -  15 <=>   13 -  16   (THR   12  - THR   15  <=> PRO   32  - ARG   35 )                          
 104: s001-A 2y8p-B    21 -  35 <=>   19 -  33   (LYS   21  - ILE   35  <=> GLN   38  - VAL   52 )                          
 104: s001-A 2y8p-B    40 -  52 <=>   34 -  46   (ALA   40  - SER   52  <=> ASP   53  - SER   65 )                          
 104: s001-A 2y8p-B    54 -  57 <=>   47 -  50   (GLY   54  - SER   57  <=> GLY   66  - PRO   69 )                          
 104: s001-A 2y8p-B    58 -  61 <=>   52 -  55   (LEU   58  - ASN   61  <=> ALA   71  - LYS   74 )                          
 104: s001-A 2y8p-B   125 - 146 <=>   57 -  78   (ARG  125  - GLY  146  <=> ASN   76  - GLY   97 )                          
 104: s001-A 2y8p-B   150 - 174 <=>   82 - 106   (LEU  150  - ARG  174  <=> GLU  101  - GLU  125 )                          
 104: s001-A 2y8p-B   180 - 193 <=>  116 - 129   (GLU  180  - GLY  193  <=> PRO  135  - ASN  148 )                          
 104: s001-A 2y8p-B   194 - 197 <=>  169 - 172   (ALA  194  - ASN  197  <=> GLN  188  - ARG  191 )                          
 104: s001-A 2y8p-B   201 - 212 <=>  173 - 184   (HIS  201  - THR  212  <=> TYR  192  - MET  203 )                          
 104: s001-A 2y8p-B   214 - 217 <=>  185 - 188   (ALA  214  - ASN  217  <=> LEU  204  - HIS  207 )                          
 105: s001-A 3w6d-B     1 -   8 <=>    1 -   8   (MET    1  - LEU    8  <=> THR  102  - VAL  109 )                          
 105: s001-A 3w6d-B    19 -  38 <=>    9 -  28   (ALA   19  - PRO   38  <=> PRO  110  - ASP  129 )                          
 105: s001-A 3w6d-B    40 -  52 <=>   29 -  41   (ALA   40  - SER   52  <=> PHE  130  - SER  142 )                          
 105: s001-A 3w6d-B    54 -  57 <=>   42 -  45   (GLY   54  - SER   57  <=> TYR  143  - ASP  146 )                          
 105: s001-A 3w6d-B    60 -  63 <=>   48 -  51   (GLU   60  - ASN   63  <=> SER  149  - PRO  152 )                          
 105: s001-A 3w6d-B   126 - 130 <=>   54 -  58   (GLY  126  - ILE  130  <=> GLY  155  - MET  159 )                          
 105: s001-A 3w6d-B   131 - 134 <=>   60 -  63   (GLN  131  - GLY  134  <=> VAL  161  - ASN  164 )                          
 105: s001-A 3w6d-B   135 - 149 <=>   66 -  80   (LYS  135  - VAL  149  <=> ASN  167  - TYR  181 )                          
 105: s001-A 3w6d-B   155 - 171 <=>   81 -  97   (LEU  155  - TRP  171  <=> ASN  182  - ASN  198 )                          
 105: s001-A 3w6d-B   173 - 178 <=>   98 - 103   (ASN  173  - MET  178  <=> GLU  199  - PHE  204 )                          
 105: s001-A 3w6d-B   183 - 193 <=>  105 - 115   (ASN  183  - GLY  193  <=> SER  206  - GLY  216 )                          
 105: s001-A 3w6d-B   194 - 197 <=>  132 - 135   (ALA  194  - ASN  197  <=> LEU  233  - GLN  236 )                          
 105: s001-A 3w6d-B   201 - 213 <=>  136 - 148   (HIS  201  - ILE  213  <=> TYR  237  - GLY  249 )                          
 106: s001-A 3w6f-C     2 -   8 <=>    1 -   7   (LYS    2  - LEU    8  <=> VAL  103  - VAL  109 )                          
 106: s001-A 3w6f-C    19 -  38 <=>    8 -  27   (ALA   19  - PRO   38  <=> PRO  110  - ASP  129 )                          
 106: s001-A 3w6f-C    40 -  52 <=>   28 -  40   (ALA   40  - SER   52  <=> PHE  130  - SER  142 )                          
 106: s001-A 3w6f-C    54 -  57 <=>   41 -  44   (GLY   54  - SER   57  <=> TYR  143  - ASP  146 )                          
 106: s001-A 3w6f-C   125 - 128 <=>   52 -  55   (ARG  125  - GLY  128  <=> ALA  154  - GLY  157 )                          
 106: s001-A 3w6f-C   129 - 134 <=>   57 -  62   (LEU  129  - GLY  134  <=> MET  159  - ASN  164 )                          
 106: s001-A 3w6f-C   135 - 149 <=>   65 -  79   (LYS  135  - VAL  149  <=> ASN  167  - TYR  181 )                          
 106: s001-A 3w6f-C   155 - 173 <=>   80 -  98   (LEU  155  - ASN  173  <=> ASN  182  - LYS  200 )                          
 106: s001-A 3w6f-C   175 - 178 <=>   99 - 102   (CYS  175  - MET  178  <=> ILE  201  - PHE  204 )                          
 106: s001-A 3w6f-C   183 - 193 <=>  104 - 114   (ASN  183  - GLY  193  <=> SER  206  - GLY  216 )                          
 106: s001-A 3w6f-C   194 - 197 <=>  131 - 134   (ALA  194  - ASN  197  <=> LEU  233  - GLN  236 )                          
 106: s001-A 3w6f-C   201 - 213 <=>  135 - 147   (HIS  201  - ILE  213  <=> TYR  237  - GLY  249 )                          
 107: s001-A 3w6b-D     1 -   8 <=>    1 -   8   (MET    1  - LEU    8  <=> THR  102  - VAL  109 )                          
 107: s001-A 3w6b-D    19 -  38 <=>    9 -  28   (ALA   19  - PRO   38  <=> PRO  110  - ASP  129 )                          
 107: s001-A 3w6b-D    40 -  52 <=>   29 -  41   (ALA   40  - SER   52  <=> PHE  130  - SER  142 )                          
 107: s001-A 3w6b-D    54 -  57 <=>   42 -  45   (GLY   54  - SER   57  <=> TYR  143  - ASP  146 )                          
 107: s001-A 3w6b-D   126 - 130 <=>   54 -  58   (GLY  126  - ILE  130  <=> GLY  155  - MET  159 )                          
 107: s001-A 3w6b-D   131 - 134 <=>   60 -  63   (GLN  131  - GLY  134  <=> VAL  161  - ASN  164 )                          
 107: s001-A 3w6b-D   135 - 149 <=>   66 -  80   (LYS  135  - VAL  149  <=> ASN  167  - TYR  181 )                          
 107: s001-A 3w6b-D   155 - 171 <=>   81 -  97   (LEU  155  - TRP  171  <=> ASN  182  - ASN  198 )                          
 107: s001-A 3w6b-D   173 - 178 <=>   98 - 103   (ASN  173  - MET  178  <=> GLU  199  - PHE  204 )                          
 107: s001-A 3w6b-D   183 - 193 <=>  105 - 115   (ASN  183  - GLY  193  <=> SER  206  - GLY  216 )                          
 107: s001-A 3w6b-D   194 - 197 <=>  132 - 135   (ALA  194  - ASN  197  <=> LEU  233  - GLN  236 )                          
 107: s001-A 3w6b-D   201 - 213 <=>  136 - 148   (HIS  201  - ILE  213  <=> TYR  237  - GLY  249 )                          
 108: s001-A 3w6b-C     1 -   8 <=>    1 -   8   (MET    1  - LEU    8  <=> THR  102  - VAL  109 )                          
 108: s001-A 3w6b-C    19 -  38 <=>    9 -  28   (ALA   19  - PRO   38  <=> PRO  110  - ASP  129 )                          
 108: s001-A 3w6b-C    40 -  52 <=>   29 -  41   (ALA   40  - SER   52  <=> PHE  130  - SER  142 )                          
 108: s001-A 3w6b-C    54 -  57 <=>   42 -  45   (GLY   54  - SER   57  <=> TYR  143  - ASP  146 )                          
 108: s001-A 3w6b-C   126 - 130 <=>   54 -  58   (GLY  126  - ILE  130  <=> GLY  155  - MET  159 )                          
 108: s001-A 3w6b-C   131 - 134 <=>   60 -  63   (GLN  131  - GLY  134  <=> VAL  161  - ASN  164 )                          
 108: s001-A 3w6b-C   135 - 149 <=>   66 -  80   (LYS  135  - VAL  149  <=> ASN  167  - TYR  181 )                          
 108: s001-A 3w6b-C   155 - 171 <=>   81 -  97   (LEU  155  - TRP  171  <=> ASN  182  - ASN  198 )                          
 108: s001-A 3w6b-C   173 - 178 <=>   98 - 103   (ASN  173  - MET  178  <=> GLU  199  - PHE  204 )                          
 108: s001-A 3w6b-C   183 - 193 <=>  105 - 115   (ASN  183  - GLY  193  <=> SER  206  - GLY  216 )                          
 108: s001-A 3w6b-C   194 - 197 <=>  132 - 135   (ALA  194  - ASN  197  <=> LEU  233  - GLN  236 )                          
 108: s001-A 3w6b-C   201 - 213 <=>  136 - 148   (HIS  201  - ILE  213  <=> TYR  237  - GLY  249 )                          
 109: s001-A 3w6d-C     1 -   8 <=>    1 -   8   (MET    1  - LEU    8  <=> THR  102  - VAL  109 )                          
 109: s001-A 3w6d-C    19 -  38 <=>    9 -  28   (ALA   19  - PRO   38  <=> PRO  110  - ASP  129 )                          
 109: s001-A 3w6d-C    40 -  52 <=>   29 -  41   (ALA   40  - SER   52  <=> PHE  130  - SER  142 )                          
 109: s001-A 3w6d-C    54 -  57 <=>   42 -  45   (GLY   54  - SER   57  <=> TYR  143  - ASP  146 )                          
 109: s001-A 3w6d-C   126 - 129 <=>   54 -  57   (GLY  126  - LEU  129  <=> GLY  155  - LEU  158 )                          
 109: s001-A 3w6d-C   130 - 134 <=>   59 -  63   (ILE  130  - GLY  134  <=> GLN  160  - ASN  164 )                          
 109: s001-A 3w6d-C   135 - 149 <=>   66 -  80   (LYS  135  - VAL  149  <=> ASN  167  - TYR  181 )                          
 109: s001-A 3w6d-C   155 - 173 <=>   81 -  99   (LEU  155  - ASN  173  <=> ASN  182  - LYS  200 )                          
 109: s001-A 3w6d-C   175 - 178 <=>  100 - 103   (CYS  175  - MET  178  <=> ILE  201  - PHE  204 )                          
 109: s001-A 3w6d-C   183 - 193 <=>  105 - 115   (ASN  183  - GLY  193  <=> SER  206  - GLY  216 )                          
 109: s001-A 3w6d-C   194 - 197 <=>  132 - 135   (ALA  194  - ASN  197  <=> LEU  233  - GLN  236 )                          
 109: s001-A 3w6d-C   201 - 213 <=>  136 - 148   (HIS  201  - ILE  213  <=> TYR  237  - GLY  249 )                          
 110: s001-A 3w6c-D     1 -   8 <=>    1 -   8   (MET    1  - LEU    8  <=> THR  102  - VAL  109 )                          
 110: s001-A 3w6c-D    19 -  38 <=>    9 -  28   (ALA   19  - PRO   38  <=> PRO  110  - ASP  129 )                          
 110: s001-A 3w6c-D    40 -  52 <=>   29 -  41   (ALA   40  - SER   52  <=> PHE  130  - SER  142 )                          
 110: s001-A 3w6c-D    54 -  57 <=>   42 -  45   (GLY   54  - SER   57  <=> TYR  143  - ASP  146 )                          
 110: s001-A 3w6c-D   126 - 130 <=>   54 -  58   (GLY  126  - ILE  130  <=> GLY  155  - MET  159 )                          
 110: s001-A 3w6c-D   131 - 134 <=>   60 -  63   (GLN  131  - GLY  134  <=> VAL  161  - ASN  164 )                          
 110: s001-A 3w6c-D   135 - 149 <=>   66 -  80   (LYS  135  - VAL  149  <=> ASN  167  - TYR  181 )                          
 110: s001-A 3w6c-D   155 - 171 <=>   81 -  97   (LEU  155  - TRP  171  <=> ASN  182  - ASN  198 )                          
 110: s001-A 3w6c-D   173 - 178 <=>   98 - 103   (ASN  173  - MET  178  <=> GLU  199  - PHE  204 )                          
 110: s001-A 3w6c-D   183 - 193 <=>  105 - 115   (ASN  183  - GLY  193  <=> SER  206  - GLY  216 )                          
 110: s001-A 3w6c-D   194 - 197 <=>  132 - 135   (ALA  194  - ASN  197  <=> LEU  233  - GLN  236 )                          
 110: s001-A 3w6c-D   201 - 213 <=>  136 - 148   (HIS  201  - ILE  213  <=> TYR  237  - GLY  249 )                          
 111: s001-A 5mpq-A     6 -   9 <=>  412 - 415   (ASP    6  - ILE    9  <=> TYR  428  - PRO  431 )                          
 111: s001-A 5mpq-A    22 -  35 <=>  416 - 429   (TRP   22  - ILE   35  <=> PHE  432  - VAL  445 )                          
 111: s001-A 5mpq-A    40 -  51 <=>  430 - 441   (ALA   40  - GLU   51  <=> ASP  446  - GLU  457 )                          
 111: s001-A 5mpq-A    53 -  56 <=>  442 - 445   (GLY   53  - VAL   56  <=> SER  458  - VAL  461 )                          
 111: s001-A 5mpq-A    57 -  61 <=>  447 - 451   (SER   57  - ASN   61  <=> GLY  463  - ARG  467 )                          
 111: s001-A 5mpq-A   125 - 135 <=>  453 - 463   (ARG  125  - LYS  135  <=> GLY  469  - ALA  479 )                          
 111: s001-A 5mpq-A   137 - 149 <=>  464 - 476   (ASN  137  - VAL  149  <=> THR  480  - ALA  492 )                          
 111: s001-A 5mpq-A   154 - 174 <=>  477 - 497   (GLU  154  - ARG  174  <=> ALA  493  - LYS  513 )                          
 111: s001-A 5mpq-A   176 - 179 <=>  501 - 504   (ILE  176  - ALA  179  <=> GLN  517  - GLU  520 )                          
 111: s001-A 5mpq-A   185 - 193 <=>  505 - 513   (SER  185  - GLY  193  <=> VAL  521  - ALA  529 )                          
 111: s001-A 5mpq-A   197 - 200 <=>  538 - 541   (ASN  197  - ASN  200  <=> PHE  554  - THR  557 )                          
 111: s001-A 5mpq-A   201 - 220 <=>  544 - 563   (HIS  201  - SER  220  <=> TYR  560  - HIS  579 )                          
 112: s001-A 6fcq-A     5 -   9 <=>  443 - 447   (LYS    5  - ILE    9  <=> ILE  472  - MET  476 )                          
 112: s001-A 6fcq-A    22 -  35 <=>  449 - 462   (TRP   22  - ILE   35  <=> HIS  478  - LEU  491 )                          
 112: s001-A 6fcq-A    40 -  52 <=>  463 - 475   (ALA   40  - SER   52  <=> HIS  492  - SER  504 )                          
 112: s001-A 6fcq-A    54 -  57 <=>  476 - 479   (GLY   54  - SER   57  <=> ALA  505  - SER  508 )                          
 112: s001-A 6fcq-A    58 -  62 <=>  481 - 485   (LEU   58  - LEU   62  <=> ALA  510  - VAL  514 )                          
 112: s001-A 6fcq-A   125 - 135 <=>  486 - 496   (ARG  125  - LYS  135  <=> GLY  515  - GLY  525 )                          
 112: s001-A 6fcq-A   137 - 144 <=>  497 - 504   (ASN  137  - ASP  144  <=> THR  526  - LYS  533 )                          
 112: s001-A 6fcq-A   145 - 149 <=>  506 - 510   (SER  145  - VAL  149  <=> GLY  535  - ALA  539 )                          
 112: s001-A 6fcq-A   152 - 173 <=>  511 - 532   (LYS  152  - ASN  173  <=> SER  540  - VAL  561 )                          
 112: s001-A 6fcq-A   175 - 178 <=>  533 - 536   (CYS  175  - MET  178  <=> HIS  562  - PHE  565 )                          
 112: s001-A 6fcq-A   181 - 193 <=>  537 - 549   (SER  181  - GLY  193  <=> ASN  566  - ALA  578 )                          
 112: s001-A 6fcq-A   197 - 200 <=>  575 - 578   (ASN  197  - ASN  200  <=> PHE  604  - THR  607 )                          
 112: s001-A 6fcq-A   201 - 217 <=>  581 - 597   (HIS  201  - ASN  217  <=> TYR  610  - ASN  626 )                          
 113: s001-A 6cf8-A     6 -   9 <=>  341 - 344   (ASP    6  - ILE    9  <=> TYR  363  - MET  366 )                          
 113: s001-A 6cf8-A    22 -  27 <=>  346 - 351   (TRP   22  - GLN   27  <=> TYR  368  - LYS  373 )                          
 113: s001-A 6cf8-A    36 -  52 <=>  353 - 369   (GLU   36  - SER   52  <=> TYR  375  - SER  391 )                          
 113: s001-A 6cf8-A    54 -  57 <=>  370 - 373   (GLY   54  - SER   57  <=> ARG  392  - PRO  395 )                          
 113: s001-A 6cf8-A    58 -  61 <=>  375 - 378   (LEU   58  - ASN   61  <=> ALA  397  - VAL  400 )                          
 113: s001-A 6cf8-A   125 - 135 <=>  380 - 390   (ARG  125  - LYS  135  <=> TYR  402  - PHE  412 )                          
 113: s001-A 6cf8-A   137 - 142 <=>  391 - 396   (ASN  137  - ALA  142  <=> LEU  413  - GLY  418 )                          
 113: s001-A 6cf8-A   143 - 148 <=>  398 - 403   (GLU  143  - ASP  148  <=> LYS  420  - PRO  425 )                          
 113: s001-A 6cf8-A   151 - 171 <=>  405 - 425   (GLU  151  - TRP  171  <=> PHE  427  - ASN  447 )                          
 113: s001-A 6cf8-A   173 - 179 <=>  426 - 432   (ASN  173  - ALA  179  <=> TYR  448  - LYS  454 )                          
 113: s001-A 6cf8-A   183 - 193 <=>  433 - 443   (ASN  183  - GLY  193  <=> SER  455  - GLY  465 )                          
 113: s001-A 6cf8-A   197 - 200 <=>  474 - 477   (ASN  197  - ASN  200  <=> TYR  496  - SER  499 )                          
 113: s001-A 6cf8-A   201 - 217 <=>  480 - 496   (HIS  201  - ASN  217  <=> TYR  502  - ASN  518 )                          
 114: s001-A 3w6f-B     1 -   8 <=>    1 -   8   (MET    1  - LEU    8  <=> THR  102  - VAL  109 )                          
 114: s001-A 3w6f-B    19 -  38 <=>    9 -  28   (ALA   19  - PRO   38  <=> PRO  110  - ASP  129 )                          
 114: s001-A 3w6f-B    40 -  52 <=>   29 -  41   (ALA   40  - SER   52  <=> PHE  130  - SER  142 )                          
 114: s001-A 3w6f-B    54 -  57 <=>   42 -  45   (GLY   54  - SER   57  <=> TYR  143  - ASP  146 )                          
 114: s001-A 3w6f-B    60 -  63 <=>   48 -  51   (GLU   60  - ASN   63  <=> SER  149  - PRO  152 )                          
 114: s001-A 3w6f-B   126 - 130 <=>   54 -  58   (GLY  126  - ILE  130  <=> GLY  155  - MET  159 )                          
 114: s001-A 3w6f-B   131 - 134 <=>   60 -  63   (GLN  131  - GLY  134  <=> VAL  161  - ASN  164 )                          
 114: s001-A 3w6f-B   135 - 149 <=>   66 -  80   (LYS  135  - VAL  149  <=> ASN  167  - TYR  181 )                          
 114: s001-A 3w6f-B   155 - 171 <=>   81 -  97   (LEU  155  - TRP  171  <=> ASN  182  - ASN  198 )                          
 114: s001-A 3w6f-B   173 - 178 <=>   98 - 103   (ASN  173  - MET  178  <=> GLU  199  - PHE  204 )                          
 114: s001-A 3w6f-B   183 - 193 <=>  105 - 115   (ASN  183  - GLY  193  <=> SER  206  - GLY  216 )                          
 114: s001-A 3w6f-B   194 - 197 <=>  132 - 135   (ALA  194  - ASN  197  <=> LEU  233  - GLN  236 )                          
 114: s001-A 3w6f-B   201 - 213 <=>  136 - 148   (HIS  201  - ILE  213  <=> TYR  237  - GLY  249 )                          
 115: s001-A 8gfl-A     6 -   9 <=>  344 - 347   (ASP    6  - ILE    9  <=> TYR  363  - MET  366 )                          
 115: s001-A 8gfl-A    22 -  27 <=>  349 - 354   (TRP   22  - GLN   27  <=> TYR  368  - LYS  373 )                          
 115: s001-A 8gfl-A    36 -  52 <=>  356 - 372   (GLU   36  - SER   52  <=> TYR  375  - SER  391 )                          
 115: s001-A 8gfl-A    54 -  57 <=>  373 - 376   (GLY   54  - SER   57  <=> ARG  392  - PRO  395 )                          
 115: s001-A 8gfl-A    58 -  61 <=>  378 - 381   (LEU   58  - ASN   61  <=> ALA  397  - VAL  400 )                          
 115: s001-A 8gfl-A   125 - 135 <=>  383 - 393   (ARG  125  - LYS  135  <=> TYR  402  - PHE  412 )                          
 115: s001-A 8gfl-A   137 - 142 <=>  394 - 399   (ASN  137  - ALA  142  <=> LEU  413  - GLY  418 )                          
 115: s001-A 8gfl-A   143 - 148 <=>  401 - 406   (GLU  143  - ASP  148  <=> LYS  420  - PRO  425 )                          
 115: s001-A 8gfl-A   151 - 171 <=>  408 - 428   (GLU  151  - TRP  171  <=> PHE  427  - ASN  447 )                          
 115: s001-A 8gfl-A   173 - 179 <=>  429 - 435   (ASN  173  - ALA  179  <=> TYR  448  - LYS  454 )                          
 115: s001-A 8gfl-A   183 - 193 <=>  436 - 446   (ASN  183  - GLY  193  <=> SER  455  - GLY  465 )                          
 115: s001-A 8gfl-A   197 - 200 <=>  477 - 480   (ASN  197  - ASN  200  <=> TYR  496  - SER  499 )                          
 115: s001-A 8gfl-A   201 - 217 <=>  483 - 499   (HIS  201  - ASN  217  <=> TYR  502  - ASN  518 )                          
 116: s001-A 6ghy-B    12 -  15 <=>   14 -  17   (THR   12  - THR   15  <=> PRO   32  - ARG   35 )                          
 116: s001-A 6ghy-B    21 -  35 <=>   20 -  34   (LYS   21  - ILE   35  <=> GLN   38  - VAL   52 )                          
 116: s001-A 6ghy-B    40 -  52 <=>   35 -  47   (ALA   40  - SER   52  <=> ASP   53  - SER   65 )                          
 116: s001-A 6ghy-B    54 -  57 <=>   48 -  51   (GLY   54  - SER   57  <=> GLY   66  - PRO   69 )                          
 116: s001-A 6ghy-B    58 -  61 <=>   53 -  56   (LEU   58  - ASN   61  <=> ALA   71  - LYS   74 )                          
 116: s001-A 6ghy-B   125 - 146 <=>   58 -  79   (ARG  125  - GLY  146  <=> ASN   76  - GLY   97 )                          
 116: s001-A 6ghy-B   150 - 174 <=>   83 - 107   (LEU  150  - ARG  174  <=> GLU  101  - GLU  125 )                          
 116: s001-A 6ghy-B   180 - 193 <=>  117 - 130   (GLU  180  - GLY  193  <=> PRO  135  - ASN  148 )                          
 116: s001-A 6ghy-B   194 - 197 <=>  170 - 173   (ALA  194  - ASN  197  <=> GLN  188  - ARG  191 )                          
 116: s001-A 6ghy-B   201 - 212 <=>  174 - 185   (HIS  201  - THR  212  <=> TYR  192  - MET  203 )                          
 116: s001-A 6ghy-B   214 - 217 <=>  186 - 189   (ALA  214  - ASN  217  <=> LEU  204  - HIS  207 )                          
 117: s001-A 6ghy-A    12 -  15 <=>   14 -  17   (THR   12  - THR   15  <=> PRO   32  - ARG   35 )                          
 117: s001-A 6ghy-A    21 -  35 <=>   20 -  34   (LYS   21  - ILE   35  <=> GLN   38  - VAL   52 )                          
 117: s001-A 6ghy-A    40 -  52 <=>   35 -  47   (ALA   40  - SER   52  <=> ASP   53  - SER   65 )                          
 117: s001-A 6ghy-A    54 -  57 <=>   48 -  51   (GLY   54  - SER   57  <=> GLY   66  - PRO   69 )                          
 117: s001-A 6ghy-A    58 -  61 <=>   53 -  56   (LEU   58  - ASN   61  <=> ALA   71  - LYS   74 )                          
 117: s001-A 6ghy-A   125 - 146 <=>   58 -  79   (ARG  125  - GLY  146  <=> ASN   76  - GLY   97 )                          
 117: s001-A 6ghy-A   150 - 174 <=>   83 - 107   (LEU  150  - ARG  174  <=> GLU  101  - GLU  125 )                          
 117: s001-A 6ghy-A   180 - 183 <=>  116 - 119   (GLU  180  - ASN  183  <=> ASP  134  - VAL  137 )                          
 117: s001-A 6ghy-A   184 - 193 <=>  121 - 130   (PHE  184  - GLY  193  <=> GLN  139  - ASN  148 )                          
 117: s001-A 6ghy-A   194 - 197 <=>  170 - 173   (ALA  194  - ASN  197  <=> GLN  188  - ARG  191 )                          
 117: s001-A 6ghy-A   201 - 212 <=>  174 - 185   (HIS  201  - THR  212  <=> TYR  192  - MET  203 )                          
 117: s001-A 6ghy-A   214 - 217 <=>  186 - 189   (ALA  214  - ASN  217  <=> LEU  204  - HIS  207 )                          
 118: s001-A 4cfp-B    15 -  35 <=>  153 - 173   (THR   15  - ILE   35  <=> LEU  185  - VAL  205 )                          
 118: s001-A 4cfp-B    40 -  52 <=>  174 - 186   (ALA   40  - SER   52  <=> ASP  206  - SER  218 )                          
 118: s001-A 4cfp-B    54 -  57 <=>  187 - 190   (GLY   54  - SER   57  <=> SER  219  - PRO  222 )                          
 118: s001-A 4cfp-B    58 -  61 <=>  192 - 195   (LEU   58  - ASN   61  <=> ALA  224  - ARG  227 )                          
 118: s001-A 4cfp-B   125 - 146 <=>  197 - 218   (ARG  125  - GLY  146  <=> ASP  229  - GLY  250 )                          
 118: s001-A 4cfp-B   150 - 174 <=>  222 - 246   (LEU  150  - ARG  174  <=> THR  254  - ASN  278 )                          
 118: s001-A 4cfp-B   180 - 193 <=>  256 - 269   (GLU  180  - GLY  193  <=> PRO  288  - GLY  301 )                          
 118: s001-A 4cfp-B   197 - 200 <=>  307 - 310   (ASN  197  - ASN  200  <=> SER  339  - SER  342 )                          
 118: s001-A 4cfp-B   201 - 215 <=>  313 - 327   (HIS  201  - ALA  215  <=> TYR  345  - ARG  359 )                          
 119: s001-A 7rum-B     4 -   7 <=>   47 -  50   (THR    4  - ILE    7  <=> LEU   50  - ASP   53 )                          
 119: s001-A 7rum-B    14 -  18 <=>   52 -  56   (CYS   14  - ARG   18  <=> ILE   55  - LYS   59 )                          
 119: s001-A 7rum-B    21 -  24 <=>   71 -  74   (LYS   21  - ASP   24  <=> HIS   74  - GLU   77 )                          
 119: s001-A 7rum-B    25 -  31 <=>   76 -  82   (ASP   25  - ASP   31  <=> ASP   79  - ARG   85 )                          
 119: s001-A 7rum-B    34 -  38 <=>   83 -  87   (HIS   34  - PRO   38  <=> GLU   86  - GLU   90 )                          
 119: s001-A 7rum-B    41 -  52 <=>   88 -  99   (ILE   41  - SER   52  <=> LEU   91  - SER  102 )                          
 119: s001-A 7rum-B    55 -  58 <=>  100 - 103   (LEU   55  - LEU   58  <=> ARG  103  - GLY  106 )                          
 119: s001-A 7rum-B    59 -  62 <=>  111 - 114   (VAL   59  - LEU   62  <=> LYS  114  - PHE  117 )                          
 119: s001-A 7rum-B   105 - 110 <=>  116 - 121   (ASN  105  - ARG  110  <=> ARG  119  - LYS  124 )                          
 119: s001-A 7rum-B   114 - 117 <=>  122 - 125   (GLY  114  - GLN  117  <=> LYS  125  - ALA  128 )                          
 119: s001-A 7rum-B   118 - 124 <=>  167 - 173   (ASP  118  - TYR  124  <=> ASP  170  - GLU  176 )                          
 119: s001-A 7rum-B   125 - 135 <=>  175 - 185   (ARG  125  - LYS  135  <=> ALA  178  - PHE  188 )                          
 119: s001-A 7rum-B   137 - 142 <=>  186 - 191   (ASN  137  - ALA  142  <=> ASN  189  - GLY  194 )                          
 119: s001-A 7rum-B   147 - 152 <=>  192 - 197   (MET  147  - LYS  152  <=> TYR  195  - GLU  200 )                          
 119: s001-A 7rum-B   153 - 157 <=>  199 - 203   (PRO  153  - GLU  157  <=> PHE  202  - LEU  206 )                          
 119: s001-A 7rum-B   158 - 174 <=>  205 - 221   (THR  158  - ARG  174  <=> GLY  208  - ALA  224 )                          
 119: s001-A 7rum-B   175 - 194 <=>  223 - 242   (CYS  175  - ALA  194  <=> MET  226  - PRO  245 )                          
 119: s001-A 7rum-B   196 - 213 <=>  244 - 261   (PRO  196  - ILE  213  <=> TYR  247  - CYS  264 )                          
 120: s001-A 4c5f-B    15 -  35 <=>  156 - 176   (THR   15  - ILE   35  <=> LEU  185  - VAL  205 )                          
 120: s001-A 4c5f-B    40 -  51 <=>  177 - 188   (ALA   40  - GLU   51  <=> ASP  206  - GLU  217 )                          
 120: s001-A 4c5f-B    53 -  56 <=>  189 - 192   (GLY   53  - VAL   56  <=> SER  218  - ASN  221 )                          
 120: s001-A 4c5f-B    57 -  61 <=>  194 - 198   (SER   57  - ASN   61  <=> TYR  223  - ARG  227 )                          
 120: s001-A 4c5f-B   125 - 145 <=>  200 - 220   (ARG  125  - SER  145  <=> ASP  229  - GLN  249 )                          
 120: s001-A 4c5f-B   146 - 149 <=>  223 - 226   (GLY  146  - VAL  149  <=> SER  252  - PRO  255 )                          
 120: s001-A 4c5f-B   152 - 174 <=>  227 - 249   (LYS  152  - ARG  174  <=> SER  256  - ASN  278 )                          
 120: s001-A 4c5f-B   180 - 183 <=>  258 - 261   (GLU  180  - ASN  183  <=> ASN  287  - SER  290 )                          
 120: s001-A 4c5f-B   184 - 193 <=>  263 - 272   (PHE  184  - GLY  193  <=> ARG  292  - GLY  301 )                          
 120: s001-A 4c5f-B   197 - 200 <=>  310 - 313   (ASN  197  - ASN  200  <=> SER  339  - SER  342 )                          
 120: s001-A 4c5f-B   201 - 215 <=>  316 - 330   (HIS  201  - ALA  215  <=> TYR  345  - ARG  359 )                          
 121: s001-A 3w6c-A     2 -   8 <=>    2 -   8   (LYS    2  - LEU    8  <=> VAL  103  - VAL  109 )                          
 121: s001-A 3w6c-A    19 -  38 <=>    9 -  28   (ALA   19  - PRO   38  <=> PRO  110  - ASP  129 )                          
 121: s001-A 3w6c-A    40 -  52 <=>   29 -  41   (ALA   40  - SER   52  <=> PHE  130  - SER  142 )                          
 121: s001-A 3w6c-A    54 -  57 <=>   42 -  45   (GLY   54  - SER   57  <=> TYR  143  - ASP  146 )                          
 121: s001-A 3w6c-A   126 - 129 <=>   54 -  57   (GLY  126  - LEU  129  <=> GLY  155  - LEU  158 )                          
 121: s001-A 3w6c-A   130 - 134 <=>   59 -  63   (ILE  130  - GLY  134  <=> GLN  160  - ASN  164 )                          
 121: s001-A 3w6c-A   135 - 149 <=>   66 -  80   (LYS  135  - VAL  149  <=> ASN  167  - TYR  181 )                          
 121: s001-A 3w6c-A   155 - 171 <=>   81 -  97   (LEU  155  - TRP  171  <=> ASN  182  - ASN  198 )                          
 121: s001-A 3w6c-A   173 - 178 <=>   98 - 103   (ASN  173  - MET  178  <=> GLU  199  - PHE  204 )                          
 121: s001-A 3w6c-A   183 - 193 <=>  105 - 115   (ASN  183  - GLY  193  <=> SER  206  - GLY  216 )                          
 121: s001-A 3w6c-A   194 - 197 <=>  132 - 135   (ALA  194  - ASN  197  <=> LEU  233  - GLN  236 )                          
 121: s001-A 3w6c-A   201 - 213 <=>  136 - 148   (HIS  201  - ILE  213  <=> TYR  237  - GLY  249 )                          
 122: s001-A 3w6f-D     1 -   8 <=>    1 -   8   (MET    1  - LEU    8  <=> THR  102  - VAL  109 )                          
 122: s001-A 3w6f-D    19 -  38 <=>    9 -  28   (ALA   19  - PRO   38  <=> PRO  110  - ASP  129 )                          
 122: s001-A 3w6f-D    40 -  52 <=>   29 -  41   (ALA   40  - SER   52  <=> PHE  130  - SER  142 )                          
 122: s001-A 3w6f-D    54 -  57 <=>   42 -  45   (GLY   54  - SER   57  <=> TYR  143  - ASP  146 )                          
 122: s001-A 3w6f-D   126 - 129 <=>   54 -  57   (GLY  126  - LEU  129  <=> GLY  155  - LEU  158 )                          
 122: s001-A 3w6f-D   130 - 134 <=>   59 -  63   (ILE  130  - GLY  134  <=> GLN  160  - ASN  164 )                          
 122: s001-A 3w6f-D   135 - 149 <=>   66 -  80   (LYS  135  - VAL  149  <=> ASN  167  - TYR  181 )                          
 122: s001-A 3w6f-D   155 - 173 <=>   81 -  99   (LEU  155  - ASN  173  <=> ASN  182  - LYS  200 )                          
 122: s001-A 3w6f-D   175 - 178 <=>  100 - 103   (CYS  175  - MET  178  <=> ILE  201  - PHE  204 )                          
 122: s001-A 3w6f-D   183 - 193 <=>  105 - 115   (ASN  183  - GLY  193  <=> SER  206  - GLY  216 )                          
 122: s001-A 3w6f-D   194 - 197 <=>  132 - 135   (ALA  194  - ASN  197  <=> LEU  233  - GLN  236 )                          
 122: s001-A 3w6f-D   201 - 213 <=>  136 - 148   (HIS  201  - ILE  213  <=> TYR  237  - GLY  249 )                          
 123: s001-A 3w6d-A     1 -   8 <=>    1 -   8   (MET    1  - LEU    8  <=> THR  102  - VAL  109 )                          
 123: s001-A 3w6d-A    19 -  38 <=>    9 -  28   (ALA   19  - PRO   38  <=> PRO  110  - ASP  129 )                          
 123: s001-A 3w6d-A    40 -  52 <=>   29 -  41   (ALA   40  - SER   52  <=> PHE  130  - SER  142 )                          
 123: s001-A 3w6d-A    54 -  57 <=>   42 -  45   (GLY   54  - SER   57  <=> TYR  143  - ASP  146 )                          
 123: s001-A 3w6d-A    60 -  63 <=>   48 -  51   (GLU   60  - ASN   63  <=> SER  149  - PRO  152 )                          
 123: s001-A 3w6d-A   126 - 130 <=>   54 -  58   (GLY  126  - ILE  130  <=> GLY  155  - MET  159 )                          
 123: s001-A 3w6d-A   131 - 134 <=>   60 -  63   (GLN  131  - GLY  134  <=> VAL  161  - ASN  164 )                          
 123: s001-A 3w6d-A   135 - 149 <=>   66 -  80   (LYS  135  - VAL  149  <=> ASN  167  - TYR  181 )                          
 123: s001-A 3w6d-A   155 - 171 <=>   81 -  97   (LEU  155  - TRP  171  <=> ASN  182  - ASN  198 )                          
 123: s001-A 3w6d-A   173 - 178 <=>   98 - 103   (ASN  173  - MET  178  <=> GLU  199  - PHE  204 )                          
 123: s001-A 3w6d-A   183 - 193 <=>  105 - 115   (ASN  183  - GLY  193  <=> SER  206  - GLY  216 )                          
 123: s001-A 3w6d-A   194 - 197 <=>  132 - 135   (ALA  194  - ASN  197  <=> LEU  233  - GLN  236 )                          
 123: s001-A 3w6d-A   201 - 213 <=>  136 - 148   (HIS  201  - ILE  213  <=> TYR  237  - GLY  249 )                          
 124: s001-A 5nm7-A     4 -   7 <=>   49 -  52   (THR    4  - ILE    7  <=> LEU   51  - ASP   54 )                          
 124: s001-A 5nm7-A    15 -  18 <=>   55 -  58   (THR   15  - ARG   18  <=> ALA   57  - LYS   60 )                          
 124: s001-A 5nm7-A    21 -  24 <=>   72 -  75   (LYS   21  - ASP   24  <=> HIS   74  - ASP   77 )                          
 124: s001-A 5nm7-A    25 -  35 <=>   77 -  87   (ASP   25  - ILE   35  <=> ASP   79  - VAL   89 )                          
 124: s001-A 5nm7-A    40 -  52 <=>   88 - 100   (ALA   40  - SER   52  <=> ASP   90  - SER  102 )                          
 124: s001-A 5nm7-A    54 -  57 <=>  101 - 104   (GLY   54  - SER   57  <=> LYS  103  - GLY  106 )                          
 124: s001-A 5nm7-A    58 -  62 <=>  111 - 115   (LEU   58  - LEU   62  <=> PRO  113  - TYR  117 )                          
 124: s001-A 5nm7-A   105 - 110 <=>  117 - 122   (ASN  105  - ARG  110  <=> ARG  119  - ARG  124 )                          
 124: s001-A 5nm7-A   117 - 124 <=>  162 - 169   (GLN  117  - TYR  124  <=> ILE  167  - GLU  174 )                          
 124: s001-A 5nm7-A   125 - 135 <=>  171 - 181   (ARG  125  - LYS  135  <=> THR  176  - PHE  186 )                          
 124: s001-A 5nm7-A   137 - 142 <=>  182 - 187   (ASN  137  - ALA  142  <=> HIS  187  - GLY  192 )                          
 124: s001-A 5nm7-A   147 - 152 <=>  188 - 193   (MET  147  - LYS  152  <=> TYR  193  - ALA  198 )                          
 124: s001-A 5nm7-A   153 - 157 <=>  195 - 199   (PRO  153  - GLU  157  <=> VAL  200  - LYS  204 )                          
 124: s001-A 5nm7-A   158 - 174 <=>  201 - 217   (THR  158  - ARG  174  <=> SER  206  - LYS  222 )                          
 124: s001-A 5nm7-A   175 - 194 <=>  219 - 238   (CYS  175  - ALA  194  <=> MET  224  - LYS  243 )                          
 124: s001-A 5nm7-A   196 - 215 <=>  240 - 259   (PRO  196  - ALA  215  <=> TYR  245  - ALA  264 )                          
 125: s001-A 2y8p-A    12 -  15 <=>   14 -  17   (THR   12  - THR   15  <=> PRO   32  - ARG   35 )                          
 125: s001-A 2y8p-A    21 -  35 <=>   20 -  34   (LYS   21  - ILE   35  <=> GLN   38  - VAL   52 )                          
 125: s001-A 2y8p-A    40 -  51 <=>   35 -  46   (ALA   40  - GLU   51  <=> ASP   53  - GLU   64 )                          
 125: s001-A 2y8p-A    53 -  56 <=>   47 -  50   (GLY   53  - VAL   56  <=> SER   65  - ASN   68 )                          
 125: s001-A 2y8p-A    57 -  61 <=>   52 -  56   (SER   57  - ASN   61  <=> ASN   70  - LYS   74 )                          
 125: s001-A 2y8p-A   125 - 146 <=>   58 -  79   (ARG  125  - GLY  146  <=> ASN   76  - GLY   97 )                          
 125: s001-A 2y8p-A   150 - 174 <=>   83 - 107   (LEU  150  - ARG  174  <=> GLU  101  - GLU  125 )                          
 125: s001-A 2y8p-A   180 - 193 <=>  117 - 130   (GLU  180  - GLY  193  <=> PRO  135  - ASN  148 )                          
 125: s001-A 2y8p-A   194 - 197 <=>  170 - 173   (ALA  194  - ASN  197  <=> GLN  188  - ARG  191 )                          
 125: s001-A 2y8p-A   201 - 212 <=>  174 - 185   (HIS  201  - THR  212  <=> TYR  192  - MET  203 )                          
 125: s001-A 2y8p-A   214 - 217 <=>  186 - 189   (ALA  214  - ASN  217  <=> LEU  204  - HIS  207 )                          
 126: s001-A 1d0k-A     6 -   9 <=>   81 -  84   (ASP    6  - ILE    9  <=> GLN  128  - VAL  131 )                          
 126: s001-A 1d0k-A    18 -  35 <=>   86 - 103   (ARG   18  - ILE   35  <=> PHE  133  - VAL  150 )                          
 126: s001-A 1d0k-A    40 -  58 <=>  104 - 122   (ALA   40  - LEU   58  <=> PRO  151  - MET  169 )                          
 126: s001-A 1d0k-A    60 -  63 <=>  123 - 126   (GLU   60  - ASN   63  <=> GLY  170  - ARG  173 )                          
 126: s001-A 1d0k-A   100 - 106 <=>  128 - 134   (VAL  100  - VAL  106  <=> LEU  175  - LEU  181 )                          
 126: s001-A 1d0k-A   108 - 111 <=>  145 - 148   (ALA  108  - MET  111  <=> PHE  192  - GLU  195 )                          
 126: s001-A 1d0k-A   119 - 122 <=>  150 - 153   (GLY  119  - TRP  122  <=> GLU  197  - LEU  200 )                          
 126: s001-A 1d0k-A   125 - 135 <=>  172 - 182   (ARG  125  - LYS  135  <=> GLY  219  - SER  229 )                          
 126: s001-A 1d0k-A   137 - 141 <=>  183 - 187   (ASN  137  - PHE  141  <=> SER  230  - TYR  234 )                          
 126: s001-A 1d0k-A   146 - 149 <=>  194 - 197   (GLY  146  - VAL  149  <=> ASP  241  - ILE  244 )                          
 126: s001-A 1d0k-A   155 - 177 <=>  198 - 220   (LEU  155  - PRO  177  <=> ASN  245  - LYS  267 )                          
 126: s001-A 1d0k-A   180 - 183 <=>  221 - 224   (GLU  180  - ASN  183  <=> GLY  268  - VAL  271 )                          
 126: s001-A 1d0k-A   184 - 196 <=>  284 - 296   (PHE  184  - PRO  196  <=> ASN  331  - HIS  343 )                          
 126: s001-A 1d0k-A   201 - 218 <=>  297 - 314   (HIS  201  - GLN  218  <=> TYR  344  - GLN  361 )                          
 127: s001-A 6taf-A     6 -   9 <=>    4 -   7   (ASP    6  - ILE    9  <=> VAL   76  - LEU   79 )                          
 127: s001-A 6taf-A    14 -  34 <=>   10 -  30   (CYS   14  - HIS   34  <=> ASP   82  - GLY  102 )                          
 127: s001-A 6taf-A    37 -  52 <=>   57 -  72   (SER   37  - SER   52  <=> LYS  129  - SER  144 )                          
 127: s001-A 6taf-A    54 -  57 <=>   73 -  76   (GLY   54  - SER   57  <=> ASN  145  - THR  148 )                          
 127: s001-A 6taf-A    58 -  62 <=>   78 -  82   (LEU   58  - LEU   62  <=> MET  150  - GLN  154 )                          
 127: s001-A 6taf-A   110 - 113 <=>   85 -  88   (ARG  110  - ASN  113  <=> ASN  157  - ASN  160 )                          
 127: s001-A 6taf-A   119 - 122 <=>   89 -  92   (GLY  119  - TRP  122  <=> GLY  161  - VAL  164 )                          
 127: s001-A 6taf-A   125 - 133 <=>   93 - 101   (ARG  125  - THR  133  <=> ILE  165  - SER  173 )                          
 127: s001-A 6taf-A   136 - 141 <=>  103 - 108   (SER  136  - PHE  141  <=> GLU  175  - TYR  180 )                          
 127: s001-A 6taf-A   144 - 148 <=>  109 - 113   (ASP  144  - ASP  148  <=> GLY  181  - LYS  185 )                          
 127: s001-A 6taf-A   152 - 172 <=>  114 - 134   (LYS  152  - ARG  172  <=> SER  186  - ARG  206 )                          
 127: s001-A 6taf-A   174 - 178 <=>  135 - 139   (ARG  174  - MET  178  <=> TRP  207  - ASP  211 )                          
 127: s001-A 6taf-A   183 - 186 <=>  141 - 144   (ASN  183  - MET  186  <=> ARG  213  - GLY  216 )                          
 127: s001-A 6taf-A   187 - 193 <=>  152 - 158   (VAL  187  - GLY  193  <=> GLY  224  - SER  230 )                          
 127: s001-A 6taf-A   195 - 211 <=>  161 - 177   (ALA  195  - LYS  211  <=> ARG  233  - ASN  249 )                          
 127: s001-A 6taf-A   214 - 218 <=>  178 - 182   (ALA  214  - GLN  218  <=> LEU  250  - LYS  254 )                          
 128: s001-A 3w6b-A     1 -   4 <=>    7 -  10   (MET    1  - THR    4  <=> THR  101  - THR  104 )                          
 128: s001-A 3w6b-A     6 -   9 <=>   11 -  14   (ASP    6  - ILE    9  <=> LYS  105  - GLU  108 )                          
 128: s001-A 3w6b-A    19 -  38 <=>   16 -  35   (ALA   19  - PRO   38  <=> PRO  110  - ASP  129 )                          
 128: s001-A 3w6b-A    40 -  52 <=>   36 -  48   (ALA   40  - SER   52  <=> PHE  130  - SER  142 )                          
 128: s001-A 3w6b-A    54 -  57 <=>   49 -  52   (GLY   54  - SER   57  <=> TYR  143  - ASP  146 )                          
 128: s001-A 3w6b-A   126 - 130 <=>   61 -  65   (GLY  126  - ILE  130  <=> GLY  155  - MET  159 )                          
 128: s001-A 3w6b-A   131 - 134 <=>   67 -  70   (GLN  131  - GLY  134  <=> VAL  161  - ASN  164 )                          
 128: s001-A 3w6b-A   135 - 149 <=>   73 -  87   (LYS  135  - VAL  149  <=> ASN  167  - TYR  181 )                          
 128: s001-A 3w6b-A   155 - 171 <=>   88 - 104   (LEU  155  - TRP  171  <=> ASN  182  - ASN  198 )                          
 128: s001-A 3w6b-A   173 - 178 <=>  105 - 110   (ASN  173  - MET  178  <=> GLU  199  - PHE  204 )                          
 128: s001-A 3w6b-A   183 - 193 <=>  112 - 122   (ASN  183  - GLY  193  <=> SER  206  - GLY  216 )                          
 128: s001-A 3w6b-A   194 - 197 <=>  139 - 142   (ALA  194  - ASN  197  <=> LEU  233  - GLN  236 )                          
 128: s001-A 3w6b-A   201 - 213 <=>  143 - 155   (HIS  201  - ILE  213  <=> TYR  237  - GLY  249 )                          
 129: s001-A 5aa1-D    14 -  35 <=>  241 - 262   (CYS   14  - ILE   35  <=> HIS  283  - THR  304 )                          
 129: s001-A 5aa1-D    40 -  51 <=>  263 - 274   (ALA   40  - GLU   51  <=> ASP  305  - GLU  316 )                          
 129: s001-A 5aa1-D    53 -  56 <=>  275 - 278   (GLY   53  - VAL   56  <=> SER  317  - GLN  320 )                          
 129: s001-A 5aa1-D    57 -  62 <=>  280 - 285   (SER   57  - LEU   62  <=> GLY  322  - THR  327 )                          
 129: s001-A 5aa1-D   125 - 135 <=>  286 - 296   (ARG  125  - LYS  135  <=> GLY  328  - ARG  338 )                          
 129: s001-A 5aa1-D   137 - 142 <=>  297 - 302   (ASN  137  - ALA  142  <=> THR  339  - GLY  344 )                          
 129: s001-A 5aa1-D   154 - 174 <=>  304 - 324   (GLU  154  - ARG  174  <=> SER  346  - ARG  366 )                          
 129: s001-A 5aa1-D   180 - 183 <=>  332 - 335   (GLU  180  - ASN  183  <=> LYS  374  - ASP  377 )                          
 129: s001-A 5aa1-D   184 - 193 <=>  337 - 346   (PHE  184  - GLY  193  <=> SER  379  - ILE  388 )                          
 129: s001-A 5aa1-D   197 - 200 <=>  394 - 397   (ASN  197  - ASN  200  <=> GLY  436  - THR  439 )                          
 129: s001-A 5aa1-D   201 - 218 <=>  400 - 417   (HIS  201  - GLN  218  <=> PHE  442  - PRO  459 )                          
 130: s001-A 7rum-A     3 -   6 <=>   50 -  53   (ILE    3  - ASP    6  <=> VAL   51  - GLY   54 )                          
 130: s001-A 7rum-A    15 -  18 <=>   55 -  58   (THR   15  - ARG   18  <=> ALA   56  - LYS   59 )                          
 130: s001-A 7rum-A    21 -  24 <=>   73 -  76   (LYS   21  - ASP   24  <=> HIS   74  - GLU   77 )                          
 130: s001-A 7rum-A    25 -  48 <=>   78 - 101   (ASP   25  - ILE   48  <=> ASP   79  - SER  102 )                          
 130: s001-A 7rum-A    53 -  57 <=>  102 - 106   (GLY   53  - SER   57  <=> ARG  103  - PHE  107 )                          
 130: s001-A 7rum-A    58 -  62 <=>  113 - 117   (LEU   58  - LEU   62  <=> LYS  114  - GLU  118 )                          
 130: s001-A 7rum-A   101 - 109 <=>  118 - 126   (ALA  101  - ASP  109  <=> ARG  119  - ALA  127 )                          
 130: s001-A 7rum-A   117 - 124 <=>  168 - 175   (GLN  117  - TYR  124  <=> LEU  169  - GLU  176 )                          
 130: s001-A 7rum-A   125 - 135 <=>  177 - 187   (ARG  125  - LYS  135  <=> ALA  178  - PHE  188 )                          
 130: s001-A 7rum-A   137 - 142 <=>  188 - 193   (ASN  137  - ALA  142  <=> ASN  189  - GLY  194 )                          
 130: s001-A 7rum-A   147 - 152 <=>  194 - 199   (MET  147  - LYS  152  <=> TYR  195  - GLU  200 )                          
 130: s001-A 7rum-A   153 - 157 <=>  201 - 205   (PRO  153  - GLU  157  <=> PHE  202  - LEU  206 )                          
 130: s001-A 7rum-A   158 - 174 <=>  207 - 223   (THR  158  - ARG  174  <=> GLY  208  - ALA  224 )                          
 130: s001-A 7rum-A   175 - 198 <=>  225 - 248   (CYS  175  - ASP  198  <=> MET  226  - LYS  249 )                          
 130: s001-A 7rum-A   203 - 217 <=>  249 - 263   (GLN  203  - ASN  217  <=> ASN  250  - CYS  264 )                          
 131: s001-A 6ghz-B    12 -  15 <=>   14 -  17   (THR   12  - THR   15  <=> PRO   32  - ARG   35 )                          
 131: s001-A 6ghz-B    21 -  35 <=>   20 -  34   (LYS   21  - ILE   35  <=> GLN   38  - VAL   52 )                          
 131: s001-A 6ghz-B    40 -  52 <=>   35 -  47   (ALA   40  - SER   52  <=> ASP   53  - SER   65 )                          
 131: s001-A 6ghz-B    54 -  57 <=>   48 -  51   (GLY   54  - SER   57  <=> GLY   66  - PRO   69 )                          
 131: s001-A 6ghz-B    58 -  61 <=>   53 -  56   (LEU   58  - ASN   61  <=> ALA   71  - LYS   74 )                          
 131: s001-A 6ghz-B   125 - 146 <=>   58 -  79   (ARG  125  - GLY  146  <=> ASN   76  - GLY   97 )                          
 131: s001-A 6ghz-B   150 - 174 <=>   83 - 107   (LEU  150  - ARG  174  <=> GLU  101  - GLU  125 )                          
 131: s001-A 6ghz-B   180 - 183 <=>  116 - 119   (GLU  180  - ASN  183  <=> ASP  134  - VAL  137 )                          
 131: s001-A 6ghz-B   184 - 193 <=>  121 - 130   (PHE  184  - GLY  193  <=> GLN  139  - ASN  148 )                          
 131: s001-A 6ghz-B   194 - 197 <=>  170 - 173   (ALA  194  - ASN  197  <=> GLN  188  - ARG  191 )                          
 131: s001-A 6ghz-B   201 - 212 <=>  174 - 185   (HIS  201  - THR  212  <=> PHE  192  - MET  203 )                          
 131: s001-A 6ghz-B   214 - 217 <=>  186 - 189   (ALA  214  - ASN  217  <=> LEU  204  - HIS  207 )                          
 132: s001-A 6ghz-A    12 -  15 <=>   12 -  15   (THR   12  - THR   15  <=> PRO   32  - ARG   35 )                          
 132: s001-A 6ghz-A    21 -  35 <=>   18 -  32   (LYS   21  - ILE   35  <=> GLN   38  - VAL   52 )                          
 132: s001-A 6ghz-A    40 -  52 <=>   33 -  45   (ALA   40  - SER   52  <=> ASP   53  - SER   65 )                          
 132: s001-A 6ghz-A    54 -  57 <=>   46 -  49   (GLY   54  - SER   57  <=> GLY   66  - PRO   69 )                          
 132: s001-A 6ghz-A    58 -  61 <=>   51 -  54   (LEU   58  - ASN   61  <=> ALA   71  - LYS   74 )                          
 132: s001-A 6ghz-A   125 - 146 <=>   56 -  77   (ARG  125  - GLY  146  <=> ASN   76  - GLY   97 )                          
 132: s001-A 6ghz-A   150 - 174 <=>   81 - 105   (LEU  150  - ARG  174  <=> GLU  101  - GLU  125 )                          
 132: s001-A 6ghz-A   180 - 183 <=>  114 - 117   (GLU  180  - ASN  183  <=> ASP  134  - VAL  137 )                          
 132: s001-A 6ghz-A   184 - 193 <=>  119 - 128   (PHE  184  - GLY  193  <=> GLN  139  - ASN  148 )                          
 132: s001-A 6ghz-A   194 - 197 <=>  168 - 171   (ALA  194  - ASN  197  <=> GLN  188  - ARG  191 )                          
 132: s001-A 6ghz-A   201 - 212 <=>  172 - 183   (HIS  201  - THR  212  <=> PHE  192  - MET  203 )                          
 132: s001-A 6ghz-A   214 - 217 <=>  184 - 187   (ALA  214  - ASN  217  <=> LEU  204  - HIS  207 )                          
 133: s001-A 6tad-A     6 -   9 <=>    4 -   7   (ASP    6  - ILE    9  <=> VAL    3  - LEU    6 )                          
 133: s001-A 6tad-A    14 -  34 <=>   10 -  30   (CYS   14  - HIS   34  <=> ASP    9  - GLY   29 )                          
 133: s001-A 6tad-A    36 -  52 <=>   56 -  72   (GLU   36  - SER   52  <=> ARG   55  - SER   71 )                          
 133: s001-A 6tad-A    54 -  57 <=>   73 -  76   (GLY   54  - SER   57  <=> ASN   72  - THR   75 )                          
 133: s001-A 6tad-A    58 -  62 <=>   78 -  82   (LEU   58  - LEU   62  <=> MET   77  - GLU   81 )                          
 133: s001-A 6tad-A   106 - 109 <=>   85 -  88   (VAL  106  - ASP  109  <=> ASN   84  - ASN   87 )                          
 133: s001-A 6tad-A   119 - 122 <=>   89 -  92   (GLY  119  - TRP  122  <=> GLY   88  - VAL   91 )                          
 133: s001-A 6tad-A   125 - 135 <=>   93 - 103   (ARG  125  - LYS  135  <=> ILE   92  - GLU  102 )                          
 133: s001-A 6tad-A   137 - 141 <=>  104 - 108   (ASN  137  - PHE  141  <=> SER  103  - TYR  107 )                          
 133: s001-A 6tad-A   144 - 148 <=>  109 - 113   (ASP  144  - ASP  148  <=> GLY  108  - LYS  112 )                          
 133: s001-A 6tad-A   152 - 174 <=>  114 - 136   (LYS  152  - ARG  174  <=> SER  113  - VAL  135 )                          
 133: s001-A 6tad-A   183 - 186 <=>  141 - 144   (ASN  183  - MET  186  <=> ARG  140  - GLY  143 )                          
 133: s001-A 6tad-A   189 - 193 <=>  154 - 158   (LYS  189  - GLY  193  <=> ALA  153  - SER  157 )                          
 133: s001-A 6tad-A   195 - 211 <=>  161 - 177   (ALA  195  - LYS  211  <=> ARG  160  - ASN  176 )                          
 133: s001-A 6tad-A   214 - 218 <=>  178 - 182   (ALA  214  - GLN  218  <=> LEU  177  - LYS  181 )                          
 134: s001-A 4cfo-B    15 -  35 <=>  153 - 173   (THR   15  - ILE   35  <=> LEU  185  - VAL  205 )                          
 134: s001-A 4cfo-B    40 -  51 <=>  174 - 185   (ALA   40  - GLU   51  <=> ASP  206  - GLN  217 )                          
 134: s001-A 4cfo-B    53 -  56 <=>  186 - 189   (GLY   53  - VAL   56  <=> SER  218  - ASN  221 )                          
 134: s001-A 4cfo-B    57 -  61 <=>  191 - 195   (SER   57  - ASN   61  <=> TYR  223  - ARG  227 )                          
 134: s001-A 4cfo-B   125 - 145 <=>  197 - 217   (ARG  125  - SER  145  <=> ASP  229  - GLN  249 )                          
 134: s001-A 4cfo-B   146 - 149 <=>  220 - 223   (GLY  146  - VAL  149  <=> SER  252  - PRO  255 )                          
 134: s001-A 4cfo-B   152 - 174 <=>  224 - 246   (LYS  152  - ARG  174  <=> SER  256  - ASN  278 )                          
 134: s001-A 4cfo-B   180 - 183 <=>  255 - 258   (GLU  180  - ASN  183  <=> ASN  287  - SER  290 )                          
 134: s001-A 4cfo-B   184 - 193 <=>  260 - 269   (PHE  184  - GLY  193  <=> ARG  292  - GLY  301 )                          
 134: s001-A 4cfo-B   197 - 200 <=>  307 - 310   (ASN  197  - ASN  200  <=> SER  339  - SER  342 )                          
 134: s001-A 4cfo-B   201 - 215 <=>  313 - 327   (HIS  201  - ALA  215  <=> TYR  345  - ARG  359 )                          
 135: s001-A 6ta9-A     6 -   9 <=>    4 -   7   (ASP    6  - ILE    9  <=> VAL   76  - LEU   79 )                          
 135: s001-A 6ta9-A    14 -  34 <=>   10 -  30   (CYS   14  - HIS   34  <=> ASP   82  - GLY  102 )                          
 135: s001-A 6ta9-A    37 -  53 <=>   57 -  73   (SER   37  - GLY   53  <=> LYS  129  - ASN  145 )                          
 135: s001-A 6ta9-A    55 -  62 <=>   74 -  81   (LEU   55  - LEU   62  <=> PHE  146  - THR  153 )                          
 135: s001-A 6ta9-A   110 - 113 <=>   85 -  88   (ARG  110  - ASN  113  <=> ASN  157  - ASN  160 )                          
 135: s001-A 6ta9-A   119 - 122 <=>   89 -  92   (GLY  119  - TRP  122  <=> GLY  161  - VAL  164 )                          
 135: s001-A 6ta9-A   125 - 133 <=>   93 - 101   (ARG  125  - THR  133  <=> ILE  165  - SER  173 )                          
 135: s001-A 6ta9-A   136 - 141 <=>  103 - 108   (SER  136  - PHE  141  <=> GLU  175  - TYR  180 )                          
 135: s001-A 6ta9-A   144 - 148 <=>  109 - 113   (ASP  144  - ASP  148  <=> GLY  181  - LYS  185 )                          
 135: s001-A 6ta9-A   152 - 172 <=>  114 - 134   (LYS  152  - ARG  172  <=> SER  186  - ARG  206 )                          
 135: s001-A 6ta9-A   174 - 178 <=>  135 - 139   (ARG  174  - MET  178  <=> TRP  207  - ASP  211 )                          
 135: s001-A 6ta9-A   183 - 186 <=>  141 - 144   (ASN  183  - MET  186  <=> ARG  213  - GLY  216 )                          
 135: s001-A 6ta9-A   189 - 193 <=>  154 - 158   (LYS  189  - GLY  193  <=> ALA  226  - SER  230 )                          
 135: s001-A 6ta9-A   195 - 211 <=>  161 - 177   (ALA  195  - LYS  211  <=> ARG  233  - ASN  249 )                          
 135: s001-A 6ta9-A   214 - 218 <=>  178 - 182   (ALA  214  - GLN  218  <=> LEU  250  - LYS  254 )                          
 136: s001-A 8gfe-A     6 -   9 <=>  345 - 348   (ASP    6  - ILE    9  <=> TYR  363  - MET  366 )                          
 136: s001-A 8gfe-A    22 -  27 <=>  350 - 355   (TRP   22  - GLN   27  <=> TYR  368  - LYS  373 )                          
 136: s001-A 8gfe-A    36 -  52 <=>  357 - 373   (GLU   36  - SER   52  <=> TYR  375  - SER  391 )                          
 136: s001-A 8gfe-A    54 -  57 <=>  374 - 377   (GLY   54  - SER   57  <=> ARG  392  - PRO  395 )                          
 136: s001-A 8gfe-A    58 -  61 <=>  379 - 382   (LEU   58  - ASN   61  <=> ALA  397  - VAL  400 )                          
 136: s001-A 8gfe-A   125 - 135 <=>  384 - 394   (ARG  125  - LYS  135  <=> TYR  402  - PHE  412 )                          
 136: s001-A 8gfe-A   137 - 142 <=>  395 - 400   (ASN  137  - ALA  142  <=> LEU  413  - GLY  418 )                          
 136: s001-A 8gfe-A   143 - 148 <=>  402 - 407   (GLU  143  - ASP  148  <=> LYS  420  - PRO  425 )                          
 136: s001-A 8gfe-A   151 - 171 <=>  409 - 429   (GLU  151  - TRP  171  <=> PHE  427  - ASN  447 )                          
 136: s001-A 8gfe-A   173 - 179 <=>  430 - 436   (ASN  173  - ALA  179  <=> TYR  448  - LYS  454 )                          
 136: s001-A 8gfe-A   183 - 193 <=>  437 - 447   (ASN  183  - GLY  193  <=> SER  455  - GLY  465 )                          
 136: s001-A 8gfe-A   197 - 200 <=>  478 - 481   (ASN  197  - ASN  200  <=> TYR  496  - SER  499 )                          
 136: s001-A 8gfe-A   201 - 217 <=>  484 - 500   (HIS  201  - ASN  217  <=> TYR  502  - ASN  518 )                          
 137: s001-A 5aa2-D    14 -  35 <=>  241 - 262   (CYS   14  - ILE   35  <=> HIS  270  - THR  291 )                          
 137: s001-A 5aa2-D    40 -  51 <=>  263 - 274   (ALA   40  - GLU   51  <=> ASP  292  - GLU  303 )                          
 137: s001-A 5aa2-D    53 -  56 <=>  275 - 278   (GLY   53  - VAL   56  <=> SER  304  - GLN  307 )                          
 137: s001-A 5aa2-D    57 -  62 <=>  280 - 285   (SER   57  - LEU   62  <=> GLY  309  - THR  314 )                          
 137: s001-A 5aa2-D   125 - 135 <=>  286 - 296   (ARG  125  - LYS  135  <=> GLY  315  - ARG  325 )                          
 137: s001-A 5aa2-D   137 - 142 <=>  297 - 302   (ASN  137  - ALA  142  <=> THR  326  - GLY  331 )                          
 137: s001-A 5aa2-D   154 - 174 <=>  304 - 324   (GLU  154  - ARG  174  <=> SER  333  - ARG  353 )                          
 137: s001-A 5aa2-D   180 - 183 <=>  332 - 335   (GLU  180  - ASN  183  <=> LYS  361  - ASP  364 )                          
 137: s001-A 5aa2-D   184 - 193 <=>  337 - 346   (PHE  184  - GLY  193  <=> SER  366  - ILE  375 )                          
 137: s001-A 5aa2-D   197 - 200 <=>  394 - 397   (ASN  197  - ASN  200  <=> GLY  423  - THR  426 )                          
 137: s001-A 5aa2-D   201 - 217 <=>  400 - 416   (HIS  201  - ASN  217  <=> PHE  429  - GLN  445 )                          
 138: s001-A 6cfc-A     6 -   9 <=>  337 - 340   (ASP    6  - ILE    9  <=> TYR  363  - MET  366 )                          
 138: s001-A 6cfc-A    22 -  27 <=>  342 - 347   (TRP   22  - GLN   27  <=> TYR  368  - LYS  373 )                          
 138: s001-A 6cfc-A    36 -  51 <=>  349 - 364   (GLU   36  - GLU   51  <=> TYR  375  - GLU  390 )                          
 138: s001-A 6cfc-A    53 -  56 <=>  365 - 368   (GLY   53  - VAL   56  <=> SER  391  - ILE  394 )                          
 138: s001-A 6cfc-A    57 -  61 <=>  370 - 374   (SER   57  - ASN   61  <=> THR  396  - VAL  400 )                          
 138: s001-A 6cfc-A   125 - 135 <=>  376 - 386   (ARG  125  - LYS  135  <=> TYR  402  - PHE  412 )                          
 138: s001-A 6cfc-A   137 - 142 <=>  387 - 392   (ASN  137  - ALA  142  <=> LEU  413  - GLY  418 )                          
 138: s001-A 6cfc-A   143 - 148 <=>  394 - 399   (GLU  143  - ASP  148  <=> LYS  420  - PRO  425 )                          
 138: s001-A 6cfc-A   151 - 171 <=>  401 - 421   (GLU  151  - TRP  171  <=> PHE  427  - ASN  447 )                          
 138: s001-A 6cfc-A   173 - 179 <=>  422 - 428   (ASN  173  - ALA  179  <=> TYR  448  - LYS  454 )                          
 138: s001-A 6cfc-A   183 - 193 <=>  429 - 439   (ASN  183  - GLY  193  <=> SER  455  - GLY  465 )                          
 138: s001-A 6cfc-A   197 - 200 <=>  470 - 473   (ASN  197  - ASN  200  <=> TYR  496  - SER  499 )                          
 138: s001-A 6cfc-A   201 - 217 <=>  476 - 492   (HIS  201  - ASN  217  <=> TYR  502  - ASN  518 )                          
 139: s001-A 5aa1-C    14 -  35 <=>  243 - 264   (CYS   14  - ILE   35  <=> HIS  283  - THR  304 )                          
 139: s001-A 5aa1-C    40 -  51 <=>  265 - 276   (ALA   40  - GLU   51  <=> ASP  305  - GLU  316 )                          
 139: s001-A 5aa1-C    53 -  56 <=>  277 - 280   (GLY   53  - VAL   56  <=> SER  317  - GLN  320 )                          
 139: s001-A 5aa1-C    57 -  62 <=>  282 - 287   (SER   57  - LEU   62  <=> GLY  322  - THR  327 )                          
 139: s001-A 5aa1-C   125 - 135 <=>  288 - 298   (ARG  125  - LYS  135  <=> GLY  328  - ARG  338 )                          
 139: s001-A 5aa1-C   137 - 142 <=>  299 - 304   (ASN  137  - ALA  142  <=> THR  339  - GLY  344 )                          
 139: s001-A 5aa1-C   154 - 174 <=>  306 - 326   (GLU  154  - ARG  174  <=> SER  346  - ARG  366 )                          
 139: s001-A 5aa1-C   180 - 183 <=>  334 - 337   (GLU  180  - ASN  183  <=> LYS  374  - ASP  377 )                          
 139: s001-A 5aa1-C   184 - 193 <=>  339 - 348   (PHE  184  - GLY  193  <=> SER  379  - ILE  388 )                          
 139: s001-A 5aa1-C   194 - 197 <=>  398 - 401   (ALA  194  - ASN  197  <=> GLU  438  - HIS  441 )                          
 139: s001-A 5aa1-C   201 - 218 <=>  402 - 419   (HIS  201  - GLN  218  <=> PHE  442  - PRO  459 )                          
 140: s001-A 5aa4-D    14 -  35 <=>  242 - 263   (CYS   14  - ILE   35  <=> HIS  283  - THR  304 )                          
 140: s001-A 5aa4-D    40 -  51 <=>  264 - 275   (ALA   40  - GLU   51  <=> ASP  305  - GLU  316 )                          
 140: s001-A 5aa4-D    53 -  56 <=>  276 - 279   (GLY   53  - VAL   56  <=> SER  317  - GLN  320 )                          
 140: s001-A 5aa4-D    57 -  62 <=>  281 - 286   (SER   57  - LEU   62  <=> GLY  322  - THR  327 )                          
 140: s001-A 5aa4-D   125 - 135 <=>  287 - 297   (ARG  125  - LYS  135  <=> GLY  328  - ARG  338 )                          
 140: s001-A 5aa4-D   137 - 142 <=>  298 - 303   (ASN  137  - ALA  142  <=> THR  339  - GLY  344 )                          
 140: s001-A 5aa4-D   154 - 174 <=>  305 - 325   (GLU  154  - ARG  174  <=> SER  346  - ARG  366 )                          
 140: s001-A 5aa4-D   180 - 183 <=>  333 - 336   (GLU  180  - ASN  183  <=> LYS  374  - ASP  377 )                          
 140: s001-A 5aa4-D   184 - 193 <=>  338 - 347   (PHE  184  - GLY  193  <=> SER  379  - ILE  388 )                          
 140: s001-A 5aa4-D   194 - 197 <=>  397 - 400   (ALA  194  - ASN  197  <=> GLU  438  - HIS  441 )                          
 140: s001-A 5aa4-D   201 - 217 <=>  401 - 417   (HIS  201  - ASN  217  <=> PHE  442  - GLN  458 )                          
 141: s001-A 5a5x-B    14 -  35 <=>  242 - 263   (CYS   14  - ILE   35  <=> HIS  283  - THR  304 )                          
 141: s001-A 5a5x-B    40 -  51 <=>  264 - 275   (ALA   40  - GLU   51  <=> ASP  305  - GLU  316 )                          
 141: s001-A 5a5x-B    53 -  56 <=>  276 - 279   (GLY   53  - VAL   56  <=> SER  317  - GLN  320 )                          
 141: s001-A 5a5x-B    57 -  62 <=>  281 - 286   (SER   57  - LEU   62  <=> GLY  322  - THR  327 )                          
 141: s001-A 5a5x-B   125 - 134 <=>  287 - 296   (ARG  125  - GLY  134  <=> GLY  328  - ASN  337 )                          
 141: s001-A 5a5x-B   136 - 142 <=>  297 - 303   (SER  136  - ALA  142  <=> ARG  338  - GLY  344 )                          
 141: s001-A 5a5x-B   154 - 174 <=>  305 - 325   (GLU  154  - ARG  174  <=> SER  346  - ARG  366 )                          
 141: s001-A 5a5x-B   180 - 183 <=>  333 - 336   (GLU  180  - ASN  183  <=> LYS  374  - ASP  377 )                          
 141: s001-A 5a5x-B   184 - 193 <=>  338 - 347   (PHE  184  - GLY  193  <=> SER  379  - ILE  388 )                          
 141: s001-A 5a5x-B   197 - 200 <=>  395 - 398   (ASN  197  - ASN  200  <=> GLY  436  - THR  439 )                          
 141: s001-A 5a5x-B   201 - 217 <=>  401 - 417   (HIS  201  - ASN  217  <=> PHE  442  - GLN  458 )                          
 142: s001-A 3t36-E    12 -  15 <=>   14 -  17   (THR   12  - THR   15  <=> PRO   32  - ARG   35 )                          
 142: s001-A 3t36-E    21 -  35 <=>   20 -  34   (LYS   21  - ILE   35  <=> GLN   38  - VAL   52 )                          
 142: s001-A 3t36-E    40 -  52 <=>   35 -  47   (ALA   40  - SER   52  <=> ASP   53  - SER   65 )                          
 142: s001-A 3t36-E    54 -  57 <=>   48 -  51   (GLY   54  - SER   57  <=> GLY   66  - PRO   69 )                          
 142: s001-A 3t36-E    58 -  62 <=>   53 -  57   (LEU   58  - LEU   62  <=> ALA   71  - SER   75 )                          
 142: s001-A 3t36-E   125 - 146 <=>   58 -  79   (ARG  125  - GLY  146  <=> ASN   76  - GLY   97 )                          
 142: s001-A 3t36-E   150 - 174 <=>   83 - 107   (LEU  150  - ARG  174  <=> GLU  101  - GLU  125 )                          
 142: s001-A 3t36-E   180 - 193 <=>  117 - 130   (GLU  180  - GLY  193  <=> PRO  135  - ASN  148 )                          
 142: s001-A 3t36-E   194 - 197 <=>  170 - 173   (ALA  194  - ASN  197  <=> GLN  188  - ARG  191 )                          
 142: s001-A 3t36-E   201 - 212 <=>  174 - 185   (HIS  201  - THR  212  <=> TYR  192  - MET  203 )                          
 143: s001-A 8gfs-A    15 -  19 <=>  324 - 328   (THR   15  - ALA   19  <=> GLN  343  - PRO  347 )                          
 143: s001-A 8gfs-A    21 -  27 <=>  348 - 354   (LYS   21  - GLN   27  <=> PRO  367  - LYS  373 )                          
 143: s001-A 8gfs-A    36 -  51 <=>  356 - 371   (GLU   36  - GLU   51  <=> TYR  375  - GLU  390 )                          
 143: s001-A 8gfs-A    53 -  56 <=>  372 - 375   (GLY   53  - VAL   56  <=> SER  391  - ILE  394 )                          
 143: s001-A 8gfs-A    57 -  61 <=>  377 - 381   (SER   57  - ASN   61  <=> THR  396  - VAL  400 )                          
 143: s001-A 8gfs-A   125 - 135 <=>  383 - 393   (ARG  125  - LYS  135  <=> TYR  402  - PHE  412 )                          
 143: s001-A 8gfs-A   137 - 142 <=>  394 - 399   (ASN  137  - ALA  142  <=> LEU  413  - GLY  418 )                          
 143: s001-A 8gfs-A   143 - 148 <=>  401 - 406   (GLU  143  - ASP  148  <=> LYS  420  - PRO  425 )                          
 143: s001-A 8gfs-A   151 - 171 <=>  408 - 428   (GLU  151  - TRP  171  <=> PHE  427  - ASN  447 )                          
 143: s001-A 8gfs-A   173 - 179 <=>  429 - 435   (ASN  173  - ALA  179  <=> TYR  448  - LYS  454 )                          
 143: s001-A 8gfs-A   183 - 193 <=>  436 - 446   (ASN  183  - GLY  193  <=> SER  455  - GLY  465 )                          
 143: s001-A 8gfs-A   197 - 200 <=>  477 - 480   (ASN  197  - ASN  200  <=> TYR  496  - SER  499 )                          
 143: s001-A 8gfs-A   201 - 217 <=>  483 - 499   (HIS  201  - ASN  217  <=> TYR  502  - ASN  518 )                          
 144: s001-A 4oz9-A    14 -  35 <=>  249 - 270   (CYS   14  - ILE   35  <=> HIS  283  - THR  304 )                          
 144: s001-A 4oz9-A    40 -  51 <=>  271 - 282   (ALA   40  - GLU   51  <=> ASP  305  - GLU  316 )                          
 144: s001-A 4oz9-A    53 -  56 <=>  283 - 286   (GLY   53  - VAL   56  <=> SER  317  - GLN  320 )                          
 144: s001-A 4oz9-A    57 -  62 <=>  288 - 293   (SER   57  - LEU   62  <=> GLY  322  - THR  327 )                          
 144: s001-A 4oz9-A   125 - 135 <=>  294 - 304   (ARG  125  - LYS  135  <=> GLY  328  - ARG  338 )                          
 144: s001-A 4oz9-A   137 - 142 <=>  305 - 310   (ASN  137  - ALA  142  <=> THR  339  - GLY  344 )                          
 144: s001-A 4oz9-A   154 - 174 <=>  312 - 332   (GLU  154  - ARG  174  <=> SER  346  - ARG  366 )                          
 144: s001-A 4oz9-A   180 - 183 <=>  340 - 343   (GLU  180  - ASN  183  <=> LYS  374  - ASP  377 )                          
 144: s001-A 4oz9-A   184 - 193 <=>  345 - 354   (PHE  184  - GLY  193  <=> SER  379  - ILE  388 )                          
 144: s001-A 4oz9-A   197 - 200 <=>  402 - 405   (ASN  197  - ASN  200  <=> GLY  436  - THR  439 )                          
 144: s001-A 4oz9-A   201 - 213 <=>  408 - 420   (HIS  201  - ILE  213  <=> PHE  442  - THR  454 )                          
 144: s001-A 4oz9-A   215 - 218 <=>  421 - 424   (ALA  215  - GLN  218  <=> TRP  455  - GLN  458 )                          
 145: s001-A 8gfq-A    15 -  19 <=>  325 - 329   (THR   15  - ALA   19  <=> GLN  343  - PRO  347 )                          
 145: s001-A 8gfq-A    21 -  27 <=>  349 - 355   (LYS   21  - GLN   27  <=> PRO  367  - LYS  373 )                          
 145: s001-A 8gfq-A    36 -  51 <=>  357 - 372   (GLU   36  - GLU   51  <=> TYR  375  - GLU  390 )                          
 145: s001-A 8gfq-A    53 -  56 <=>  373 - 376   (GLY   53  - VAL   56  <=> SER  391  - ILE  394 )                          
 145: s001-A 8gfq-A    57 -  61 <=>  378 - 382   (SER   57  - ASN   61  <=> THR  396  - VAL  400 )                          
 145: s001-A 8gfq-A   125 - 135 <=>  384 - 394   (ARG  125  - LYS  135  <=> TYR  402  - PHE  412 )                          
 145: s001-A 8gfq-A   137 - 142 <=>  395 - 400   (ASN  137  - ALA  142  <=> LEU  413  - GLY  418 )                          
 145: s001-A 8gfq-A   143 - 148 <=>  402 - 407   (GLU  143  - ASP  148  <=> LYS  420  - PRO  425 )                          
 145: s001-A 8gfq-A   151 - 171 <=>  409 - 429   (GLU  151  - TRP  171  <=> PHE  427  - ASN  447 )                          
 145: s001-A 8gfq-A   173 - 179 <=>  430 - 436   (ASN  173  - ALA  179  <=> TYR  448  - LYS  454 )                          
 145: s001-A 8gfq-A   183 - 193 <=>  437 - 447   (ASN  183  - GLY  193  <=> SER  455  - GLY  465 )                          
 145: s001-A 8gfq-A   197 - 200 <=>  478 - 481   (ASN  197  - ASN  200  <=> TYR  496  - SER  499 )                          
 145: s001-A 8gfq-A   201 - 217 <=>  484 - 500   (HIS  201  - ASN  217  <=> TYR  502  - ASN  518 )                          
 146: s001-A 6gi4-B    12 -  15 <=>   14 -  17   (THR   12  - THR   15  <=> PRO   32  - ARG   35 )                          
 146: s001-A 6gi4-B    22 -  35 <=>   21 -  34   (TRP   22  - ILE   35  <=> TRP   39  - VAL   52 )                          
 146: s001-A 6gi4-B    40 -  52 <=>   35 -  47   (ALA   40  - SER   52  <=> ASP   53  - SER   65 )                          
 146: s001-A 6gi4-B    54 -  57 <=>   48 -  51   (GLY   54  - SER   57  <=> GLY   66  - PRO   69 )                          
 146: s001-A 6gi4-B    58 -  61 <=>   53 -  56   (LEU   58  - ASN   61  <=> ALA   71  - LYS   74 )                          
 146: s001-A 6gi4-B   125 - 150 <=>   58 -  83   (ARG  125  - LEU  150  <=> ASN   76  - GLU  101 )                          
 146: s001-A 6gi4-B   152 - 174 <=>   85 - 107   (LYS  152  - ARG  174  <=> THR  103  - GLU  125 )                          
 146: s001-A 6gi4-B   180 - 183 <=>  116 - 119   (GLU  180  - ASN  183  <=> ASP  134  - VAL  137 )                          
 146: s001-A 6gi4-B   184 - 193 <=>  121 - 130   (PHE  184  - GLY  193  <=> GLN  139  - ASN  148 )                          
 146: s001-A 6gi4-B   194 - 197 <=>  170 - 173   (ALA  194  - ASN  197  <=> GLN  188  - ARG  191 )                          
 146: s001-A 6gi4-B   202 - 217 <=>  175 - 190   (GLY  202  - ASN  217  <=> ILE  193  - HIS  208 )                          
 147: s001-A 5aa3-H    14 -  35 <=>  241 - 262   (CYS   14  - ILE   35  <=> HIS  283  - THR  304 )                          
 147: s001-A 5aa3-H    40 -  51 <=>  263 - 274   (ALA   40  - GLU   51  <=> ASP  305  - GLU  316 )                          
 147: s001-A 5aa3-H    53 -  56 <=>  275 - 278   (GLY   53  - VAL   56  <=> SER  317  - GLN  320 )                          
 147: s001-A 5aa3-H    57 -  62 <=>  280 - 285   (SER   57  - LEU   62  <=> GLY  322  - THR  327 )                          
 147: s001-A 5aa3-H   125 - 135 <=>  286 - 296   (ARG  125  - LYS  135  <=> GLY  328  - ARG  338 )                          
 147: s001-A 5aa3-H   137 - 142 <=>  297 - 302   (ASN  137  - ALA  142  <=> THR  339  - GLY  344 )                          
 147: s001-A 5aa3-H   154 - 174 <=>  304 - 324   (GLU  154  - ARG  174  <=> SER  346  - ARG  366 )                          
 147: s001-A 5aa3-H   180 - 183 <=>  332 - 335   (GLU  180  - ASN  183  <=> LYS  374  - ASP  377 )                          
 147: s001-A 5aa3-H   184 - 193 <=>  337 - 346   (PHE  184  - GLY  193  <=> SER  379  - ILE  388 )                          
 147: s001-A 5aa3-H   194 - 197 <=>  396 - 399   (ALA  194  - ASN  197  <=> GLU  438  - HIS  441 )                          
 147: s001-A 5aa3-H   201 - 216 <=>  400 - 415   (HIS  201  - ILE  216  <=> PHE  442  - THR  457 )                          
 148: s001-A 5aa4-C    14 -  35 <=>  238 - 259   (CYS   14  - ILE   35  <=> HIS  283  - THR  304 )                          
 148: s001-A 5aa4-C    40 -  51 <=>  260 - 271   (ALA   40  - GLU   51  <=> ASP  305  - GLU  316 )                          
 148: s001-A 5aa4-C    53 -  56 <=>  272 - 275   (GLY   53  - VAL   56  <=> SER  317  - GLN  320 )                          
 148: s001-A 5aa4-C    57 -  62 <=>  277 - 282   (SER   57  - LEU   62  <=> GLY  322  - THR  327 )                          
 148: s001-A 5aa4-C   125 - 135 <=>  283 - 293   (ARG  125  - LYS  135  <=> GLY  328  - ARG  338 )                          
 148: s001-A 5aa4-C   137 - 142 <=>  294 - 299   (ASN  137  - ALA  142  <=> THR  339  - GLY  344 )                          
 148: s001-A 5aa4-C   154 - 174 <=>  301 - 321   (GLU  154  - ARG  174  <=> SER  346  - ARG  366 )                          
 148: s001-A 5aa4-C   180 - 183 <=>  329 - 332   (GLU  180  - ASN  183  <=> LYS  374  - ASP  377 )                          
 148: s001-A 5aa4-C   184 - 193 <=>  334 - 343   (PHE  184  - GLY  193  <=> SER  379  - ILE  388 )                          
 148: s001-A 5aa4-C   194 - 197 <=>  393 - 396   (ALA  194  - ASN  197  <=> GLU  438  - HIS  441 )                          
 148: s001-A 5aa4-C   201 - 217 <=>  397 - 413   (HIS  201  - ASN  217  <=> PHE  442  - GLN  458 )                          
 149: s001-A 8gfb-A     6 -   9 <=>  344 - 347   (ASP    6  - ILE    9  <=> TYR  363  - MET  366 )                          
 149: s001-A 8gfb-A    22 -  27 <=>  349 - 354   (TRP   22  - GLN   27  <=> TYR  368  - LYS  373 )                          
 149: s001-A 8gfb-A    36 -  52 <=>  356 - 372   (GLU   36  - SER   52  <=> TYR  375  - SER  391 )                          
 149: s001-A 8gfb-A    54 -  57 <=>  373 - 376   (GLY   54  - SER   57  <=> ARG  392  - PRO  395 )                          
 149: s001-A 8gfb-A    58 -  61 <=>  378 - 381   (LEU   58  - ASN   61  <=> ALA  397  - VAL  400 )                          
 149: s001-A 8gfb-A   125 - 135 <=>  383 - 393   (ARG  125  - LYS  135  <=> TYR  402  - PHE  412 )                          
 149: s001-A 8gfb-A   137 - 142 <=>  394 - 399   (ASN  137  - ALA  142  <=> LEU  413  - GLY  418 )                          
 149: s001-A 8gfb-A   143 - 148 <=>  401 - 406   (GLU  143  - ASP  148  <=> LYS  420  - PRO  425 )                          
 149: s001-A 8gfb-A   151 - 171 <=>  408 - 428   (GLU  151  - TRP  171  <=> PHE  427  - ASN  447 )                          
 149: s001-A 8gfb-A   173 - 179 <=>  429 - 435   (ASN  173  - ALA  179  <=> TYR  448  - LYS  454 )                          
 149: s001-A 8gfb-A   183 - 193 <=>  436 - 446   (ASN  183  - GLY  193  <=> SER  455  - GLY  465 )                          
 149: s001-A 8gfb-A   197 - 200 <=>  477 - 480   (ASN  197  - ASN  200  <=> TYR  496  - SER  499 )                          
 149: s001-A 8gfb-A   201 - 217 <=>  483 - 499   (HIS  201  - ASN  217  <=> TYR  502  - ASN  518 )                          
 150: s001-A 6tab-A     6 -   9 <=>    4 -   7   (ASP    6  - ILE    9  <=> VAL   76  - LEU   79 )                          
 150: s001-A 6tab-A    14 -  34 <=>   10 -  30   (CYS   14  - HIS   34  <=> ASP   82  - GLY  102 )                          
 150: s001-A 6tab-A    36 -  52 <=>   56 -  72   (GLU   36  - SER   52  <=> ARG  128  - SER  144 )                          
 150: s001-A 6tab-A    54 -  57 <=>   73 -  76   (GLY   54  - SER   57  <=> ASN  145  - THR  148 )                          
 150: s001-A 6tab-A    58 -  63 <=>   78 -  83   (LEU   58  - ASN   63  <=> MET  150  - ASP  155 )                          
 150: s001-A 6tab-A   106 - 109 <=>   85 -  88   (VAL  106  - ASP  109  <=> ASN  157  - ASN  160 )                          
 150: s001-A 6tab-A   119 - 122 <=>   89 -  92   (GLY  119  - TRP  122  <=> GLY  161  - VAL  164 )                          
 150: s001-A 6tab-A   125 - 135 <=>   93 - 103   (ARG  125  - LYS  135  <=> ILE  165  - GLU  175 )                          
 150: s001-A 6tab-A   137 - 141 <=>  104 - 108   (ASN  137  - PHE  141  <=> SER  176  - TYR  180 )                          
 150: s001-A 6tab-A   144 - 148 <=>  109 - 113   (ASP  144  - ASP  148  <=> GLY  181  - LYS  185 )                          
 150: s001-A 6tab-A   152 - 174 <=>  114 - 136   (LYS  152  - ARG  174  <=> SER  186  - VAL  208 )                          
 150: s001-A 6tab-A   183 - 186 <=>  141 - 144   (ASN  183  - MET  186  <=> ARG  213  - GLY  216 )                          
 150: s001-A 6tab-A   189 - 193 <=>  154 - 158   (LYS  189  - GLY  193  <=> ALA  226  - SER  230 )                          
 150: s001-A 6tab-A   195 - 211 <=>  161 - 177   (ALA  195  - LYS  211  <=> ARG  233  - ASN  249 )                          
 150: s001-A 6tab-A   214 - 218 <=>  178 - 182   (ALA  214  - GLN  218  <=> LEU  250  - LYS  254 )                          
 151: s001-A 5aa3-I    14 -  35 <=>  243 - 264   (CYS   14  - ILE   35  <=> HIS  283  - THR  304 )                          
 151: s001-A 5aa3-I    40 -  51 <=>  265 - 276   (ALA   40  - GLU   51  <=> ASP  305  - GLU  316 )                          
 151: s001-A 5aa3-I    53 -  56 <=>  277 - 280   (GLY   53  - VAL   56  <=> SER  317  - GLN  320 )                          
 151: s001-A 5aa3-I    57 -  62 <=>  282 - 287   (SER   57  - LEU   62  <=> GLY  322  - THR  327 )                          
 151: s001-A 5aa3-I   125 - 135 <=>  288 - 298   (ARG  125  - LYS  135  <=> GLY  328  - ARG  338 )                          
 151: s001-A 5aa3-I   137 - 142 <=>  299 - 304   (ASN  137  - ALA  142  <=> THR  339  - GLY  344 )                          
 151: s001-A 5aa3-I   154 - 174 <=>  306 - 326   (GLU  154  - ARG  174  <=> SER  346  - ARG  366 )                          
 151: s001-A 5aa3-I   180 - 183 <=>  334 - 337   (GLU  180  - ASN  183  <=> LYS  374  - ASP  377 )                          
 151: s001-A 5aa3-I   184 - 193 <=>  339 - 348   (PHE  184  - GLY  193  <=> SER  379  - ILE  388 )                          
 151: s001-A 5aa3-I   194 - 197 <=>  398 - 401   (ALA  194  - ASN  197  <=> GLU  438  - HIS  441 )                          
 151: s001-A 5aa3-I   201 - 217 <=>  402 - 418   (HIS  201  - ASN  217  <=> PHE  442  - GLN  458 )                          
 152: s001-A 5aa3-G    14 -  35 <=>  241 - 262   (CYS   14  - ILE   35  <=> HIS  283  - THR  304 )                          
 152: s001-A 5aa3-G    40 -  51 <=>  263 - 274   (ALA   40  - GLU   51  <=> ASP  305  - GLU  316 )                          
 152: s001-A 5aa3-G    53 -  56 <=>  275 - 278   (GLY   53  - VAL   56  <=> SER  317  - GLN  320 )                          
 152: s001-A 5aa3-G    57 -  62 <=>  280 - 285   (SER   57  - LEU   62  <=> GLY  322  - THR  327 )                          
 152: s001-A 5aa3-G   125 - 135 <=>  286 - 296   (ARG  125  - LYS  135  <=> GLY  328  - ARG  338 )                          
 152: s001-A 5aa3-G   137 - 142 <=>  297 - 302   (ASN  137  - ALA  142  <=> THR  339  - GLY  344 )                          
 152: s001-A 5aa3-G   154 - 174 <=>  304 - 324   (GLU  154  - ARG  174  <=> SER  346  - ARG  366 )                          
 152: s001-A 5aa3-G   180 - 183 <=>  332 - 335   (GLU  180  - ASN  183  <=> LYS  374  - ASP  377 )                          
 152: s001-A 5aa3-G   184 - 193 <=>  337 - 346   (PHE  184  - GLY  193  <=> SER  379  - ILE  388 )                          
 152: s001-A 5aa3-G   194 - 197 <=>  396 - 399   (ALA  194  - ASN  197  <=> GLU  438  - HIS  441 )                          
 152: s001-A 5aa3-G   201 - 217 <=>  400 - 416   (HIS  201  - ASN  217  <=> PHE  442  - GLN  458 )                          
 153: s001-A 5aa2-B    14 -  35 <=>  238 - 259   (CYS   14  - ILE   35  <=> HIS  270  - THR  291 )                          
 153: s001-A 5aa2-B    40 -  51 <=>  260 - 271   (ALA   40  - GLU   51  <=> ASP  292  - GLU  303 )                          
 153: s001-A 5aa2-B    53 -  56 <=>  272 - 275   (GLY   53  - VAL   56  <=> SER  304  - GLN  307 )                          
 153: s001-A 5aa2-B    57 -  62 <=>  277 - 282   (SER   57  - LEU   62  <=> GLY  309  - THR  314 )                          
 153: s001-A 5aa2-B   125 - 135 <=>  283 - 293   (ARG  125  - LYS  135  <=> GLY  315  - ARG  325 )                          
 153: s001-A 5aa2-B   137 - 142 <=>  294 - 299   (ASN  137  - ALA  142  <=> THR  326  - GLY  331 )                          
 153: s001-A 5aa2-B   154 - 174 <=>  301 - 321   (GLU  154  - ARG  174  <=> SER  333  - ARG  353 )                          
 153: s001-A 5aa2-B   180 - 183 <=>  329 - 332   (GLU  180  - ASN  183  <=> LYS  361  - ASP  364 )                          
 153: s001-A 5aa2-B   184 - 193 <=>  334 - 343   (PHE  184  - GLY  193  <=> SER  366  - ILE  375 )                          
 153: s001-A 5aa2-B   197 - 200 <=>  391 - 394   (ASN  197  - ASN  200  <=> GLY  423  - THR  426 )                          
 153: s001-A 5aa2-B   201 - 217 <=>  397 - 413   (HIS  201  - ASN  217  <=> PHE  429  - GLN  445 )                          
 154: s001-A 5aa3-K    14 -  35 <=>  241 - 262   (CYS   14  - ILE   35  <=> HIS  283  - THR  304 )                          
 154: s001-A 5aa3-K    40 -  51 <=>  263 - 274   (ALA   40  - GLU   51  <=> ASP  305  - GLU  316 )                          
 154: s001-A 5aa3-K    53 -  56 <=>  275 - 278   (GLY   53  - VAL   56  <=> SER  317  - GLN  320 )                          
 154: s001-A 5aa3-K    57 -  62 <=>  280 - 285   (SER   57  - LEU   62  <=> GLY  322  - THR  327 )                          
 154: s001-A 5aa3-K   125 - 135 <=>  286 - 296   (ARG  125  - LYS  135  <=> GLY  328  - ARG  338 )                          
 154: s001-A 5aa3-K   137 - 142 <=>  297 - 302   (ASN  137  - ALA  142  <=> THR  339  - GLY  344 )                          
 154: s001-A 5aa3-K   154 - 174 <=>  304 - 324   (GLU  154  - ARG  174  <=> SER  346  - ARG  366 )                          
 154: s001-A 5aa3-K   180 - 183 <=>  332 - 335   (GLU  180  - ASN  183  <=> LYS  374  - ASP  377 )                          
 154: s001-A 5aa3-K   184 - 193 <=>  337 - 346   (PHE  184  - GLY  193  <=> SER  379  - ILE  388 )                          
 154: s001-A 5aa3-K   194 - 197 <=>  396 - 399   (ALA  194  - ASN  197  <=> GLU  438  - HIS  441 )                          
 154: s001-A 5aa3-K   201 - 218 <=>  400 - 417   (HIS  201  - GLN  218  <=> PHE  442  - PRO  459 )                          
 155: s001-A 5aa2-A    14 -  35 <=>  243 - 264   (CYS   14  - ILE   35  <=> HIS  270  - THR  291 )                          
 155: s001-A 5aa2-A    40 -  51 <=>  265 - 276   (ALA   40  - GLU   51  <=> ASP  292  - GLU  303 )                          
 155: s001-A 5aa2-A    53 -  56 <=>  277 - 280   (GLY   53  - VAL   56  <=> SER  304  - GLN  307 )                          
 155: s001-A 5aa2-A    57 -  62 <=>  282 - 287   (SER   57  - LEU   62  <=> GLY  309  - THR  314 )                          
 155: s001-A 5aa2-A   125 - 135 <=>  288 - 298   (ARG  125  - LYS  135  <=> GLY  315  - ARG  325 )                          
 155: s001-A 5aa2-A   137 - 142 <=>  299 - 304   (ASN  137  - ALA  142  <=> THR  326  - GLY  331 )                          
 155: s001-A 5aa2-A   154 - 174 <=>  306 - 326   (GLU  154  - ARG  174  <=> SER  333  - ARG  353 )                          
 155: s001-A 5aa2-A   180 - 183 <=>  334 - 337   (GLU  180  - ASN  183  <=> LYS  361  - ASP  364 )                          
 155: s001-A 5aa2-A   184 - 193 <=>  339 - 348   (PHE  184  - GLY  193  <=> SER  366  - ILE  375 )                          
 155: s001-A 5aa2-A   197 - 200 <=>  396 - 399   (ASN  197  - ASN  200  <=> GLY  423  - THR  426 )                          
 155: s001-A 5aa2-A   201 - 218 <=>  402 - 419   (HIS  201  - GLN  218  <=> PHE  429  - SER  446 )                          
 156: s001-A 3t36-B    12 -  15 <=>   14 -  17   (THR   12  - THR   15  <=> PRO   32  - ARG   35 )                          
 156: s001-A 3t36-B    21 -  35 <=>   20 -  34   (LYS   21  - ILE   35  <=> GLN   38  - VAL   52 )                          
 156: s001-A 3t36-B    40 -  52 <=>   35 -  47   (ALA   40  - SER   52  <=> ASP   53  - SER   65 )                          
 156: s001-A 3t36-B    54 -  57 <=>   48 -  51   (GLY   54  - SER   57  <=> GLY   66  - PRO   69 )                          
 156: s001-A 3t36-B    58 -  61 <=>   53 -  56   (LEU   58  - ASN   61  <=> ALA   71  - LYS   74 )                          
 156: s001-A 3t36-B   125 - 146 <=>   58 -  79   (ARG  125  - GLY  146  <=> ASN   76  - GLY   97 )                          
 156: s001-A 3t36-B   150 - 174 <=>   83 - 107   (LEU  150  - ARG  174  <=> GLU  101  - GLU  125 )                          
 156: s001-A 3t36-B   180 - 193 <=>  117 - 130   (GLU  180  - GLY  193  <=> PRO  135  - ASN  148 )                          
 156: s001-A 3t36-B   194 - 197 <=>  170 - 173   (ALA  194  - ASN  197  <=> GLN  188  - ARG  191 )                          
 156: s001-A 3t36-B   201 - 212 <=>  174 - 185   (HIS  201  - THR  212  <=> TYR  192  - MET  203 )                          
 157: s001-A 4hjy-A    12 -  15 <=>   12 -  15   (THR   12  - THR   15  <=> PRO   32  - ARG   35 )                          
 157: s001-A 4hjy-A    21 -  35 <=>   18 -  32   (LYS   21  - ILE   35  <=> GLN   38  - VAL   52 )                          
 157: s001-A 4hjy-A    40 -  52 <=>   33 -  45   (ALA   40  - SER   52  <=> ASP   53  - SER   65 )                          
 157: s001-A 4hjy-A    54 -  57 <=>   46 -  49   (GLY   54  - SER   57  <=> GLY   66  - PRO   69 )                          
 157: s001-A 4hjy-A    58 -  61 <=>   51 -  54   (LEU   58  - ASN   61  <=> ALA   71  - LYS   74 )                          
 157: s001-A 4hjy-A   125 - 146 <=>   56 -  77   (ARG  125  - GLY  146  <=> ASN   76  - GLY   97 )                          
 157: s001-A 4hjy-A   150 - 174 <=>   81 - 105   (LEU  150  - ARG  174  <=> GLU  101  - GLU  125 )                          
 157: s001-A 4hjy-A   180 - 183 <=>  114 - 117   (GLU  180  - ASN  183  <=> ASP  134  - VAL  137 )                          
 157: s001-A 4hjy-A   184 - 193 <=>  119 - 128   (PHE  184  - GLY  193  <=> GLN  139  - ASN  148 )                          
 157: s001-A 4hjy-A   194 - 197 <=>  168 - 171   (ALA  194  - ASN  197  <=> GLN  188  - ARG  191 )                          
 157: s001-A 4hjy-A   201 - 212 <=>  172 - 183   (HIS  201  - THR  212  <=> TYR  192  - MET  203 )                          
 158: s001-A 8gfi-A    16 -  19 <=>  325 - 328   (THR   16  - ALA   19  <=> GLN  343  - LEU  346 )                          
 158: s001-A 8gfi-A    21 -  27 <=>  349 - 355   (LYS   21  - GLN   27  <=> PRO  367  - LYS  373 )                          
 158: s001-A 8gfi-A    36 -  51 <=>  357 - 372   (GLU   36  - GLU   51  <=> TYR  375  - GLU  390 )                          
 158: s001-A 8gfi-A    53 -  56 <=>  373 - 376   (GLY   53  - VAL   56  <=> SER  391  - ILE  394 )                          
 158: s001-A 8gfi-A    57 -  61 <=>  378 - 382   (SER   57  - ASN   61  <=> THR  396  - VAL  400 )                          
 158: s001-A 8gfi-A   125 - 135 <=>  384 - 394   (ARG  125  - LYS  135  <=> TYR  402  - PHE  412 )                          
 158: s001-A 8gfi-A   137 - 142 <=>  395 - 400   (ASN  137  - ALA  142  <=> LEU  413  - GLY  418 )                          
 158: s001-A 8gfi-A   143 - 148 <=>  402 - 407   (GLU  143  - ASP  148  <=> LYS  420  - PRO  425 )                          
 158: s001-A 8gfi-A   151 - 171 <=>  409 - 429   (GLU  151  - TRP  171  <=> PHE  427  - ASN  447 )                          
 158: s001-A 8gfi-A   173 - 179 <=>  430 - 436   (ASN  173  - ALA  179  <=> TYR  448  - LYS  454 )                          
 158: s001-A 8gfi-A   183 - 193 <=>  437 - 447   (ASN  183  - GLY  193  <=> SER  455  - GLY  465 )                          
 158: s001-A 8gfi-A   197 - 200 <=>  478 - 481   (ASN  197  - ASN  200  <=> TYR  496  - SER  499 )                          
 158: s001-A 8gfi-A   201 - 217 <=>  484 - 500   (HIS  201  - ASN  217  <=> TYR  502  - ASN  518 )                          
 159: s001-A 8gff-A     6 -   9 <=>  345 - 348   (ASP    6  - ILE    9  <=> TYR  363  - MET  366 )                          
 159: s001-A 8gff-A    22 -  27 <=>  350 - 355   (TRP   22  - GLN   27  <=> TYR  368  - LYS  373 )                          
 159: s001-A 8gff-A    36 -  52 <=>  357 - 373   (GLU   36  - SER   52  <=> TYR  375  - SER  391 )                          
 159: s001-A 8gff-A    54 -  57 <=>  374 - 377   (GLY   54  - SER   57  <=> ARG  392  - PRO  395 )                          
 159: s001-A 8gff-A    58 -  61 <=>  379 - 382   (LEU   58  - ASN   61  <=> ALA  397  - VAL  400 )                          
 159: s001-A 8gff-A   125 - 135 <=>  384 - 394   (ARG  125  - LYS  135  <=> TYR  402  - PHE  412 )                          
 159: s001-A 8gff-A   137 - 142 <=>  395 - 400   (ASN  137  - ALA  142  <=> LEU  413  - GLY  418 )                          
 159: s001-A 8gff-A   143 - 148 <=>  402 - 407   (GLU  143  - ASP  148  <=> LYS  420  - PRO  425 )                          
 159: s001-A 8gff-A   151 - 171 <=>  409 - 429   (GLU  151  - TRP  171  <=> PHE  427  - ASN  447 )                          
 159: s001-A 8gff-A   173 - 179 <=>  430 - 436   (ASN  173  - ALA  179  <=> TYR  448  - LYS  454 )                          
 159: s001-A 8gff-A   183 - 193 <=>  437 - 447   (ASN  183  - GLY  193  <=> SER  455  - GLY  465 )                          
 159: s001-A 8gff-A   197 - 200 <=>  478 - 481   (ASN  197  - ASN  200  <=> TYR  496  - SER  499 )                          
 159: s001-A 8gff-A   201 - 217 <=>  484 - 500   (HIS  201  - ASN  217  <=> TYR  502  - ASN  518 )                          
 160: s001-A 5aa3-E    14 -  35 <=>  241 - 262   (CYS   14  - ILE   35  <=> HIS  283  - THR  304 )                          
 160: s001-A 5aa3-E    40 -  51 <=>  263 - 274   (ALA   40  - GLU   51  <=> ASP  305  - GLU  316 )                          
 160: s001-A 5aa3-E    53 -  56 <=>  275 - 278   (GLY   53  - VAL   56  <=> SER  317  - GLN  320 )                          
 160: s001-A 5aa3-E    57 -  62 <=>  280 - 285   (SER   57  - LEU   62  <=> GLY  322  - THR  327 )                          
 160: s001-A 5aa3-E   125 - 135 <=>  286 - 296   (ARG  125  - LYS  135  <=> GLY  328  - ARG  338 )                          
 160: s001-A 5aa3-E   137 - 142 <=>  297 - 302   (ASN  137  - ALA  142  <=> THR  339  - GLY  344 )                          
 160: s001-A 5aa3-E   154 - 174 <=>  304 - 324   (GLU  154  - ARG  174  <=> SER  346  - ARG  366 )                          
 160: s001-A 5aa3-E   180 - 183 <=>  332 - 335   (GLU  180  - ASN  183  <=> LYS  374  - ASP  377 )                          
 160: s001-A 5aa3-E   184 - 193 <=>  337 - 346   (PHE  184  - GLY  193  <=> SER  379  - ILE  388 )                          
 160: s001-A 5aa3-E   194 - 197 <=>  396 - 399   (ALA  194  - ASN  197  <=> GLU  438  - HIS  441 )                          
 160: s001-A 5aa3-E   201 - 219 <=>  400 - 418   (HIS  201  - GLY  219  <=> PHE  442  - GLN  460 )                          
 161: s001-A 5aa4-B    14 -  35 <=>  242 - 263   (CYS   14  - ILE   35  <=> HIS  283  - THR  304 )                          
 161: s001-A 5aa4-B    40 -  51 <=>  264 - 275   (ALA   40  - GLU   51  <=> ASP  305  - GLU  316 )                          
 161: s001-A 5aa4-B    53 -  56 <=>  276 - 279   (GLY   53  - VAL   56  <=> SER  317  - GLN  320 )                          
 161: s001-A 5aa4-B    57 -  62 <=>  281 - 286   (SER   57  - LEU   62  <=> GLY  322  - THR  327 )                          
 161: s001-A 5aa4-B   125 - 135 <=>  287 - 297   (ARG  125  - LYS  135  <=> GLY  328  - ARG  338 )                          
 161: s001-A 5aa4-B   137 - 142 <=>  298 - 303   (ASN  137  - ALA  142  <=> THR  339  - GLY  344 )                          
 161: s001-A 5aa4-B   154 - 174 <=>  305 - 325   (GLU  154  - ARG  174  <=> SER  346  - ARG  366 )                          
 161: s001-A 5aa4-B   180 - 183 <=>  333 - 336   (GLU  180  - ASN  183  <=> LYS  374  - ASP  377 )                          
 161: s001-A 5aa4-B   184 - 193 <=>  338 - 347   (PHE  184  - GLY  193  <=> SER  379  - ILE  388 )                          
 161: s001-A 5aa4-B   194 - 197 <=>  397 - 400   (ALA  194  - ASN  197  <=> GLU  438  - HIS  441 )                          
 161: s001-A 5aa4-B   201 - 217 <=>  401 - 417   (HIS  201  - ASN  217  <=> PHE  442  - GLN  458 )                          
 162: s001-A 5aa3-F    14 -  35 <=>  241 - 262   (CYS   14  - ILE   35  <=> HIS  283  - THR  304 )                          
 162: s001-A 5aa3-F    40 -  51 <=>  263 - 274   (ALA   40  - GLU   51  <=> ASP  305  - GLU  316 )                          
 162: s001-A 5aa3-F    53 -  56 <=>  275 - 278   (GLY   53  - VAL   56  <=> SER  317  - GLN  320 )                          
 162: s001-A 5aa3-F    57 -  62 <=>  280 - 285   (SER   57  - LEU   62  <=> GLY  322  - THR  327 )                          
 162: s001-A 5aa3-F   125 - 135 <=>  286 - 296   (ARG  125  - LYS  135  <=> GLY  328  - ARG  338 )                          
 162: s001-A 5aa3-F   137 - 142 <=>  297 - 302   (ASN  137  - ALA  142  <=> THR  339  - GLY  344 )                          
 162: s001-A 5aa3-F   154 - 174 <=>  304 - 324   (GLU  154  - ARG  174  <=> SER  346  - ARG  366 )                          
 162: s001-A 5aa3-F   180 - 183 <=>  332 - 335   (GLU  180  - ASN  183  <=> LYS  374  - ASP  377 )                          
 162: s001-A 5aa3-F   184 - 193 <=>  337 - 346   (PHE  184  - GLY  193  <=> SER  379  - ILE  388 )                          
 162: s001-A 5aa3-F   197 - 200 <=>  394 - 397   (ASN  197  - ASN  200  <=> GLY  436  - THR  439 )                          
 162: s001-A 5aa3-F   201 - 217 <=>  400 - 416   (HIS  201  - ASN  217  <=> PHE  442  - GLN  458 )                          
 163: s001-A 5a5x-A    14 -  35 <=>  246 - 267   (CYS   14  - ILE   35  <=> HIS  283  - THR  304 )                          
 163: s001-A 5a5x-A    40 -  51 <=>  268 - 279   (ALA   40  - GLU   51  <=> ASP  305  - GLU  316 )                          
 163: s001-A 5a5x-A    53 -  56 <=>  280 - 283   (GLY   53  - VAL   56  <=> SER  317  - GLN  320 )                          
 163: s001-A 5a5x-A    57 -  62 <=>  285 - 290   (SER   57  - LEU   62  <=> GLY  322  - THR  327 )                          
 163: s001-A 5a5x-A   125 - 135 <=>  291 - 301   (ARG  125  - LYS  135  <=> GLY  328  - ARG  338 )                          
 163: s001-A 5a5x-A   137 - 142 <=>  302 - 307   (ASN  137  - ALA  142  <=> THR  339  - GLY  344 )                          
 163: s001-A 5a5x-A   154 - 174 <=>  309 - 329   (GLU  154  - ARG  174  <=> SER  346  - ARG  366 )                          
 163: s001-A 5a5x-A   180 - 183 <=>  337 - 340   (GLU  180  - ASN  183  <=> LYS  374  - ASP  377 )                          
 163: s001-A 5a5x-A   184 - 193 <=>  342 - 351   (PHE  184  - GLY  193  <=> SER  379  - ILE  388 )                          
 163: s001-A 5a5x-A   197 - 200 <=>  399 - 402   (ASN  197  - ASN  200  <=> GLY  436  - THR  439 )                          
 163: s001-A 5a5x-A   201 - 216 <=>  405 - 420   (HIS  201  - ILE  216  <=> PHE  442  - THR  457 )                          
 164: s001-A 8gfg-A     6 -   9 <=>  344 - 347   (ASP    6  - ILE    9  <=> TYR  363  - MET  366 )                          
 164: s001-A 8gfg-A    22 -  27 <=>  349 - 354   (TRP   22  - GLN   27  <=> TYR  368  - LYS  373 )                          
 164: s001-A 8gfg-A    36 -  52 <=>  356 - 372   (GLU   36  - SER   52  <=> TYR  375  - SER  391 )                          
 164: s001-A 8gfg-A    54 -  57 <=>  373 - 376   (GLY   54  - SER   57  <=> ARG  392  - PRO  395 )                          
 164: s001-A 8gfg-A    58 -  61 <=>  378 - 381   (LEU   58  - ASN   61  <=> ALA  397  - VAL  400 )                          
 164: s001-A 8gfg-A   125 - 135 <=>  383 - 393   (ARG  125  - LYS  135  <=> TYR  402  - PHE  412 )                          
 164: s001-A 8gfg-A   137 - 142 <=>  394 - 399   (ASN  137  - ALA  142  <=> LEU  413  - GLY  418 )                          
 164: s001-A 8gfg-A   143 - 148 <=>  401 - 406   (GLU  143  - ASP  148  <=> LYS  420  - PRO  425 )                          
 164: s001-A 8gfg-A   151 - 171 <=>  408 - 428   (GLU  151  - TRP  171  <=> PHE  427  - ASN  447 )                          
 164: s001-A 8gfg-A   173 - 179 <=>  429 - 435   (ASN  173  - ALA  179  <=> TYR  448  - LYS  454 )                          
 164: s001-A 8gfg-A   183 - 193 <=>  436 - 446   (ASN  183  - GLY  193  <=> SER  455  - GLY  465 )                          
 164: s001-A 8gfg-A   197 - 200 <=>  477 - 480   (ASN  197  - ASN  200  <=> TYR  496  - SER  499 )                          
 164: s001-A 8gfg-A   201 - 217 <=>  483 - 499   (HIS  201  - ASN  217  <=> TYR  502  - ASN  518 )                          
 165: s001-A 5aa3-C    14 -  35 <=>  242 - 263   (CYS   14  - ILE   35  <=> HIS  283  - THR  304 )                          
 165: s001-A 5aa3-C    40 -  51 <=>  264 - 275   (ALA   40  - GLU   51  <=> ASP  305  - GLU  316 )                          
 165: s001-A 5aa3-C    53 -  56 <=>  276 - 279   (GLY   53  - VAL   56  <=> SER  317  - GLN  320 )                          
 165: s001-A 5aa3-C    57 -  62 <=>  281 - 286   (SER   57  - LEU   62  <=> GLY  322  - THR  327 )                          
 165: s001-A 5aa3-C   125 - 135 <=>  287 - 297   (ARG  125  - LYS  135  <=> GLY  328  - ARG  338 )                          
 165: s001-A 5aa3-C   137 - 142 <=>  298 - 303   (ASN  137  - ALA  142  <=> THR  339  - GLY  344 )                          
 165: s001-A 5aa3-C   154 - 174 <=>  305 - 325   (GLU  154  - ARG  174  <=> SER  346  - ARG  366 )                          
 165: s001-A 5aa3-C   180 - 183 <=>  333 - 336   (GLU  180  - ASN  183  <=> LYS  374  - ASP  377 )                          
 165: s001-A 5aa3-C   184 - 193 <=>  338 - 347   (PHE  184  - GLY  193  <=> SER  379  - ILE  388 )                          
 165: s001-A 5aa3-C   194 - 197 <=>  397 - 400   (ALA  194  - ASN  197  <=> GLU  438  - HIS  441 )                          
 165: s001-A 5aa3-C   201 - 218 <=>  401 - 418   (HIS  201  - GLN  218  <=> PHE  442  - PRO  459 )                          
 166: s001-A 4hjv-B    12 -  15 <=>   14 -  17   (THR   12  - THR   15  <=> PRO   32  - ARG   35 )                          
 166: s001-A 4hjv-B    21 -  35 <=>   20 -  34   (LYS   21  - ILE   35  <=> GLN   38  - VAL   52 )                          
 166: s001-A 4hjv-B    40 -  52 <=>   35 -  47   (ALA   40  - SER   52  <=> ASP   53  - SER   65 )                          
 166: s001-A 4hjv-B    54 -  57 <=>   48 -  51   (GLY   54  - SER   57  <=> GLY   66  - PRO   69 )                          
 166: s001-A 4hjv-B    58 -  61 <=>   53 -  56   (LEU   58  - ASN   61  <=> ALA   71  - LYS   74 )                          
 166: s001-A 4hjv-B   125 - 146 <=>   58 -  79   (ARG  125  - GLY  146  <=> ASN   76  - GLY   97 )                          
 166: s001-A 4hjv-B   152 - 174 <=>   85 - 107   (LYS  152  - ARG  174  <=> THR  103  - GLU  125 )                          
 166: s001-A 4hjv-B   180 - 183 <=>  116 - 119   (GLU  180  - ASN  183  <=> ASP  134  - VAL  137 )                          
 166: s001-A 4hjv-B   184 - 193 <=>  121 - 130   (PHE  184  - GLY  193  <=> GLN  139  - ASN  148 )                          
 166: s001-A 4hjv-B   194 - 197 <=>  170 - 173   (ALA  194  - ASN  197  <=> GLN  188  - ARG  191 )                          
 166: s001-A 4hjv-B   201 - 212 <=>  174 - 185   (HIS  201  - THR  212  <=> TYR  192  - MET  203 )                          
 167: s001-A 4hjv-E    12 -  15 <=>   14 -  17   (THR   12  - THR   15  <=> PRO   32  - ARG   35 )                          
 167: s001-A 4hjv-E    21 -  35 <=>   20 -  34   (LYS   21  - ILE   35  <=> GLN   38  - VAL   52 )                          
 167: s001-A 4hjv-E    40 -  52 <=>   35 -  47   (ALA   40  - SER   52  <=> ASP   53  - SER   65 )                          
 167: s001-A 4hjv-E    54 -  57 <=>   48 -  51   (GLY   54  - SER   57  <=> GLY   66  - PRO   69 )                          
 167: s001-A 4hjv-E    58 -  61 <=>   53 -  56   (LEU   58  - ASN   61  <=> ALA   71  - LYS   74 )                          
 167: s001-A 4hjv-E   125 - 146 <=>   58 -  79   (ARG  125  - GLY  146  <=> ASN   76  - GLY   97 )                          
 167: s001-A 4hjv-E   150 - 174 <=>   83 - 107   (LEU  150  - ARG  174  <=> GLU  101  - GLU  125 )                          
 167: s001-A 4hjv-E   180 - 183 <=>  116 - 119   (GLU  180  - ASN  183  <=> ASP  134  - VAL  137 )                          
 167: s001-A 4hjv-E   184 - 193 <=>  121 - 130   (PHE  184  - GLY  193  <=> GLN  139  - ASN  148 )                          
 167: s001-A 4hjv-E   194 - 197 <=>  170 - 173   (ALA  194  - ASN  197  <=> GLN  188  - ARG  191 )                          
 167: s001-A 4hjv-E   201 - 212 <=>  174 - 185   (HIS  201  - THR  212  <=> TYR  192  - MET  203 )                          
 168: s001-A 6gi3-B    12 -  15 <=>   14 -  17   (THR   12  - THR   15  <=> PRO   32  - ARG   35 )                          
 168: s001-A 6gi3-B    21 -  35 <=>   20 -  34   (LYS   21  - ILE   35  <=> GLN   38  - VAL   52 )                          
 168: s001-A 6gi3-B    40 -  51 <=>   35 -  46   (ALA   40  - GLU   51  <=> ASP   53  - GLU   64 )                          
 168: s001-A 6gi3-B    53 -  56 <=>   47 -  50   (GLY   53  - VAL   56  <=> SER   65  - ASN   68 )                          
 168: s001-A 6gi3-B    57 -  61 <=>   52 -  56   (SER   57  - ASN   61  <=> ASN   70  - LYS   74 )                          
 168: s001-A 6gi3-B   125 - 146 <=>   58 -  79   (ARG  125  - GLY  146  <=> ASN   76  - GLY   97 )                          
 168: s001-A 6gi3-B   152 - 174 <=>   85 - 107   (LYS  152  - ARG  174  <=> THR  103  - GLU  125 )                          
 168: s001-A 6gi3-B   180 - 183 <=>  116 - 119   (GLU  180  - ASN  183  <=> ASP  134  - VAL  137 )                          
 168: s001-A 6gi3-B   184 - 193 <=>  121 - 130   (PHE  184  - GLY  193  <=> GLN  139  - ASN  148 )                          
 168: s001-A 6gi3-B   194 - 197 <=>  170 - 173   (ALA  194  - ASN  197  <=> GLN  188  - ARG  191 )                          
 168: s001-A 6gi3-B   201 - 212 <=>  174 - 185   (HIS  201  - THR  212  <=> TYR  192  - MET  203 )                          
 168: s001-A 6gi3-B   214 - 218 <=>  186 - 190   (ALA  214  - GLN  218  <=> LEU  204  - HIS  208 )                          
 169: s001-A 3t36-D    12 -  15 <=>   13 -  16   (THR   12  - THR   15  <=> PRO   32  - ARG   35 )                          
 169: s001-A 3t36-D    21 -  35 <=>   19 -  33   (LYS   21  - ILE   35  <=> GLN   38  - VAL   52 )                          
 169: s001-A 3t36-D    40 -  52 <=>   34 -  46   (ALA   40  - SER   52  <=> ASP   53  - SER   65 )                          
 169: s001-A 3t36-D    54 -  57 <=>   47 -  50   (GLY   54  - SER   57  <=> GLY   66  - PRO   69 )                          
 169: s001-A 3t36-D    58 -  61 <=>   52 -  55   (LEU   58  - ASN   61  <=> ALA   71  - LYS   74 )                          
 169: s001-A 3t36-D   125 - 146 <=>   57 -  78   (ARG  125  - GLY  146  <=> ASN   76  - GLY   97 )                          
 169: s001-A 3t36-D   150 - 174 <=>   82 - 106   (LEU  150  - ARG  174  <=> GLU  101  - GLU  125 )                          
 169: s001-A 3t36-D   180 - 183 <=>  115 - 118   (GLU  180  - ASN  183  <=> ASP  134  - VAL  137 )                          
 169: s001-A 3t36-D   184 - 193 <=>  120 - 129   (PHE  184  - GLY  193  <=> GLN  139  - ASN  148 )                          
 169: s001-A 3t36-D   194 - 197 <=>  169 - 172   (ALA  194  - ASN  197  <=> GLN  188  - ARG  191 )                          
 169: s001-A 3t36-D   201 - 212 <=>  173 - 184   (HIS  201  - THR  212  <=> TYR  192  - MET  203 )                          
 170: s001-A 4luq-B    13 -  16 <=>  202 - 205   (GLY   13  - THR   16  <=> GLN  201  - THR  204 )                          
 170: s001-A 4luq-B    18 -  21 <=>  207 - 210   (ARG   18  - LYS   21  <=> VAL  206  - PRO  209 )                          
 170: s001-A 4luq-B    22 -  35 <=>  226 - 239   (TRP   22  - ILE   35  <=> ARG  225  - LEU  238 )                          
 170: s001-A 4luq-B    40 -  53 <=>  240 - 253   (ALA   40  - GLY   53  <=> THR  239  - ARG  252 )                          
 170: s001-A 4luq-B    59 -  62 <=>  259 - 262   (VAL   59  - LEU   62  <=> GLU  258  - LYS  261 )                          
 170: s001-A 4luq-B   103 - 106 <=>  268 - 271   (ALA  103  - VAL  106  <=> VAL  267  - LYS  270 )                          
 170: s001-A 4luq-B   122 - 135 <=>  272 - 285   (TRP  122  - LYS  135  <=> SER  271  - SER  284 )                          
 170: s001-A 4luq-B   137 - 142 <=>  286 - 291   (ASN  137  - ALA  142  <=> THR  285  - GLU  290 )                          
 170: s001-A 4luq-B   144 - 147 <=>  294 - 297   (ASP  144  - MET  147  <=> THR  293  - LEU  296 )                          
 170: s001-A 4luq-B   150 - 153 <=>  307 - 310   (LEU  150  - PRO  153  <=> ARG  306  - VAL  309 )                          
 170: s001-A 4luq-B   154 - 174 <=>  312 - 332   (GLU  154  - ARG  174  <=> THR  311  - ALA  331 )                          
 170: s001-A 4luq-B   180 - 183 <=>  365 - 368   (GLU  180  - ASN  183  <=> TRP  364  - ASP  367 )                          
 170: s001-A 4luq-B   184 - 193 <=>  370 - 379   (PHE  184  - GLY  193  <=> VAL  369  - SER  378 )                          
 170: s001-A 4luq-B   194 - 197 <=>  386 - 389   (ALA  194  - ASN  197  <=> LEU  385  - GLY  388 )                          
 170: s001-A 4luq-B   201 - 216 <=>  390 - 405   (HIS  201  - ILE  216  <=> TRP  389  - GLY  404 )                          
 171: s001-A 1sly-A     6 -   9 <=>  449 - 452   (ASP    6  - ILE    9  <=> PHE  449  - ALA  452 )                          
 171: s001-A 1sly-A    22 -  35 <=>  453 - 466   (TRP   22  - ILE   35  <=> TYR  453  - ILE  466 )                          
 171: s001-A 1sly-A    40 -  52 <=>  467 - 479   (ALA   40  - SER   52  <=> PRO  467  - SER  479 )                          
 171: s001-A 1sly-A    54 -  57 <=>  480 - 483   (GLY   54  - SER   57  <=> ALA  480  - PRO  483 )                          
 171: s001-A 1sly-A    58 -  62 <=>  485 - 489   (LEU   58  - LEU   62  <=> VAL  485  - VAL  489 )                          
 171: s001-A 1sly-A   125 - 135 <=>  490 - 500   (ARG  125  - LYS  135  <=> GLY  490  - GLY  500 )                          
 171: s001-A 1sly-A   137 - 143 <=>  501 - 507   (ASN  137  - GLU  143  <=> THR  501  - LYS  507 )                          
 171: s001-A 1sly-A   144 - 149 <=>  509 - 514   (ASP  144  - VAL  149  <=> PHE  509  - TYR  514 )                          
 171: s001-A 1sly-A   151 - 173 <=>  515 - 537   (GLU  151  - ASN  173  <=> SER  515  - VAL  537 )                          
 171: s001-A 1sly-A   175 - 178 <=>  538 - 541   (CYS  175  - MET  178  <=> TYR  538  - PHE  541 )                          
 171: s001-A 1sly-A   181 - 193 <=>  542 - 554   (SER  181  - GLY  193  <=> GLY  542  - ALA  554 )                          
 171: s001-A 1sly-A   197 - 200 <=>  581 - 584   (ASN  197  - ASN  200  <=> PHE  581  - THR  584 )                          
 171: s001-A 1sly-A   201 - 219 <=>  587 - 605   (HIS  201  - GLY  219  <=> TYR  587  - LYS  605 )                          
 172: s001-A 5aa3-B    14 -  35 <=>  242 - 263   (CYS   14  - ILE   35  <=> HIS  283  - THR  304 )                          
 172: s001-A 5aa3-B    40 -  51 <=>  264 - 275   (ALA   40  - GLU   51  <=> ASP  305  - GLU  316 )                          
 172: s001-A 5aa3-B    53 -  56 <=>  276 - 279   (GLY   53  - VAL   56  <=> SER  317  - GLN  320 )                          
 172: s001-A 5aa3-B    57 -  62 <=>  281 - 286   (SER   57  - LEU   62  <=> GLY  322  - THR  327 )                          
 172: s001-A 5aa3-B   125 - 135 <=>  287 - 297   (ARG  125  - LYS  135  <=> GLY  328  - ARG  338 )                          
 172: s001-A 5aa3-B   137 - 142 <=>  298 - 303   (ASN  137  - ALA  142  <=> THR  339  - GLY  344 )                          
 172: s001-A 5aa3-B   154 - 174 <=>  305 - 325   (GLU  154  - ARG  174  <=> SER  346  - ARG  366 )                          
 172: s001-A 5aa3-B   180 - 183 <=>  333 - 336   (GLU  180  - ASN  183  <=> LYS  374  - ASP  377 )                          
 172: s001-A 5aa3-B   184 - 193 <=>  338 - 347   (PHE  184  - GLY  193  <=> SER  379  - ILE  388 )                          
 172: s001-A 5aa3-B   194 - 197 <=>  397 - 400   (ALA  194  - ASN  197  <=> GLU  438  - HIS  441 )                          
 172: s001-A 5aa3-B   201 - 217 <=>  401 - 417   (HIS  201  - ASN  217  <=> PHE  442  - GLN  458 )                          
 173: s001-A 4hjv-D    12 -  15 <=>   11 -  14   (THR   12  - THR   15  <=> PRO   32  - ARG   35 )                          
 173: s001-A 4hjv-D    21 -  35 <=>   17 -  31   (LYS   21  - ILE   35  <=> GLN   38  - VAL   52 )                          
 173: s001-A 4hjv-D    40 -  52 <=>   32 -  44   (ALA   40  - SER   52  <=> ASP   53  - SER   65 )                          
 173: s001-A 4hjv-D    54 -  57 <=>   45 -  48   (GLY   54  - SER   57  <=> GLY   66  - PRO   69 )                          
 173: s001-A 4hjv-D    58 -  61 <=>   50 -  53   (LEU   58  - ASN   61  <=> ALA   71  - LYS   74 )                          
 173: s001-A 4hjv-D   125 - 146 <=>   55 -  76   (ARG  125  - GLY  146  <=> ASN   76  - GLY   97 )                          
 173: s001-A 4hjv-D   150 - 174 <=>   80 - 104   (LEU  150  - ARG  174  <=> GLU  101  - GLU  125 )                          
 173: s001-A 4hjv-D   180 - 193 <=>  114 - 127   (GLU  180  - GLY  193  <=> PRO  135  - ASN  148 )                          
 173: s001-A 4hjv-D   194 - 197 <=>  167 - 170   (ALA  194  - ASN  197  <=> GLN  188  - ARG  191 )                          
 173: s001-A 4hjv-D   201 - 212 <=>  171 - 182   (HIS  201  - THR  212  <=> TYR  192  - MET  203 )                          
 174: s001-A 4hjz-B    12 -  15 <=>   12 -  15   (THR   12  - THR   15  <=> PRO   32  - ARG   35 )                          
 174: s001-A 4hjz-B    21 -  35 <=>   18 -  32   (LYS   21  - ILE   35  <=> GLN   38  - VAL   52 )                          
 174: s001-A 4hjz-B    40 -  52 <=>   33 -  45   (ALA   40  - SER   52  <=> ASP   53  - SER   65 )                          
 174: s001-A 4hjz-B    54 -  57 <=>   46 -  49   (GLY   54  - SER   57  <=> GLY   66  - PRO   69 )                          
 174: s001-A 4hjz-B    58 -  61 <=>   51 -  54   (LEU   58  - ASN   61  <=> ALA   71  - LYS   74 )                          
 174: s001-A 4hjz-B   125 - 146 <=>   56 -  77   (ARG  125  - GLY  146  <=> ASN   76  - GLY   97 )                          
 174: s001-A 4hjz-B   150 - 174 <=>   81 - 105   (LEU  150  - ARG  174  <=> GLU  101  - GLU  125 )                          
 174: s001-A 4hjz-B   180 - 183 <=>  114 - 117   (GLU  180  - ASN  183  <=> ASP  134  - VAL  137 )                          
 174: s001-A 4hjz-B   184 - 193 <=>  119 - 128   (PHE  184  - GLY  193  <=> GLN  139  - ASN  148 )                          
 174: s001-A 4hjz-B   194 - 197 <=>  168 - 171   (ALA  194  - ASN  197  <=> GLN  188  - ARG  191 )                          
 174: s001-A 4hjz-B   201 - 212 <=>  172 - 183   (HIS  201  - THR  212  <=> TYR  192  - MET  203 )                          
 175: s001-A 4hjz-A    12 -  15 <=>   12 -  15   (THR   12  - THR   15  <=> PRO   32  - ARG   35 )                          
 175: s001-A 4hjz-A    21 -  35 <=>   18 -  32   (LYS   21  - ILE   35  <=> GLN   38  - VAL   52 )                          
 175: s001-A 4hjz-A    40 -  51 <=>   33 -  44   (ALA   40  - GLU   51  <=> ASP   53  - GLN   64 )                          
 175: s001-A 4hjz-A    53 -  56 <=>   45 -  48   (GLY   53  - VAL   56  <=> SER   65  - ASN   68 )                          
 175: s001-A 4hjz-A    57 -  61 <=>   50 -  54   (SER   57  - ASN   61  <=> ASN   70  - LYS   74 )                          
 175: s001-A 4hjz-A   125 - 146 <=>   56 -  77   (ARG  125  - GLY  146  <=> ASN   76  - GLY   97 )                          
 175: s001-A 4hjz-A   150 - 174 <=>   81 - 105   (LEU  150  - ARG  174  <=> GLU  101  - GLU  125 )                          
 175: s001-A 4hjz-A   180 - 183 <=>  114 - 117   (GLU  180  - ASN  183  <=> ASP  134  - VAL  137 )                          
 175: s001-A 4hjz-A   184 - 193 <=>  119 - 128   (PHE  184  - GLY  193  <=> GLN  139  - ASN  148 )                          
 175: s001-A 4hjz-A   194 - 197 <=>  167 - 170   (ALA  194  - ASN  197  <=> GLN  188  - ARG  191 )                          
 175: s001-A 4hjz-A   201 - 212 <=>  171 - 182   (HIS  201  - THR  212  <=> TYR  192  - MET  203 )                          
 176: s001-A 3t36-A    12 -  15 <=>   12 -  15   (THR   12  - THR   15  <=> PRO   32  - ARG   35 )                          
 176: s001-A 3t36-A    21 -  35 <=>   18 -  32   (LYS   21  - ILE   35  <=> GLN   38  - VAL   52 )                          
 176: s001-A 3t36-A    40 -  52 <=>   33 -  45   (ALA   40  - SER   52  <=> ASP   53  - SER   65 )                          
 176: s001-A 3t36-A    54 -  57 <=>   46 -  49   (GLY   54  - SER   57  <=> GLY   66  - PRO   69 )                          
 176: s001-A 3t36-A    58 -  61 <=>   51 -  54   (LEU   58  - ASN   61  <=> ALA   71  - LYS   74 )                          
 176: s001-A 3t36-A   125 - 146 <=>   56 -  77   (ARG  125  - GLY  146  <=> ASN   76  - GLY   97 )                          
 176: s001-A 3t36-A   150 - 174 <=>   81 - 105   (LEU  150  - ARG  174  <=> GLU  101  - GLU  125 )                          
 176: s001-A 3t36-A   180 - 183 <=>  114 - 117   (GLU  180  - ASN  183  <=> ASP  134  - VAL  137 )                          
 176: s001-A 3t36-A   184 - 193 <=>  119 - 128   (PHE  184  - GLY  193  <=> GLN  139  - ASN  148 )                          
 176: s001-A 3t36-A   194 - 197 <=>  168 - 171   (ALA  194  - ASN  197  <=> GLN  188  - ARG  191 )                          
 176: s001-A 3t36-A   201 - 212 <=>  172 - 183   (HIS  201  - THR  212  <=> TYR  192  - MET  203 )                          
 177: s001-A 5aa2-C    14 -  35 <=>  243 - 264   (CYS   14  - ILE   35  <=> HIS  270  - THR  291 )                          
 177: s001-A 5aa2-C    40 -  51 <=>  265 - 276   (ALA   40  - GLU   51  <=> ASP  292  - GLU  303 )                          
 177: s001-A 5aa2-C    53 -  56 <=>  277 - 280   (GLY   53  - VAL   56  <=> SER  304  - GLN  307 )                          
 177: s001-A 5aa2-C    57 -  62 <=>  282 - 287   (SER   57  - LEU   62  <=> GLY  309  - THR  314 )                          
 177: s001-A 5aa2-C   125 - 135 <=>  288 - 298   (ARG  125  - LYS  135  <=> GLY  315  - ARG  325 )                          
 177: s001-A 5aa2-C   137 - 142 <=>  299 - 304   (ASN  137  - ALA  142  <=> THR  326  - GLY  331 )                          
 177: s001-A 5aa2-C   154 - 174 <=>  306 - 326   (GLU  154  - ARG  174  <=> SER  333  - ARG  353 )                          
 177: s001-A 5aa2-C   180 - 183 <=>  334 - 337   (GLU  180  - ASN  183  <=> LYS  361  - ASP  364 )                          
 177: s001-A 5aa2-C   184 - 193 <=>  339 - 348   (PHE  184  - GLY  193  <=> SER  366  - ILE  375 )                          
 177: s001-A 5aa2-C   197 - 200 <=>  396 - 399   (ASN  197  - ASN  200  <=> GLY  423  - THR  426 )                          
 177: s001-A 5aa2-C   201 - 213 <=>  402 - 414   (HIS  201  - ILE  213  <=> PHE  429  - THR  441 )                          
 177: s001-A 5aa2-C   215 - 218 <=>  415 - 418   (ALA  215  - GLN  218  <=> TRP  442  - GLN  445 )                          
 178: s001-A 3t36-C    12 -  15 <=>   14 -  17   (THR   12  - THR   15  <=> PRO   32  - ARG   35 )                          
 178: s001-A 3t36-C    21 -  35 <=>   20 -  34   (LYS   21  - ILE   35  <=> GLN   38  - VAL   52 )                          
 178: s001-A 3t36-C    40 -  51 <=>   35 -  46   (ALA   40  - GLU   51  <=> ASP   53  - GLU   64 )                          
 178: s001-A 3t36-C    53 -  56 <=>   47 -  50   (GLY   53  - VAL   56  <=> SER   65  - ASN   68 )                          
 178: s001-A 3t36-C    57 -  61 <=>   52 -  56   (SER   57  - ASN   61  <=> ASN   70  - LYS   74 )                          
 178: s001-A 3t36-C   125 - 146 <=>   58 -  79   (ARG  125  - GLY  146  <=> ASN   76  - GLY   97 )                          
 178: s001-A 3t36-C   150 - 174 <=>   83 - 107   (LEU  150  - ARG  174  <=> GLU  101  - GLU  125 )                          
 178: s001-A 3t36-C   180 - 183 <=>  116 - 119   (GLU  180  - ASN  183  <=> ASP  134  - VAL  137 )                          
 178: s001-A 3t36-C   184 - 193 <=>  121 - 130   (PHE  184  - GLY  193  <=> GLN  139  - ASN  148 )                          
 178: s001-A 3t36-C   194 - 197 <=>  170 - 173   (ALA  194  - ASN  197  <=> GLN  188  - ARG  191 )                          
 178: s001-A 3t36-C   201 - 212 <=>  174 - 185   (HIS  201  - THR  212  <=> TYR  192  - MET  203 )                          
 179: s001-A 4hjv-A    12 -  15 <=>   13 -  16   (THR   12  - THR   15  <=> PRO   32  - ARG   35 )                          
 179: s001-A 4hjv-A    21 -  35 <=>   19 -  33   (LYS   21  - ILE   35  <=> GLN   38  - VAL   52 )                          
 179: s001-A 4hjv-A    40 -  52 <=>   34 -  46   (ALA   40  - SER   52  <=> ASP   53  - SER   65 )                          
 179: s001-A 4hjv-A    54 -  57 <=>   47 -  50   (GLY   54  - SER   57  <=> GLY   66  - PRO   69 )                          
 179: s001-A 4hjv-A    58 -  61 <=>   52 -  55   (LEU   58  - ASN   61  <=> ALA   71  - LYS   74 )                          
 179: s001-A 4hjv-A   125 - 146 <=>   57 -  78   (ARG  125  - GLY  146  <=> ASN   76  - GLY   97 )                          
 179: s001-A 4hjv-A   150 - 153 <=>   81 -  84   (LEU  150  - PRO  153  <=> GLY  100  - THR  103 )                          
 179: s001-A 4hjv-A   154 - 174 <=>   86 - 106   (GLU  154  - ARG  174  <=> SER  105  - GLU  125 )                          
 179: s001-A 4hjv-A   180 - 183 <=>  115 - 118   (GLU  180  - ASN  183  <=> ASP  134  - VAL  137 )                          
 179: s001-A 4hjv-A   184 - 193 <=>  120 - 129   (PHE  184  - GLY  193  <=> GLN  139  - ASN  148 )                          
 179: s001-A 4hjv-A   194 - 197 <=>  169 - 172   (ALA  194  - ASN  197  <=> GLN  188  - ARG  191 )                          
 179: s001-A 4hjv-A   201 - 212 <=>  173 - 184   (HIS  201  - THR  212  <=> TYR  192  - MET  203 )                          
 180: s001-A 8yxk-A     1 -   4 <=>    3 -   6   (MET    1  - THR    4  <=> GLU  361  - ASP  364 )                          
 180: s001-A 8yxk-A     5 -  10 <=>    8 -  13   (LYS    5  - THR   10  <=> ILE  366  - LYS  371 )                          
 180: s001-A 8yxk-A    13 -  20 <=>   14 -  21   (GLY   13  - ILE   20  <=> VAL  372  - ASN  379 )                          
 180: s001-A 8yxk-A    22 -  35 <=>   22 -  35   (TRP   22  - ILE   35  <=> THR  380  - VAL  393 )                          
 180: s001-A 8yxk-A    40 -  56 <=>   36 -  52   (ALA   40  - VAL   56  <=> ASN  394  - SER  410 )                          
 180: s001-A 8yxk-A    57 -  60 <=>   55 -  58   (SER   57  - GLU   60  <=> LEU  413  - ASN  416 )                          
 180: s001-A 8yxk-A   127 - 134 <=>   60 -  67   (ARG  127  - GLY  134  <=> ASN  418  - GLY  425 )                          
 180: s001-A 8yxk-A   155 - 175 <=>   69 -  89   (LEU  155  - CYS  175  <=> SER  427  - ILE  447 )                          
 180: s001-A 8yxk-A   177 - 180 <=>   92 -  95   (PRO  177  - GLU  180  <=> GLY  450  - THR  453 )                          
 180: s001-A 8yxk-A   184 - 194 <=>   96 - 106   (PHE  184  - ALA  194  <=> LEU  454  - LEU  464 )                          
 180: s001-A 8yxk-A   197 - 215 <=>  111 - 129   (ASN  197  - ALA  215  <=> LEU  469  - ASN  487 )                          
 181: s001-A 4p11-A    14 -  35 <=>  252 - 273   (CYS   14  - ILE   35  <=> HIS  283  - THR  304 )                          
 181: s001-A 4p11-A    40 -  51 <=>  274 - 285   (ALA   40  - GLU   51  <=> ASP  305  - GLU  316 )                          
 181: s001-A 4p11-A    53 -  56 <=>  286 - 289   (GLY   53  - VAL   56  <=> SER  317  - GLN  320 )                          
 181: s001-A 4p11-A    57 -  62 <=>  291 - 296   (SER   57  - LEU   62  <=> GLY  322  - THR  327 )                          
 181: s001-A 4p11-A   125 - 134 <=>  297 - 306   (ARG  125  - GLY  134  <=> GLY  328  - ASN  337 )                          
 181: s001-A 4p11-A   136 - 142 <=>  307 - 313   (SER  136  - ALA  142  <=> ARG  338  - GLY  344 )                          
 181: s001-A 4p11-A   154 - 174 <=>  315 - 335   (GLU  154  - ARG  174  <=> SER  346  - ARG  366 )                          
 181: s001-A 4p11-A   180 - 183 <=>  343 - 346   (GLU  180  - ASN  183  <=> LYS  374  - ASP  377 )                          
 181: s001-A 4p11-A   184 - 193 <=>  348 - 357   (PHE  184  - GLY  193  <=> SER  379  - ILE  388 )                          
 181: s001-A 4p11-A   197 - 200 <=>  405 - 408   (ASN  197  - ASN  200  <=> GLY  436  - THR  439 )                          
 181: s001-A 4p11-A   201 - 214 <=>  411 - 424   (HIS  201  - ALA  214  <=> PHE  442  - TRP  455 )                          
 181: s001-A 4p11-A   217 - 220 <=>  425 - 428   (ASN  217  - SER  220  <=> VAL  456  - PRO  459 )                          
 182: s001-A 8yxk-B     1 -   4 <=>    3 -   6   (MET    1  - THR    4  <=> GLU  361  - ASP  364 )                          
 182: s001-A 8yxk-B     5 -  10 <=>    8 -  13   (LYS    5  - THR   10  <=> ILE  366  - LYS  371 )                          
 182: s001-A 8yxk-B    13 -  20 <=>   14 -  21   (GLY   13  - ILE   20  <=> VAL  372  - ASN  379 )                          
 182: s001-A 8yxk-B    22 -  35 <=>   22 -  35   (TRP   22  - ILE   35  <=> THR  380  - VAL  393 )                          
 182: s001-A 8yxk-B    40 -  56 <=>   36 -  52   (ALA   40  - VAL   56  <=> ASN  394  - SER  410 )                          
 182: s001-A 8yxk-B    57 -  60 <=>   55 -  58   (SER   57  - GLU   60  <=> LEU  413  - ASN  416 )                          
 182: s001-A 8yxk-B   127 - 134 <=>   60 -  67   (ARG  127  - GLY  134  <=> ASN  418  - GLY  425 )                          
 182: s001-A 8yxk-B   155 - 172 <=>   69 -  86   (LEU  155  - ARG  172  <=> SER  427  - ARG  444 )                          
 182: s001-A 8yxk-B   174 - 177 <=>   87 -  90   (ARG  174  - PRO  177  <=> ASN  445  - HIS  448 )                          
 182: s001-A 8yxk-B   182 - 194 <=>   94 - 106   (ASN  182  - ALA  194  <=> LYS  452  - LEU  464 )                          
 182: s001-A 8yxk-B   197 - 215 <=>  111 - 129   (ASN  197  - ALA  215  <=> LEU  469  - ASN  487 )                          
 183: s001-A 6fcr-A     6 -   9 <=>  445 - 448   (ASP    6  - ILE    9  <=> PHE  474  - ALA  477 )                          
 183: s001-A 6fcr-A    22 -  35 <=>  449 - 462   (TRP   22  - ILE   35  <=> HIS  478  - LEU  491 )                          
 183: s001-A 6fcr-A    40 -  52 <=>  463 - 475   (ALA   40  - SER   52  <=> HIS  492  - SER  504 )                          
 183: s001-A 6fcr-A    54 -  57 <=>  476 - 479   (GLY   54  - SER   57  <=> ALA  505  - SER  508 )                          
 183: s001-A 6fcr-A    58 -  62 <=>  481 - 485   (LEU   58  - LEU   62  <=> ALA  510  - VAL  514 )                          
 183: s001-A 6fcr-A   125 - 135 <=>  486 - 496   (ARG  125  - LYS  135  <=> GLY  515  - GLY  525 )                          
 183: s001-A 6fcr-A   137 - 149 <=>  497 - 509   (ASN  137  - VAL  149  <=> THR  526  - LEU  538 )                          
 183: s001-A 6fcr-A   151 - 173 <=>  510 - 532   (GLU  151  - ASN  173  <=> ALA  539  - VAL  561 )                          
 183: s001-A 6fcr-A   175 - 178 <=>  533 - 536   (CYS  175  - MET  178  <=> HIS  562  - PHE  565 )                          
 183: s001-A 6fcr-A   181 - 193 <=>  537 - 549   (SER  181  - GLY  193  <=> ASN  566  - ALA  578 )                          
 183: s001-A 6fcr-A   197 - 200 <=>  575 - 578   (ASN  197  - ASN  200  <=> PHE  604  - THR  607 )                          
 183: s001-A 6fcr-A   201 - 217 <=>  581 - 597   (HIS  201  - ASN  217  <=> TYR  610  - ASN  626 )                          
 184: s001-A 5aa3-D    14 -  35 <=>  241 - 262   (CYS   14  - ILE   35  <=> HIS  283  - THR  304 )                          
 184: s001-A 5aa3-D    40 -  51 <=>  263 - 274   (ALA   40  - GLU   51  <=> ASP  305  - GLU  316 )                          
 184: s001-A 5aa3-D    53 -  56 <=>  275 - 278   (GLY   53  - VAL   56  <=> SER  317  - GLN  320 )                          
 184: s001-A 5aa3-D    57 -  62 <=>  280 - 285   (SER   57  - LEU   62  <=> GLY  322  - THR  327 )                          
 184: s001-A 5aa3-D   125 - 135 <=>  286 - 296   (ARG  125  - LYS  135  <=> GLY  328  - ARG  338 )                          
 184: s001-A 5aa3-D   137 - 142 <=>  297 - 302   (ASN  137  - ALA  142  <=> THR  339  - GLY  344 )                          
 184: s001-A 5aa3-D   154 - 174 <=>  304 - 324   (GLU  154  - ARG  174  <=> SER  346  - ARG  366 )                          
 184: s001-A 5aa3-D   180 - 183 <=>  332 - 335   (GLU  180  - ASN  183  <=> LYS  374  - ASP  377 )                          
 184: s001-A 5aa3-D   184 - 193 <=>  337 - 346   (PHE  184  - GLY  193  <=> SER  379  - ILE  388 )                          
 184: s001-A 5aa3-D   194 - 197 <=>  396 - 399   (ALA  194  - ASN  197  <=> GLU  438  - HIS  441 )                          
 184: s001-A 5aa3-D   201 - 216 <=>  400 - 415   (HIS  201  - ILE  216  <=> PHE  442  - THR  457 )                          
 185: s001-A 8b2h-A     4 -   7 <=>    3 -   6   (THR    4  - ILE    7  <=> LEU   87  - LEU   90 )                          
 185: s001-A 8b2h-A    16 -  36 <=>    7 -  27   (THR   16  - GLU   36  <=> ASN   91  - GLY  111 )                          
 185: s001-A 8b2h-A    38 -  52 <=>   28 -  42   (PRO   38  - SER   52  <=> ARG  112  - SER  126 )                          
 185: s001-A 8b2h-A    54 -  62 <=>   43 -  51   (GLY   54  - LEU   62  <=> ASN  127  - ALA  135 )                          
 185: s001-A 8b2h-A   121 - 124 <=>   52 -  55   (GLY  121  - TYR  124  <=> VAL  136  - SER  139 )                          
 185: s001-A 8b2h-A   125 - 134 <=>   68 -  77   (ARG  125  - GLY  134  <=> ASP  152  - ALA  161 )                          
 185: s001-A 8b2h-A   136 - 139 <=>   78 -  81   (SER  136  - SER  139  <=> LYS  162  - PRO  165 )                          
 185: s001-A 8b2h-A   152 - 173 <=>   82 - 103   (LYS  152  - ASN  173  <=> ASN  166  - ILE  187 )                          
 185: s001-A 8b2h-A   174 - 178 <=>  105 - 109   (ARG  174  - MET  178  <=> GLY  189  - MET  193 )                          
 185: s001-A 8b2h-A   183 - 196 <=>  110 - 123   (ASN  183  - PRO  196  <=> ALA  194  - TYR  207 )                          
 185: s001-A 8b2h-A   202 - 214 <=>  124 - 136   (GLY  202  - ALA  214  <=> PRO  208  - LYS  220 )                          
 186: s001-A 4hjv-C    12 -  15 <=>   14 -  17   (THR   12  - THR   15  <=> PRO   32  - ARG   35 )                          
 186: s001-A 4hjv-C    21 -  35 <=>   20 -  34   (LYS   21  - ILE   35  <=> GLN   38  - VAL   52 )                          
 186: s001-A 4hjv-C    40 -  51 <=>   35 -  46   (ALA   40  - GLU   51  <=> ASP   53  - GLU   64 )                          
 186: s001-A 4hjv-C    53 -  56 <=>   47 -  50   (GLY   53  - VAL   56  <=> SER   65  - ASN   68 )                          
 186: s001-A 4hjv-C    57 -  61 <=>   52 -  56   (SER   57  - ASN   61  <=> ASN   70  - LYS   74 )                          
 186: s001-A 4hjv-C   125 - 146 <=>   58 -  79   (ARG  125  - GLY  146  <=> ASN   76  - GLY   97 )                          
 186: s001-A 4hjv-C   150 - 174 <=>   83 - 107   (LEU  150  - ARG  174  <=> GLU  101  - GLU  125 )                          
 186: s001-A 4hjv-C   180 - 183 <=>  116 - 119   (GLU  180  - ASN  183  <=> ASP  134  - VAL  137 )                          
 186: s001-A 4hjv-C   184 - 193 <=>  121 - 130   (PHE  184  - GLY  193  <=> GLN  139  - ASN  148 )                          
 186: s001-A 4hjv-C   194 - 197 <=>  170 - 173   (ALA  194  - ASN  197  <=> GLN  188  - ARG  191 )                          
 186: s001-A 4hjv-C   201 - 212 <=>  174 - 185   (HIS  201  - THR  212  <=> TYR  192  - MET  203 )                          
 187: s001-A 4n7s-A    15 -  18 <=>  132 - 135   (THR   15  - ARG   18  <=> THR  133  - ALA  136 )                          
 187: s001-A 4n7s-A    19 -  22 <=>  206 - 209   (ALA   19  - TRP   22  <=> GLY  207  - ILE  210 )                          
 187: s001-A 4n7s-A    23 -  35 <=>  225 - 237   (LEU   23  - ILE   35  <=> ALA  226  - LEU  238 )                          
 187: s001-A 4n7s-A    40 -  53 <=>  238 - 251   (ALA   40  - GLY   53  <=> THR  239  - ARG  252 )                          
 187: s001-A 4n7s-A    59 -  62 <=>  257 - 260   (VAL   59  - LEU   62  <=> GLU  258  - LYS  261 )                          
 187: s001-A 4n7s-A   118 - 121 <=>  268 - 271   (ASP  118  - GLY  121  <=> ILE  269  - ALA  272 )                          
 187: s001-A 4n7s-A   124 - 135 <=>  272 - 283   (TYR  124  - LYS  135  <=> ASN  273  - SER  284 )                          
 187: s001-A 4n7s-A   137 - 142 <=>  284 - 289   (ASN  137  - ALA  142  <=> THR  285  - GLU  290 )                          
 187: s001-A 4n7s-A   144 - 147 <=>  292 - 295   (ASP  144  - MET  147  <=> THR  293  - LEU  296 )                          
 187: s001-A 4n7s-A   150 - 153 <=>  305 - 308   (LEU  150  - PRO  153  <=> ARG  306  - VAL  309 )                          
 187: s001-A 4n7s-A   154 - 174 <=>  310 - 330   (GLU  154  - ARG  174  <=> THR  311  - ALA  331 )                          
 187: s001-A 4n7s-A   180 - 183 <=>  363 - 366   (GLU  180  - ASN  183  <=> TRP  364  - ASP  367 )                          
 187: s001-A 4n7s-A   184 - 193 <=>  368 - 377   (PHE  184  - GLY  193  <=> VAL  369  - SER  378 )                          
 187: s001-A 4n7s-A   194 - 197 <=>  384 - 387   (ALA  194  - ASN  197  <=> LEU  385  - GLY  388 )                          
 187: s001-A 4n7s-A   201 - 214 <=>  388 - 401   (HIS  201  - ALA  214  <=> TRP  389  - ASP  402 )                          
 188: s001-A 4m5e-A     6 -   9 <=>  199 - 202   (ASP    6  - ILE    9  <=> ASN  200  - GLN  203 )                          
 188: s001-A 4m5e-A    19 -  22 <=>  206 - 209   (ALA   19  - TRP   22  <=> GLY  207  - ILE  210 )                          
 188: s001-A 4m5e-A    23 -  35 <=>  225 - 237   (LEU   23  - ILE   35  <=> ALA  226  - LEU  238 )                          
 188: s001-A 4m5e-A    40 -  53 <=>  238 - 251   (ALA   40  - GLY   53  <=> THR  239  - ARG  252 )                          
 188: s001-A 4m5e-A    59 -  62 <=>  257 - 260   (VAL   59  - LEU   62  <=> GLU  258  - LYS  261 )                          
 188: s001-A 4m5e-A   118 - 121 <=>  268 - 271   (ASP  118  - GLY  121  <=> ILE  269  - ALA  272 )                          
 188: s001-A 4m5e-A   124 - 135 <=>  272 - 283   (TYR  124  - LYS  135  <=> ASN  273  - SER  284 )                          
 188: s001-A 4m5e-A   137 - 140 <=>  284 - 287   (ASN  137  - LEU  140  <=> THR  285  - LYS  288 )                          
 188: s001-A 4m5e-A   141 - 146 <=>  290 - 295   (PHE  141  - GLY  146  <=> LEU  291  - LEU  296 )                          
 188: s001-A 4m5e-A   150 - 153 <=>  305 - 308   (LEU  150  - PRO  153  <=> ARG  306  - VAL  309 )                          
 188: s001-A 4m5e-A   154 - 174 <=>  310 - 330   (GLU  154  - ARG  174  <=> THR  311  - ALA  331 )                          
 188: s001-A 4m5e-A   180 - 183 <=>  363 - 366   (GLU  180  - ASN  183  <=> TRP  364  - ASP  367 )                          
 188: s001-A 4m5e-A   184 - 193 <=>  368 - 377   (PHE  184  - GLY  193  <=> VAL  369  - SER  378 )                          
 188: s001-A 4m5e-A   194 - 197 <=>  384 - 387   (ALA  194  - ASN  197  <=> LEU  385  - GLY  388 )                          
 188: s001-A 4m5e-A   201 - 218 <=>  388 - 405   (HIS  201  - GLN  218  <=> TRP  389  - HIS  406 )                          
 189: s001-A 4pi9-A     1 -   4 <=>   57 -  60   (MET    1  - THR    4  <=> VAL   93  - SER   96 )                          
 189: s001-A 4pi9-A     5 -   8 <=>   65 -  68   (LYS    5  - LEU    8  <=> ASN  101  - LEU  104 )                          
 189: s001-A 4pi9-A    15 -  18 <=>   69 -  72   (THR   15  - ARG   18  <=> LYS  105  - GLY  108 )                          
 189: s001-A 4pi9-A    20 -  35 <=>   75 -  90   (ILE   20  - ILE   35  <=> GLU  111  - VAL  126 )                          
 189: s001-A 4pi9-A    40 -  56 <=>   91 - 107   (ALA   40  - VAL   56  <=> ASN  127  - LYS  143 )                          
 189: s001-A 4pi9-A    57 -  60 <=>  111 - 114   (SER   57  - GLU   60  <=> ALA  147  - ILE  150 )                          
 189: s001-A 4pi9-A   120 - 123 <=>  116 - 119   (ASP  120  - LYS  123  <=> ASP  152  - LYS  155 )                          
 189: s001-A 4pi9-A   127 - 134 <=>  122 - 129   (ARG  127  - GLY  134  <=> TYR  158  - ALA  165 )                          
 189: s001-A 4pi9-A   135 - 142 <=>  139 - 146   (LYS  135  - ALA  142  <=> LYS  175  - GLN  182 )                          
 189: s001-A 4pi9-A   156 - 175 <=>  147 - 166   (LEU  156  - CYS  175  <=> TRP  183  - PHE  202 )                          
 189: s001-A 4pi9-A   177 - 180 <=>  169 - 172   (PRO  177  - GLU  180  <=> ASN  205  - ASN  208 )                          
 189: s001-A 4pi9-A   184 - 188 <=>  173 - 177   (PHE  184  - VAL  188  <=> LEU  209  - ARG  213 )                          
 189: s001-A 4pi9-A   190 - 194 <=>  187 - 191   (THR  190  - ALA  194  <=> GLN  223  - ASP  227 )                          
 189: s001-A 4pi9-A   199 - 219 <=>  192 - 212   (ALA  199  - GLY  219  <=> ILE  228  - LYS  248 )                          
 190: s001-A 1qsa-A    16 -  19 <=>  427 - 430   (THR   16  - ALA   19  <=> GLN  427  - ASP  430 )                          
 190: s001-A 1qsa-A    22 -  35 <=>  453 - 466   (TRP   22  - ILE   35  <=> TYR  453  - ILE  466 )                          
 190: s001-A 1qsa-A    40 -  52 <=>  467 - 479   (ALA   40  - SER   52  <=> PRO  467  - SER  479 )                          
 190: s001-A 1qsa-A    54 -  57 <=>  480 - 483   (GLY   54  - SER   57  <=> ALA  480  - PRO  483 )                          
 190: s001-A 1qsa-A    58 -  62 <=>  485 - 489   (LEU   58  - LEU   62  <=> VAL  485  - VAL  489 )                          
 190: s001-A 1qsa-A   125 - 135 <=>  490 - 500   (ARG  125  - LYS  135  <=> GLY  490  - GLY  500 )                          
 190: s001-A 1qsa-A   137 - 143 <=>  501 - 507   (ASN  137  - GLU  143  <=> THR  501  - LYS  507 )                          
 190: s001-A 1qsa-A   144 - 149 <=>  509 - 514   (ASP  144  - VAL  149  <=> PHE  509  - TYR  514 )                          
 190: s001-A 1qsa-A   151 - 173 <=>  515 - 537   (GLU  151  - ASN  173  <=> SER  515  - VAL  537 )                          
 190: s001-A 1qsa-A   175 - 178 <=>  538 - 541   (CYS  175  - MET  178  <=> TYR  538  - PHE  541 )                          
 190: s001-A 1qsa-A   181 - 193 <=>  542 - 554   (SER  181  - GLY  193  <=> GLY  542  - ALA  554 )                          
 190: s001-A 1qsa-A   197 - 200 <=>  581 - 584   (ASN  197  - ASN  200  <=> PHE  581  - THR  584 )                          
 190: s001-A 1qsa-A   201 - 219 <=>  587 - 605   (HIS  201  - GLY  219  <=> TYR  587  - LYS  605 )                          
 191: s001-A 4luq-A    13 -  16 <=>  202 - 205   (GLY   13  - THR   16  <=> GLN  201  - THR  204 )                          
 191: s001-A 4luq-A    18 -  21 <=>  207 - 210   (ARG   18  - LYS   21  <=> VAL  206  - PRO  209 )                          
 191: s001-A 4luq-A    22 -  35 <=>  226 - 239   (TRP   22  - ILE   35  <=> ARG  225  - LEU  238 )                          
 191: s001-A 4luq-A    40 -  53 <=>  240 - 253   (ALA   40  - GLY   53  <=> THR  239  - ARG  252 )                          
 191: s001-A 4luq-A    59 -  62 <=>  259 - 262   (VAL   59  - LEU   62  <=> GLU  258  - LYS  261 )                          
 191: s001-A 4luq-A   103 - 106 <=>  268 - 271   (ALA  103  - VAL  106  <=> VAL  267  - LYS  270 )                          
 191: s001-A 4luq-A   122 - 139 <=>  272 - 289   (TRP  122  - SER  139  <=> SER  271  - LYS  288 )                          
 191: s001-A 4luq-A   140 - 146 <=>  291 - 297   (LEU  140  - GLY  146  <=> GLU  290  - LEU  296 )                          
 191: s001-A 4luq-A   150 - 153 <=>  307 - 310   (LEU  150  - PRO  153  <=> ARG  306  - VAL  309 )                          
 191: s001-A 4luq-A   154 - 174 <=>  312 - 332   (GLU  154  - ARG  174  <=> THR  311  - ALA  331 )                          
 191: s001-A 4luq-A   180 - 183 <=>  365 - 368   (GLU  180  - ASN  183  <=> TRP  364  - ASP  367 )                          
 191: s001-A 4luq-A   184 - 193 <=>  370 - 379   (PHE  184  - GLY  193  <=> VAL  369  - SER  378 )                          
 191: s001-A 4luq-A   194 - 197 <=>  386 - 389   (ALA  194  - ASN  197  <=> LEU  385  - GLY  388 )                          
 191: s001-A 4luq-A   201 - 216 <=>  390 - 405   (HIS  201  - ILE  216  <=> TRP  389  - GLY  404 )                          
 192: s001-A 4anr-A     6 -   9 <=>   62 -  65   (ASP    6  - ILE    9  <=> SER  101  - VAL  104 )                          
 192: s001-A 4anr-A    18 -  35 <=>   67 -  84   (ARG   18  - ILE   35  <=> PHE  106  - VAL  123 )                          
 192: s001-A 4anr-A    40 -  58 <=>   85 - 103   (ALA   40  - LEU   58  <=> PRO  124  - THR  142 )                          
 192: s001-A 4anr-A    60 -  63 <=>  104 - 107   (GLU   60  - ASN   63  <=> GLY  143  - ARG  146 )                          
 192: s001-A 4anr-A   100 - 107 <=>  109 - 116   (VAL  100  - TYR  107  <=> MET  148  - GLY  155 )                          
 192: s001-A 4anr-A   108 - 113 <=>  126 - 131   (ALA  108  - ASN  113  <=> PHE  165  - ARG  170 )                          
 192: s001-A 4anr-A   125 - 134 <=>  153 - 162   (ARG  125  - GLY  134  <=> GLY  192  - PRO  201 )                          
 192: s001-A 4anr-A   136 - 141 <=>  163 - 168   (SER  136  - PHE  141  <=> SER  202  - TYR  207 )                          
 192: s001-A 4anr-A   146 - 149 <=>  174 - 177   (GLY  146  - VAL  149  <=> GLY  213  - HIS  216 )                          
 192: s001-A 4anr-A   154 - 157 <=>  178 - 181   (GLU  154  - GLU  157  <=> ILE  217  - TRP  220 )                          
 192: s001-A 4anr-A   158 - 177 <=>  183 - 202   (THR  158  - PRO  177  <=> ASP  222  - THR  241 )                          
 192: s001-A 4anr-A   180 - 183 <=>  203 - 206   (GLU  180  - ASN  183  <=> GLY  242  - VAL  245 )                          
 192: s001-A 4anr-A   184 - 192 <=>  267 - 275   (PHE  184  - ASN  192  <=> ASN  309  - ASN  317 )                          
 192: s001-A 4anr-A   194 - 197 <=>  276 - 279   (ALA  194  - ASN  197  <=> ARG  318  - MET  321 )                          
 192: s001-A 4anr-A   201 - 217 <=>  280 - 296   (HIS  201  - ASN  217  <=> TYR  322  - GLY  338 )                          
 193: s001-A 5ohu-A     6 -   9 <=>  444 - 447   (ASP    6  - ILE    9  <=> ILE  472  - PRO  475 )                          
 193: s001-A 5ohu-A    21 -  35 <=>  449 - 463   (LYS   21  - ILE   35  <=> ALA  477  - LEU  491 )                          
 193: s001-A 5ohu-A    40 -  51 <=>  464 - 475   (ALA   40  - GLU   51  <=> HIS  492  - GLU  503 )                          
 193: s001-A 5ohu-A    53 -  56 <=>  476 - 479   (GLY   53  - VAL   56  <=> SER  504  - MET  507 )                          
 193: s001-A 5ohu-A    57 -  62 <=>  481 - 486   (SER   57  - LEU   62  <=> ASP  509  - VAL  514 )                          
 193: s001-A 5ohu-A   125 - 134 <=>  487 - 496   (ARG  125  - GLY  134  <=> GLY  515  - PRO  524 )                          
 193: s001-A 5ohu-A   136 - 149 <=>  497 - 510   (SER  136  - VAL  149  <=> GLY  525  - LEU  538 )                          
 193: s001-A 5ohu-A   151 - 173 <=>  511 - 533   (GLU  151  - ASN  173  <=> ALA  539  - VAL  561 )                          
 193: s001-A 5ohu-A   175 - 178 <=>  534 - 537   (CYS  175  - MET  178  <=> HIS  562  - PHE  565 )                          
 193: s001-A 5ohu-A   183 - 193 <=>  540 - 550   (ASN  183  - GLY  193  <=> ASN  568  - ALA  578 )                          
 193: s001-A 5ohu-A   197 - 200 <=>  576 - 579   (ASN  197  - ASN  200  <=> PHE  604  - THR  607 )                          
 193: s001-A 5ohu-A   201 - 217 <=>  582 - 598   (HIS  201  - ASN  217  <=> TYR  610  - ASN  626 )                          
 194: s001-A 4yp4-A     5 -   9 <=>  410 - 414   (LYS    5  - ILE    9  <=> LEU  450  - SER  454 )                          
 194: s001-A 4yp4-A    22 -  35 <=>  416 - 429   (TRP   22  - ILE   35  <=> PHE  456  - VAL  469 )                          
 194: s001-A 4yp4-A    40 -  52 <=>  430 - 442   (ALA   40  - SER   52  <=> ASP  470  - SER  482 )                          
 194: s001-A 4yp4-A    54 -  57 <=>  443 - 446   (GLY   54  - SER   57  <=> ARG  483  - ILE  486 )                          
 194: s001-A 4yp4-A    58 -  61 <=>  448 - 451   (LEU   58  - ASN   61  <=> ALA  488  - ARG  491 )                          
 194: s001-A 4yp4-A   125 - 132 <=>  453 - 460   (ARG  125  - LEU  132  <=> GLY  493  - VAL  500 )                          
 194: s001-A 4yp4-A   146 - 149 <=>  461 - 464   (GLY  146  - VAL  149  <=> MET  514  - ALA  517 )                          
 194: s001-A 4yp4-A   155 - 173 <=>  465 - 483   (LEU  155  - ASN  173  <=> GLN  518  - THR  536 )                          
 194: s001-A 4yp4-A   175 - 178 <=>  484 - 487   (CYS  175  - MET  178  <=> LYS  537  - LEU  540 )                          
 194: s001-A 4yp4-A   183 - 193 <=>  490 - 500   (ASN  183  - GLY  193  <=> ASN  543  - ALA  553 )                          
 194: s001-A 4yp4-A   197 - 200 <=>  525 - 528   (ASN  197  - ASN  200  <=> PHE  578  - THR  581 )                          
 194: s001-A 4yp4-A   201 - 220 <=>  531 - 550   (HIS  201  - SER  220  <=> TYR  584  - HIS  603 )                          
 195: s001-A 6h5f-A     5 -   9 <=>  410 - 414   (LYS    5  - ILE    9  <=> LEU  450  - SER  454 )                          
 195: s001-A 6h5f-A    22 -  35 <=>  416 - 429   (TRP   22  - ILE   35  <=> PHE  456  - VAL  469 )                          
 195: s001-A 6h5f-A    40 -  52 <=>  430 - 442   (ALA   40  - SER   52  <=> ASP  470  - SER  482 )                          
 195: s001-A 6h5f-A    54 -  57 <=>  443 - 446   (GLY   54  - SER   57  <=> ARG  483  - ILE  486 )                          
 195: s001-A 6h5f-A    58 -  61 <=>  448 - 451   (LEU   58  - ASN   61  <=> ALA  488  - ARG  491 )                          
 195: s001-A 6h5f-A   125 - 132 <=>  453 - 460   (ARG  125  - LEU  132  <=> GLY  493  - VAL  500 )                          
 195: s001-A 6h5f-A   146 - 149 <=>  461 - 464   (GLY  146  - VAL  149  <=> MET  514  - ALA  517 )                          
 195: s001-A 6h5f-A   155 - 173 <=>  465 - 483   (LEU  155  - ASN  173  <=> GLN  518  - THR  536 )                          
 195: s001-A 6h5f-A   175 - 178 <=>  484 - 487   (CYS  175  - MET  178  <=> LYS  537  - LEU  540 )                          
 195: s001-A 6h5f-A   183 - 193 <=>  490 - 500   (ASN  183  - GLY  193  <=> ASN  543  - ALA  553 )                          
 195: s001-A 6h5f-A   197 - 200 <=>  525 - 528   (ASN  197  - ASN  200  <=> PHE  578  - THR  581 )                          
 195: s001-A 6h5f-A   201 - 220 <=>  531 - 550   (HIS  201  - SER  220  <=> TYR  584  - HIS  603 )                          
 196: s001-A 5ao8-A     6 -   9 <=>   66 -  69   (ASP    6  - ILE    9  <=> ARG  111  - GLN  114 )                          
 196: s001-A 5ao8-A    18 -  35 <=>   71 -  88   (ARG   18  - ILE   35  <=> ARG  116  - VAL  133 )                          
 196: s001-A 5ao8-A    40 -  58 <=>   89 - 107   (ALA   40  - LEU   58  <=> ASP  134  - MET  152 )                          
 196: s001-A 5ao8-A    60 -  63 <=>  108 - 111   (GLU   60  - ASN   63  <=> GLY  153  - ASN  156 )                          
 196: s001-A 5ao8-A   100 - 106 <=>  113 - 119   (VAL  100  - VAL  106  <=> ILE  158  - LEU  164 )                          
 196: s001-A 5ao8-A   107 - 113 <=>  128 - 134   (TYR  107  - ASN  113  <=> PHE  173  - LEU  179 )                          
 196: s001-A 5ao8-A   125 - 134 <=>  156 - 165   (ARG  125  - GLY  134  <=> GLY  201  - PRO  210 )                          
 196: s001-A 5ao8-A   136 - 141 <=>  166 - 171   (SER  136  - PHE  141  <=> THR  211  - TYR  216 )                          
 196: s001-A 5ao8-A   152 - 158 <=>  179 - 185   (LYS  152  - THR  158  <=> GLY  224  - GLY  230 )                          
 196: s001-A 5ao8-A   159 - 177 <=>  187 - 205   (PRO  159  - PRO  177  <=> PRO  232  - ALA  250 )                          
 196: s001-A 5ao8-A   180 - 183 <=>  206 - 209   (GLU  180  - ASN  183  <=> GLY  251  - TRP  254 )                          
 196: s001-A 5ao8-A   184 - 196 <=>  275 - 287   (PHE  184  - PRO  196  <=> ASN  320  - ALA  332 )                          
 196: s001-A 5ao8-A   201 - 215 <=>  288 - 302   (HIS  201  - ALA  215  <=> TYR  333  - GLY  347 )                          
 197: s001-A 7laq-A     6 -   9 <=>  346 - 349   (ASP    6  - ILE    9  <=> TYR  363  - MET  366 )                          
 197: s001-A 7laq-A    22 -  27 <=>  351 - 356   (TRP   22  - GLN   27  <=> TYR  368  - LYS  373 )                          
 197: s001-A 7laq-A    36 -  52 <=>  358 - 374   (GLU   36  - SER   52  <=> TYR  375  - SER  391 )                          
 197: s001-A 7laq-A    54 -  57 <=>  375 - 378   (GLY   54  - SER   57  <=> ARG  392  - PRO  395 )                          
 197: s001-A 7laq-A    58 -  61 <=>  380 - 383   (LEU   58  - ASN   61  <=> ALA  397  - VAL  400 )                          
 197: s001-A 7laq-A   125 - 134 <=>  385 - 394   (ARG  125  - GLY  134  <=> TYR  402  - PRO  411 )                          
 197: s001-A 7laq-A   136 - 142 <=>  395 - 401   (SER  136  - ALA  142  <=> PHE  412  - GLY  418 )                          
 197: s001-A 7laq-A   143 - 148 <=>  403 - 408   (GLU  143  - ASP  148  <=> LYS  420  - PRO  425 )                          
 197: s001-A 7laq-A   151 - 171 <=>  410 - 430   (GLU  151  - TRP  171  <=> PHE  427  - ASN  447 )                          
 197: s001-A 7laq-A   173 - 179 <=>  431 - 437   (ASN  173  - ALA  179  <=> TYR  448  - LYS  454 )                          
 197: s001-A 7laq-A   183 - 193 <=>  438 - 448   (ASN  183  - GLY  193  <=> SER  455  - GLY  465 )                          
 197: s001-A 7laq-A   197 - 200 <=>  479 - 482   (ASN  197  - ASN  200  <=> TYR  496  - SER  499 )                          
 197: s001-A 7laq-A   201 - 217 <=>  485 - 501   (HIS  201  - ASN  217  <=> TYR  502  - ASN  518 )                          
 198: s001-A 5o8x-A     6 -   9 <=>   67 -  70   (ASP    6  - ILE    9  <=> SER   72  - VAL   75 )                          
 198: s001-A 5o8x-A    18 -  35 <=>   72 -  89   (ARG   18  - ILE   35  <=> PHE   77  - VAL   94 )                          
 198: s001-A 5o8x-A    40 -  58 <=>   90 - 108   (ALA   40  - LEU   58  <=> PRO   95  - THR  113 )                          
 198: s001-A 5o8x-A    60 -  63 <=>  109 - 112   (GLU   60  - ASN   63  <=> GLY  114  - ARG  117 )                          
 198: s001-A 5o8x-A   100 - 107 <=>  114 - 121   (VAL  100  - TYR  107  <=> MET  119  - GLY  126 )                          
 198: s001-A 5o8x-A   108 - 113 <=>  131 - 136   (ALA  108  - ASN  113  <=> PHE  136  - ARG  141 )                          
 198: s001-A 5o8x-A   125 - 134 <=>  158 - 167   (ARG  125  - GLY  134  <=> GLY  163  - PRO  172 )                          
 198: s001-A 5o8x-A   136 - 141 <=>  168 - 173   (SER  136  - PHE  141  <=> SER  173  - TYR  178 )                          
 198: s001-A 5o8x-A   146 - 149 <=>  179 - 182   (GLY  146  - VAL  149  <=> GLY  184  - HIS  187 )                          
 198: s001-A 5o8x-A   154 - 157 <=>  183 - 186   (GLU  154  - GLU  157  <=> ILE  188  - TRP  191 )                          
 198: s001-A 5o8x-A   158 - 177 <=>  188 - 207   (THR  158  - PRO  177  <=> ASP  193  - THR  212 )                          
 198: s001-A 5o8x-A   180 - 183 <=>  208 - 211   (GLU  180  - ASN  183  <=> GLY  213  - VAL  216 )                          
 198: s001-A 5o8x-A   184 - 196 <=>  275 - 287   (PHE  184  - PRO  196  <=> ASN  280  - MET  292 )                          
 198: s001-A 5o8x-A   201 - 217 <=>  288 - 304   (HIS  201  - ASN  217  <=> TYR  293  - GLY  309 )                          
 199: s001-A 3bkh-A    18 -  35 <=>   94 - 111   (ARG   18  - ILE   35  <=> SER   86  - VAL  103 )                          
 199: s001-A 3bkh-A    40 -  51 <=>  112 - 123   (ALA   40  - GLU   51  <=> ARG  104  - GLU  115 )                          
 199: s001-A 3bkh-A    53 -  56 <=>  124 - 127   (GLY   53  - VAL   56  <=> SER  116  - ASP  119 )                          
 199: s001-A 3bkh-A    57 -  62 <=>  129 - 134   (SER   57  - LEU   62  <=> GLU  121  - THR  126 )                          
 199: s001-A 3bkh-A   125 - 135 <=>  136 - 146   (ARG  125  - LYS  135  <=> SER  128  - GLY  138 )                          
 199: s001-A 3bkh-A   137 - 146 <=>  147 - 156   (ASN  137  - GLY  146  <=> THR  139  - GLY  148 )                          
 199: s001-A 3bkh-A   147 - 174 <=>  161 - 188   (MET  147  - ARG  174  <=> VAL  153  - UNK  180 )                          
 199: s001-A 3bkh-A   181 - 184 <=>  197 - 200   (SER  181  - PHE  184  <=> ARG  189  - THR  192 )                          
 199: s001-A 3bkh-A   185 - 193 <=>  202 - 210   (SER  185  - GLY  193  <=> THR  194  - PHE  202 )                          
 199: s001-A 3bkh-A   197 - 200 <=>  256 - 259   (ASN  197  - ASN  200  <=> TYR  248  - UNK  251 )                          
 199: s001-A 3bkh-A   202 - 210 <=>  260 - 268   (GLY  202  - MET  210  <=> ASP  252  - LYS  260 )                          
 200: s001-A 4n88-C    13 -  16 <=>  200 - 203   (GLY   13  - THR   16  <=> GLN  201  - THR  204 )                          
 200: s001-A 4n88-C    19 -  22 <=>  206 - 209   (ALA   19  - TRP   22  <=> GLY  207  - ILE  210 )                          
 200: s001-A 4n88-C    23 -  35 <=>  225 - 237   (LEU   23  - ILE   35  <=> ALA  226  - LEU  238 )                          
 200: s001-A 4n88-C    40 -  53 <=>  238 - 251   (ALA   40  - GLY   53  <=> THR  239  - ARG  252 )                          
 200: s001-A 4n88-C    59 -  62 <=>  257 - 260   (VAL   59  - LEU   62  <=> GLU  258  - LYS  261 )                          
 200: s001-A 4n88-C   118 - 121 <=>  268 - 271   (ASP  118  - GLY  121  <=> ILE  269  - ALA  272 )                          
 200: s001-A 4n88-C   124 - 135 <=>  272 - 283   (TYR  124  - LYS  135  <=> ASN  273  - SER  284 )                          
 200: s001-A 4n88-C   137 - 142 <=>  284 - 289   (ASN  137  - ALA  142  <=> THR  285  - GLU  290 )                          
 200: s001-A 4n88-C   144 - 147 <=>  292 - 295   (ASP  144  - MET  147  <=> THR  293  - LEU  296 )                          
 200: s001-A 4n88-C   150 - 153 <=>  305 - 308   (LEU  150  - PRO  153  <=> ARG  306  - VAL  309 )                          
 200: s001-A 4n88-C   154 - 174 <=>  310 - 330   (GLU  154  - ARG  174  <=> THR  311  - ALA  331 )                          
 200: s001-A 4n88-C   180 - 183 <=>  363 - 366   (GLU  180  - ASN  183  <=> TRP  364  - ASP  367 )                          
 200: s001-A 4n88-C   184 - 193 <=>  368 - 377   (PHE  184  - GLY  193  <=> VAL  369  - SER  378 )                          
 200: s001-A 4n88-C   194 - 197 <=>  384 - 387   (ALA  194  - ASN  197  <=> LEU  385  - GLY  388 )                          
 200: s001-A 4n88-C   201 - 214 <=>  388 - 401   (HIS  201  - ALA  214  <=> TRP  389  - ASP  402 )                          
 201: s001-A 4n88-A    13 -  16 <=>  200 - 203   (GLY   13  - THR   16  <=> GLN  201  - THR  204 )                          
 201: s001-A 4n88-A    19 -  22 <=>  206 - 209   (ALA   19  - TRP   22  <=> GLY  207  - ILE  210 )                          
 201: s001-A 4n88-A    23 -  35 <=>  225 - 237   (LEU   23  - ILE   35  <=> ALA  226  - LEU  238 )                          
 201: s001-A 4n88-A    40 -  53 <=>  238 - 251   (ALA   40  - GLY   53  <=> THR  239  - ARG  252 )                          
 201: s001-A 4n88-A    59 -  62 <=>  257 - 260   (VAL   59  - LEU   62  <=> GLU  258  - LYS  261 )                          
 201: s001-A 4n88-A   118 - 121 <=>  268 - 271   (ASP  118  - GLY  121  <=> ILE  269  - ALA  272 )                          
 201: s001-A 4n88-A   124 - 135 <=>  272 - 283   (TYR  124  - LYS  135  <=> ASN  273  - SER  284 )                          
 201: s001-A 4n88-A   137 - 142 <=>  284 - 289   (ASN  137  - ALA  142  <=> THR  285  - GLU  290 )                          
 201: s001-A 4n88-A   144 - 147 <=>  292 - 295   (ASP  144  - MET  147  <=> THR  293  - LEU  296 )                          
 201: s001-A 4n88-A   150 - 153 <=>  305 - 308   (LEU  150  - PRO  153  <=> ARG  306  - VAL  309 )                          
 201: s001-A 4n88-A   154 - 174 <=>  310 - 330   (GLU  154  - ARG  174  <=> THR  311  - ALA  331 )                          
 201: s001-A 4n88-A   180 - 183 <=>  363 - 366   (GLU  180  - ASN  183  <=> TRP  364  - ASP  367 )                          
 201: s001-A 4n88-A   184 - 193 <=>  368 - 377   (PHE  184  - GLY  193  <=> VAL  369  - SER  378 )                          
 201: s001-A 4n88-A   194 - 197 <=>  384 - 387   (ALA  194  - ASN  197  <=> LEU  385  - GLY  388 )                          
 201: s001-A 4n88-A   201 - 214 <=>  388 - 401   (HIS  201  - ALA  214  <=> TRP  389  - ASP  402 )                          
 202: s001-A 3wa5-A    13 -  16 <=>  193 - 196   (GLY   13  - THR   16  <=> GLN  201  - THR  204 )                          
 202: s001-A 3wa5-A    19 -  22 <=>  199 - 202   (ALA   19  - TRP   22  <=> GLY  207  - ILE  210 )                          
 202: s001-A 3wa5-A    23 -  35 <=>  218 - 230   (LEU   23  - ILE   35  <=> ALA  226  - LEU  238 )                          
 202: s001-A 3wa5-A    40 -  53 <=>  231 - 244   (ALA   40  - GLY   53  <=> THR  239  - ARG  252 )                          
 202: s001-A 3wa5-A    59 -  62 <=>  250 - 253   (VAL   59  - LEU   62  <=> GLU  258  - LYS  261 )                          
 202: s001-A 3wa5-A   118 - 121 <=>  261 - 264   (ASP  118  - GLY  121  <=> ILE  269  - ALA  272 )                          
 202: s001-A 3wa5-A   124 - 141 <=>  265 - 282   (TYR  124  - PHE  141  <=> ASN  273  - GLU  290 )                          
 202: s001-A 3wa5-A   144 - 147 <=>  285 - 288   (ASP  144  - MET  147  <=> THR  293  - LEU  296 )                          
 202: s001-A 3wa5-A   150 - 153 <=>  298 - 301   (LEU  150  - PRO  153  <=> ARG  306  - VAL  309 )                          
 202: s001-A 3wa5-A   154 - 174 <=>  303 - 323   (GLU  154  - ARG  174  <=> THR  311  - ALA  331 )                          
 202: s001-A 3wa5-A   179 - 182 <=>  353 - 356   (ALA  179  - ASN  182  <=> PRO  361  - TRP  364 )                          
 202: s001-A 3wa5-A   183 - 193 <=>  360 - 370   (ASN  183  - GLY  193  <=> ASN  368  - SER  378 )                          
 202: s001-A 3wa5-A   194 - 197 <=>  377 - 380   (ALA  194  - ASN  197  <=> LEU  385  - GLY  388 )                          
 202: s001-A 3wa5-A   201 - 216 <=>  381 - 396   (HIS  201  - ILE  216  <=> TRP  389  - GLY  404 )                          
 203: s001-A 5ao7-A     6 -   9 <=>   66 -  69   (ASP    6  - ILE    9  <=> ARG  111  - GLN  114 )                          
 203: s001-A 5ao7-A    18 -  35 <=>   71 -  88   (ARG   18  - ILE   35  <=> ARG  116  - VAL  133 )                          
 203: s001-A 5ao7-A    40 -  57 <=>   89 - 106   (ALA   40  - SER   57  <=> ASP  134  - HIS  151 )                          
 203: s001-A 5ao7-A    59 -  62 <=>  107 - 110   (VAL   59  - LEU   62  <=> MET  152  - LYS  155 )                          
 203: s001-A 5ao7-A    99 - 106 <=>  111 - 118   (PRO   99  - VAL  106  <=> ASN  156  - THR  163 )                          
 203: s001-A 5ao7-A   108 - 113 <=>  129 - 134   (ALA  108  - ASN  113  <=> ALA  174  - LEU  179 )                          
 203: s001-A 5ao7-A   120 - 124 <=>  135 - 139   (ASP  120  - TYR  124  <=> ALA  180  - ILE  184 )                          
 203: s001-A 5ao7-A   126 - 129 <=>  158 - 161   (GLY  126  - LEU  129  <=> MET  203  - THR  206 )                          
 203: s001-A 5ao7-A   131 - 134 <=>  162 - 165   (GLN  131  - GLY  134  <=> GLN  207  - PRO  210 )                          
 203: s001-A 5ao7-A   136 - 141 <=>  166 - 171   (SER  136  - PHE  141  <=> THR  211  - TYR  216 )                          
 203: s001-A 5ao7-A   146 - 149 <=>  177 - 180   (GLY  146  - VAL  149  <=> GLY  222  - LYS  225 )                          
 203: s001-A 5ao7-A   154 - 157 <=>  181 - 184   (GLU  154  - GLU  157  <=> ARG  226  - TRP  229 )                          
 203: s001-A 5ao7-A   158 - 177 <=>  186 - 205   (THR  158  - PRO  177  <=> SER  231  - ALA  250 )                          
 203: s001-A 5ao7-A   180 - 183 <=>  206 - 209   (GLU  180  - ASN  183  <=> GLY  251  - TRP  254 )                          
 203: s001-A 5ao7-A   184 - 196 <=>  275 - 287   (PHE  184  - PRO  196  <=> ASN  320  - ALA  332 )                          
 203: s001-A 5ao7-A   201 - 215 <=>  288 - 302   (HIS  201  - ALA  215  <=> TYR  333  - GLY  347 )                          
 204: s001-A 4m5f-A    13 -  16 <=>  200 - 203   (GLY   13  - THR   16  <=> GLN  201  - THR  204 )                          
 204: s001-A 4m5f-A    18 -  21 <=>  205 - 208   (ARG   18  - LYS   21  <=> VAL  206  - PRO  209 )                          
 204: s001-A 4m5f-A    22 -  35 <=>  224 - 237   (TRP   22  - ILE   35  <=> ARG  225  - LEU  238 )                          
 204: s001-A 4m5f-A    40 -  53 <=>  238 - 251   (ALA   40  - GLY   53  <=> THR  239  - ARG  252 )                          
 204: s001-A 4m5f-A    59 -  62 <=>  257 - 260   (VAL   59  - LEU   62  <=> GLU  258  - LYS  261 )                          
 204: s001-A 4m5f-A   118 - 121 <=>  268 - 271   (ASP  118  - GLY  121  <=> ILE  269  - ALA  272 )                          
 204: s001-A 4m5f-A   124 - 141 <=>  272 - 289   (TYR  124  - PHE  141  <=> ASN  273  - GLU  290 )                          
 204: s001-A 4m5f-A   144 - 147 <=>  292 - 295   (ASP  144  - MET  147  <=> THR  293  - LEU  296 )                          
 204: s001-A 4m5f-A   150 - 153 <=>  305 - 308   (LEU  150  - PRO  153  <=> ARG  306  - VAL  309 )                          
 204: s001-A 4m5f-A   154 - 174 <=>  310 - 330   (GLU  154  - ARG  174  <=> THR  311  - ALA  331 )                          
 204: s001-A 4m5f-A   180 - 183 <=>  363 - 366   (GLU  180  - ASN  183  <=> TRP  364  - ASP  367 )                          
 204: s001-A 4m5f-A   184 - 193 <=>  368 - 377   (PHE  184  - GLY  193  <=> VAL  369  - SER  378 )                          
 204: s001-A 4m5f-A   194 - 197 <=>  384 - 387   (ALA  194  - ASN  197  <=> LEU  385  - GLY  388 )                          
 204: s001-A 4m5f-A   201 - 212 <=>  388 - 399   (HIS  201  - THR  212  <=> TRP  389  - PHE  400 )                          
 205: s001-A 8gfp-A    15 -  19 <=>  326 - 330   (THR   15  - ALA   19  <=> GLN  343  - PRO  347 )                          
 205: s001-A 8gfp-A    21 -  27 <=>  350 - 356   (LYS   21  - GLN   27  <=> PRO  367  - LYS  373 )                          
 205: s001-A 8gfp-A    36 -  52 <=>  358 - 374   (GLU   36  - SER   52  <=> TYR  375  - SER  391 )                          
 205: s001-A 8gfp-A    54 -  57 <=>  375 - 378   (GLY   54  - SER   57  <=> ARG  392  - PRO  395 )                          
 205: s001-A 8gfp-A    58 -  62 <=>  380 - 384   (LEU   58  - LEU   62  <=> ALA  397  - SER  401 )                          
 205: s001-A 8gfp-A   125 - 135 <=>  385 - 395   (ARG  125  - LYS  135  <=> TYR  402  - PHE  412 )                          
 205: s001-A 8gfp-A   137 - 142 <=>  396 - 401   (ASN  137  - ALA  142  <=> LEU  413  - GLY  418 )                          
 205: s001-A 8gfp-A   143 - 148 <=>  403 - 408   (GLU  143  - ASP  148  <=> LYS  420  - PRO  425 )                          
 205: s001-A 8gfp-A   151 - 171 <=>  410 - 430   (GLU  151  - TRP  171  <=> PHE  427  - ASN  447 )                          
 205: s001-A 8gfp-A   173 - 178 <=>  431 - 436   (ASN  173  - MET  178  <=> TYR  448  - LEU  453 )                          
 205: s001-A 8gfp-A   183 - 193 <=>  438 - 448   (ASN  183  - GLY  193  <=> SER  455  - GLY  465 )                          
 205: s001-A 8gfp-A   197 - 200 <=>  479 - 482   (ASN  197  - ASN  200  <=> TYR  496  - SER  499 )                          
 205: s001-A 8gfp-A   201 - 217 <=>  485 - 501   (HIS  201  - ASN  217  <=> TYR  502  - ASN  518 )                          
 206: s001-A 4dq5-A    18 -  35 <=>   10 -  27   (ARG   18  - ILE   35  <=> THR   66  - VAL   83 )                          
 206: s001-A 4dq5-A    40 -  54 <=>   28 -  42   (ALA   40  - GLY   54  <=> PRO   84  - VAL   98 )                          
 206: s001-A 4dq5-A    55 -  61 <=>   47 -  53   (LEU   55  - ASN   61  <=> PHE  103  - GLY  109 )                          
 206: s001-A 4dq5-A   125 - 134 <=>   54 -  63   (ARG  125  - GLY  134  <=> SER  110  - ARG  119 )                          
 206: s001-A 4dq5-A   136 - 144 <=>   64 -  72   (SER  136  - ASP  144  <=> GLN  120  - LEU  128 )                          
 206: s001-A 4dq5-A   145 - 149 <=>   74 -  78   (SER  145  - VAL  149  <=> ARG  130  - ALA  134 )                          
 206: s001-A 4dq5-A   153 - 174 <=>   80 - 101   (PRO  153  - ARG  174  <=> GLU  136  - LYS  157 )                          
 206: s001-A 4dq5-A   181 - 193 <=>  112 - 124   (SER  181  - GLY  193  <=> VAL  168  - GLN  180 )                          
 206: s001-A 4dq5-A   197 - 204 <=>  143 - 150   (ASN  197  - LEU  204  <=> GLN  199  - ALA  206 )                          
 207: s001-A 4n7s-C    13 -  16 <=>  200 - 203   (GLY   13  - THR   16  <=> GLN  201  - THR  204 )                          
 207: s001-A 4n7s-C    19 -  22 <=>  206 - 209   (ALA   19  - TRP   22  <=> GLY  207  - ILE  210 )                          
 207: s001-A 4n7s-C    23 -  35 <=>  225 - 237   (LEU   23  - ILE   35  <=> ALA  226  - LEU  238 )                          
 207: s001-A 4n7s-C    40 -  53 <=>  238 - 251   (ALA   40  - GLY   53  <=> THR  239  - ARG  252 )                          
 207: s001-A 4n7s-C    59 -  62 <=>  257 - 260   (VAL   59  - LEU   62  <=> GLU  258  - LYS  261 )                          
 207: s001-A 4n7s-C   118 - 121 <=>  268 - 271   (ASP  118  - GLY  121  <=> ILE  269  - ALA  272 )                          
 207: s001-A 4n7s-C   124 - 141 <=>  272 - 289   (TYR  124  - PHE  141  <=> ASN  273  - GLU  290 )                          
 207: s001-A 4n7s-C   144 - 147 <=>  292 - 295   (ASP  144  - MET  147  <=> THR  293  - LEU  296 )                          
 207: s001-A 4n7s-C   150 - 153 <=>  305 - 308   (LEU  150  - PRO  153  <=> ARG  306  - VAL  309 )                          
 207: s001-A 4n7s-C   154 - 174 <=>  310 - 330   (GLU  154  - ARG  174  <=> THR  311  - ALA  331 )                          
 207: s001-A 4n7s-C   180 - 183 <=>  363 - 366   (GLU  180  - ASN  183  <=> TRP  364  - ASP  367 )                          
 207: s001-A 4n7s-C   184 - 193 <=>  368 - 377   (PHE  184  - GLY  193  <=> VAL  369  - SER  378 )                          
 207: s001-A 4n7s-C   194 - 197 <=>  384 - 387   (ALA  194  - ASN  197  <=> LEU  385  - GLY  388 )                          
 207: s001-A 4n7s-C   201 - 214 <=>  388 - 401   (HIS  201  - ALA  214  <=> TRP  389  - ASP  402 )                          
 208: s001-A 4dqj-A    18 -  35 <=>    6 -  23   (ARG   18  - ILE   35  <=> THR   66  - VAL   83 )                          
 208: s001-A 4dqj-A    40 -  54 <=>   24 -  38   (ALA   40  - GLY   54  <=> PRO   84  - VAL   98 )                          
 208: s001-A 4dqj-A    55 -  61 <=>   43 -  49   (LEU   55  - ASN   61  <=> PHE  103  - GLY  109 )                          
 208: s001-A 4dqj-A   125 - 134 <=>   50 -  59   (ARG  125  - GLY  134  <=> SER  110  - ARG  119 )                          
 208: s001-A 4dqj-A   136 - 144 <=>   60 -  68   (SER  136  - ASP  144  <=> GLN  120  - LEU  128 )                          
 208: s001-A 4dqj-A   145 - 149 <=>   70 -  74   (SER  145  - VAL  149  <=> ARG  130  - ALA  134 )                          
 208: s001-A 4dqj-A   153 - 174 <=>   76 -  97   (PRO  153  - ARG  174  <=> GLU  136  - LYS  157 )                          
 208: s001-A 4dqj-A   181 - 193 <=>  108 - 120   (SER  181  - GLY  193  <=> VAL  168  - GLN  180 )                          
 209: s001-A 4dqj-B    18 -  35 <=>    6 -  23   (ARG   18  - ILE   35  <=> THR   66  - VAL   83 )                          
 209: s001-A 4dqj-B    40 -  54 <=>   24 -  38   (ALA   40  - GLY   54  <=> PRO   84  - VAL   98 )                          
 209: s001-A 4dqj-B    55 -  61 <=>   43 -  49   (LEU   55  - ASN   61  <=> PHE  103  - GLY  109 )                          
 209: s001-A 4dqj-B   125 - 134 <=>   50 -  59   (ARG  125  - GLY  134  <=> SER  110  - ARG  119 )                          
 209: s001-A 4dqj-B   136 - 144 <=>   60 -  68   (SER  136  - ASP  144  <=> GLN  120  - LEU  128 )                          
 209: s001-A 4dqj-B   145 - 149 <=>   70 -  74   (SER  145  - VAL  149  <=> ARG  130  - ALA  134 )                          
 209: s001-A 4dqj-B   153 - 174 <=>   76 -  97   (PRO  153  - ARG  174  <=> GLU  136  - LYS  157 )                          
 209: s001-A 4dqj-B   181 - 184 <=>  107 - 110   (SER  181  - PHE  184  <=> ARG  167  - THR  170 )                          
 209: s001-A 4dqj-B   185 - 193 <=>  112 - 120   (SER  185  - GLY  193  <=> GLU  172  - GLN  180 )                          
 210: s001-A 8b2e-A     5 -   8 <=>    1 -   4   (LYS    5  - LEU    8  <=> LEU    3  - LEU    6 )                          
 210: s001-A 8b2e-A    15 -  19 <=>    5 -   9   (THR   15  - ALA   19  <=> ASP    7  - THR   11 )                          
 210: s001-A 8b2e-A    21 -  37 <=>   10 -  26   (LYS   21  - SER   37  <=> ARG   12  - PRO   28 )                          
 210: s001-A 8b2e-A    39 -  52 <=>   27 -  40   (ARG   39  - SER   52  <=> HIS   29  - SER   42 )                          
 210: s001-A 8b2e-A    54 -  62 <=>   41 -  49   (GLY   54  - LEU   62  <=> SER   43  - ALA   51 )                          
 210: s001-A 8b2e-A   125 - 128 <=>   66 -  69   (ARG  125  - GLY  128  <=> ASP   68  - GLY   71 )                          
 210: s001-A 8b2e-A   129 - 135 <=>   71 -  77   (LEU  129  - LYS  135  <=> PHE   73  - ILE   79 )                          
 210: s001-A 8b2e-A   152 - 173 <=>   80 - 101   (LYS  152  - ASN  173  <=> ASP   82  - VAL  103 )                          
 210: s001-A 8b2e-A   174 - 178 <=>  103 - 107   (ARG  174  - MET  178  <=> GLY  105  - LEU  109 )                          
 210: s001-A 8b2e-A   183 - 193 <=>  108 - 118   (ASN  183  - GLY  193  <=> ASP  110  - LYS  120 )                          
 210: s001-A 8b2e-A   199 - 202 <=>  120 - 123   (ALA  199  - GLY  202  <=> ALA  122  - ALA  125 )                          
 210: s001-A 8b2e-A   204 - 214 <=>  124 - 134   (LEU  204  - ALA  214  <=> ALA  126  - GLY  136 )                          
 211: s001-A 8gfd-A    15 -  19 <=>  324 - 328   (THR   15  - ALA   19  <=> GLN  343  - PRO  347 )                          
 211: s001-A 8gfd-A    21 -  27 <=>  348 - 354   (LYS   21  - GLN   27  <=> PRO  367  - LYS  373 )                          
 211: s001-A 8gfd-A    36 -  51 <=>  356 - 371   (GLU   36  - GLU   51  <=> TYR  375  - GLU  390 )                          
 211: s001-A 8gfd-A    53 -  56 <=>  372 - 375   (GLY   53  - VAL   56  <=> SER  391  - ILE  394 )                          
 211: s001-A 8gfd-A    57 -  61 <=>  377 - 381   (SER   57  - ASN   61  <=> THR  396  - VAL  400 )                          
 211: s001-A 8gfd-A   125 - 135 <=>  383 - 393   (ARG  125  - LYS  135  <=> TYR  402  - PHE  412 )                          
 211: s001-A 8gfd-A   137 - 142 <=>  394 - 399   (ASN  137  - ALA  142  <=> LEU  413  - GLY  418 )                          
 211: s001-A 8gfd-A   143 - 148 <=>  401 - 406   (GLU  143  - ASP  148  <=> LYS  420  - PRO  425 )                          
 211: s001-A 8gfd-A   151 - 171 <=>  408 - 428   (GLU  151  - TRP  171  <=> PHE  427  - ASN  447 )                          
 211: s001-A 8gfd-A   173 - 179 <=>  429 - 435   (ASN  173  - ALA  179  <=> TYR  448  - LYS  454 )                          
 211: s001-A 8gfd-A   183 - 193 <=>  436 - 446   (ASN  183  - GLY  193  <=> SER  455  - GLY  465 )                          
 211: s001-A 8gfd-A   197 - 200 <=>  477 - 480   (ASN  197  - ASN  200  <=> TYR  496  - SER  499 )                          
 211: s001-A 8gfd-A   201 - 217 <=>  483 - 499   (HIS  201  - ASN  217  <=> TYR  502  - ASN  518 )                          
 212: s001-A 4oyv-A    14 -  35 <=>  251 - 272   (CYS   14  - ILE   35  <=> HIS  283  - THR  304 )                          
 212: s001-A 4oyv-A    40 -  51 <=>  273 - 284   (ALA   40  - GLU   51  <=> ASP  305  - GLU  316 )                          
 212: s001-A 4oyv-A    53 -  56 <=>  285 - 288   (GLY   53  - VAL   56  <=> SER  317  - GLN  320 )                          
 212: s001-A 4oyv-A    57 -  62 <=>  290 - 295   (SER   57  - LEU   62  <=> GLY  322  - THR  327 )                          
 212: s001-A 4oyv-A   125 - 135 <=>  296 - 306   (ARG  125  - LYS  135  <=> GLY  328  - ARG  338 )                          
 212: s001-A 4oyv-A   137 - 142 <=>  307 - 312   (ASN  137  - ALA  142  <=> THR  339  - GLY  344 )                          
 212: s001-A 4oyv-A   154 - 174 <=>  314 - 334   (GLU  154  - ARG  174  <=> SER  346  - ARG  366 )                          
 212: s001-A 4oyv-A   180 - 183 <=>  342 - 345   (GLU  180  - ASN  183  <=> LYS  374  - ASP  377 )                          
 212: s001-A 4oyv-A   184 - 193 <=>  347 - 356   (PHE  184  - GLY  193  <=> SER  379  - ILE  388 )                          
 212: s001-A 4oyv-A   197 - 200 <=>  404 - 407   (ASN  197  - ASN  200  <=> GLY  436  - THR  439 )                          
 212: s001-A 4oyv-A   201 - 215 <=>  410 - 424   (HIS  201  - ALA  215  <=> PHE  442  - VAL  456 )                          
 213: s001-A 4dq5-B    18 -  35 <=>    6 -  23   (ARG   18  - ILE   35  <=> THR   66  - VAL   83 )                          
 213: s001-A 4dq5-B    40 -  54 <=>   24 -  38   (ALA   40  - GLY   54  <=> PRO   84  - VAL   98 )                          
 213: s001-A 4dq5-B    55 -  61 <=>   43 -  49   (LEU   55  - ASN   61  <=> PHE  103  - GLY  109 )                          
 213: s001-A 4dq5-B   125 - 134 <=>   50 -  59   (ARG  125  - GLY  134  <=> SER  110  - ARG  119 )                          
 213: s001-A 4dq5-B   136 - 144 <=>   60 -  68   (SER  136  - ASP  144  <=> GLN  120  - LEU  128 )                          
 213: s001-A 4dq5-B   145 - 149 <=>   70 -  74   (SER  145  - VAL  149  <=> ARG  130  - ALA  134 )                          
 213: s001-A 4dq5-B   153 - 174 <=>   76 -  97   (PRO  153  - ARG  174  <=> GLU  136  - LYS  157 )                          
 213: s001-A 4dq5-B   181 - 184 <=>  107 - 110   (SER  181  - PHE  184  <=> ARG  167  - THR  170 )                          
 213: s001-A 4dq5-B   185 - 193 <=>  112 - 120   (SER  185  - GLY  193  <=> GLU  172  - GLN  180 )                          
 213: s001-A 4dq5-B   198 - 204 <=>  140 - 146   (ASP  198  - LEU  204  <=> SER  200  - ALA  206 )                          
 214: s001-A 4n80-A    13 -  16 <=>  200 - 203   (GLY   13  - THR   16  <=> GLN  201  - THR  204 )                          
 214: s001-A 4n80-A    19 -  22 <=>  206 - 209   (ALA   19  - TRP   22  <=> GLY  207  - ILE  210 )                          
 214: s001-A 4n80-A    23 -  35 <=>  225 - 237   (LEU   23  - ILE   35  <=> ALA  226  - LEU  238 )                          
 214: s001-A 4n80-A    40 -  53 <=>  238 - 251   (ALA   40  - GLY   53  <=> THR  239  - ARG  252 )                          
 214: s001-A 4n80-A    59 -  62 <=>  257 - 260   (VAL   59  - LEU   62  <=> GLU  258  - LYS  261 )                          
 214: s001-A 4n80-A   118 - 121 <=>  268 - 271   (ASP  118  - GLY  121  <=> ILE  269  - ALA  272 )                          
 214: s001-A 4n80-A   124 - 135 <=>  272 - 283   (TYR  124  - LYS  135  <=> ASN  273  - SER  284 )                          
 214: s001-A 4n80-A   137 - 142 <=>  284 - 289   (ASN  137  - ALA  142  <=> THR  285  - GLU  290 )                          
 214: s001-A 4n80-A   144 - 147 <=>  292 - 295   (ASP  144  - MET  147  <=> THR  293  - LEU  296 )                          
 214: s001-A 4n80-A   150 - 153 <=>  305 - 308   (LEU  150  - PRO  153  <=> ARG  306  - VAL  309 )                          
 214: s001-A 4n80-A   154 - 174 <=>  310 - 330   (GLU  154  - ARG  174  <=> THR  311  - ALA  331 )                          
 214: s001-A 4n80-A   180 - 183 <=>  363 - 366   (GLU  180  - ASN  183  <=> TRP  364  - ASP  367 )                          
 214: s001-A 4n80-A   184 - 193 <=>  368 - 377   (PHE  184  - GLY  193  <=> VAL  369  - SER  378 )                          
 214: s001-A 4n80-A   194 - 197 <=>  384 - 387   (ALA  194  - ASN  197  <=> LEU  385  - GLY  388 )                          
 214: s001-A 4n80-A   201 - 212 <=>  388 - 399   (HIS  201  - THR  212  <=> TRP  389  - PHE  400 )                          
 215: s001-A 4dq7-B    18 -  35 <=>    6 -  23   (ARG   18  - ILE   35  <=> THR   66  - VAL   83 )                          
 215: s001-A 4dq7-B    40 -  54 <=>   24 -  38   (ALA   40  - GLY   54  <=> PRO   84  - VAL   98 )                          
 215: s001-A 4dq7-B    55 -  61 <=>   43 -  49   (LEU   55  - ASN   61  <=> PHE  103  - GLY  109 )                          
 215: s001-A 4dq7-B   125 - 134 <=>   50 -  59   (ARG  125  - GLY  134  <=> SER  110  - ARG  119 )                          
 215: s001-A 4dq7-B   136 - 144 <=>   60 -  68   (SER  136  - ASP  144  <=> GLN  120  - LEU  128 )                          
 215: s001-A 4dq7-B   145 - 149 <=>   70 -  74   (SER  145  - VAL  149  <=> ARG  130  - ALA  134 )                          
 215: s001-A 4dq7-B   153 - 174 <=>   76 -  97   (PRO  153  - ARG  174  <=> GLU  136  - LYS  157 )                          
 215: s001-A 4dq7-B   181 - 184 <=>  107 - 110   (SER  181  - PHE  184  <=> ARG  167  - THR  170 )                          
 215: s001-A 4dq7-B   185 - 193 <=>  112 - 120   (SER  185  - GLY  193  <=> GLU  172  - GLN  180 )                          
 215: s001-A 4dq7-B   198 - 204 <=>  140 - 146   (ASP  198  - LEU  204  <=> SER  200  - ALA  206 )                          
 216: s001-A 3gxr-B    13 -  16 <=>   34 -  37   (GLY   13  - THR   16  <=> THR   40  - GLY   43 )                          
 216: s001-A 3gxr-B    18 -  35 <=>   38 -  55   (ARG   18  - ILE   35  <=> ARG   44  - VAL   61 )                          
 216: s001-A 3gxr-B    40 -  57 <=>   56 -  73   (ALA   40  - SER   57  <=> ASP   62  - VAL   79 )                          
 216: s001-A 3gxr-B    58 -  62 <=>   81 -  85   (LEU   58  - LEU   62  <=> GLY   87  - ASN   91 )                          
 216: s001-A 3gxr-B   125 - 138 <=>   87 - 100   (ARG  125  - TYR  138  <=> ASN   93  - GLU  106 )                          
 216: s001-A 3gxr-B   155 - 174 <=>  103 - 122   (LEU  155  - ARG  174  <=> GLY  109  - ILE  128 )                          
 216: s001-A 3gxr-B   180 - 193 <=>  134 - 147   (GLU  180  - GLY  193  <=> THR  140  - THR  153 )                          
 216: s001-A 3gxr-B   194 - 197 <=>  157 - 160   (ALA  194  - ASN  197  <=> SER  163  - SER  166 )                          
 216: s001-A 3gxr-B   198 - 216 <=>  164 - 182   (ASP  198  - ILE  216  <=> GLY  170  - GLY  188 )                          
 217: s001-A 3gxk-B    13 -  16 <=>   34 -  37   (GLY   13  - THR   16  <=> THR   40  - GLY   43 )                          
 217: s001-A 3gxk-B    18 -  35 <=>   38 -  55   (ARG   18  - ILE   35  <=> ARG   44  - VAL   61 )                          
 217: s001-A 3gxk-B    40 -  57 <=>   56 -  73   (ALA   40  - SER   57  <=> ASP   62  - VAL   79 )                          
 217: s001-A 3gxk-B    58 -  62 <=>   81 -  85   (LEU   58  - LEU   62  <=> GLY   87  - ASN   91 )                          
 217: s001-A 3gxk-B   125 - 138 <=>   87 - 100   (ARG  125  - TYR  138  <=> ASN   93  - GLU  106 )                          
 217: s001-A 3gxk-B   155 - 174 <=>  103 - 122   (LEU  155  - ARG  174  <=> GLY  109  - ILE  128 )                          
 217: s001-A 3gxk-B   180 - 193 <=>  134 - 147   (GLU  180  - GLY  193  <=> THR  140  - THR  153 )                          
 217: s001-A 3gxk-B   198 - 216 <=>  164 - 182   (ASP  198  - ILE  216  <=> GLY  170  - GLY  188 )                          
 218: s001-A 3bkv-A    18 -  35 <=>   94 - 111   (ARG   18  - ILE   35  <=> SER   86  - VAL  103 )                          
 218: s001-A 3bkv-A    40 -  52 <=>  112 - 124   (ALA   40  - SER   52  <=> ARG  104  - SER  116 )                          
 218: s001-A 3bkv-A    54 -  57 <=>  125 - 128   (GLY   54  - SER   57  <=> ALA  117  - TYR  120 )                          
 218: s001-A 3bkv-A    58 -  62 <=>  130 - 134   (LEU   58  - LEU   62  <=> ILE  122  - THR  126 )                          
 218: s001-A 3bkv-A   125 - 135 <=>  136 - 146   (ARG  125  - LYS  135  <=> SER  128  - GLY  138 )                          
 218: s001-A 3bkv-A   137 - 146 <=>  147 - 156   (ASN  137  - GLY  146  <=> THR  139  - GLY  148 )                          
 218: s001-A 3bkv-A   150 - 174 <=>  164 - 188   (LEU  150  - ARG  174  <=> ASP  156  - UNK  180 )                          
 218: s001-A 3bkv-A   181 - 184 <=>  197 - 200   (SER  181  - PHE  184  <=> ARG  189  - THR  192 )                          
 218: s001-A 3bkv-A   185 - 193 <=>  202 - 210   (SER  185  - GLY  193  <=> THR  194  - PHE  202 )                          
 218: s001-A 3bkv-A   197 - 200 <=>  256 - 259   (ASN  197  - ASN  200  <=> TYR  248  - UNK  251 )                          
 218: s001-A 3bkv-A   202 - 210 <=>  260 - 268   (GLY  202  - MET  210  <=> ASP  252  - LYS  260 )                          
 219: s001-A 3gxk-A    13 -  16 <=>   36 -  39   (GLY   13  - THR   16  <=> THR   40  - GLY   43 )                          
 219: s001-A 3gxk-A    18 -  35 <=>   40 -  57   (ARG   18  - ILE   35  <=> ARG   44  - VAL   61 )                          
 219: s001-A 3gxk-A    40 -  57 <=>   58 -  75   (ALA   40  - SER   57  <=> ASP   62  - VAL   79 )                          
 219: s001-A 3gxk-A    58 -  62 <=>   83 -  87   (LEU   58  - LEU   62  <=> GLY   87  - ASN   91 )                          
 219: s001-A 3gxk-A   125 - 138 <=>   89 - 102   (ARG  125  - TYR  138  <=> ASN   93  - GLU  106 )                          
 219: s001-A 3gxk-A   155 - 174 <=>  105 - 124   (LEU  155  - ARG  174  <=> GLY  109  - ILE  128 )                          
 219: s001-A 3gxk-A   180 - 183 <=>  135 - 138   (GLU  180  - ASN  183  <=> SER  139  - GLN  142 )                          
 219: s001-A 3gxk-A   184 - 193 <=>  140 - 149   (PHE  184  - GLY  193  <=> LEU  144  - THR  153 )                          
 219: s001-A 3gxk-A   194 - 197 <=>  159 - 162   (ALA  194  - ASN  197  <=> SER  163  - SER  166 )                          
 219: s001-A 3gxk-A   198 - 216 <=>  166 - 184   (ASP  198  - ILE  216  <=> GLY  170  - GLY  188 )                          
 220: s001-A 4dq7-A    18 -  35 <=>   14 -  31   (ARG   18  - ILE   35  <=> THR   66  - VAL   83 )                          
 220: s001-A 4dq7-A    40 -  54 <=>   32 -  46   (ALA   40  - GLY   54  <=> PRO   84  - VAL   98 )                          
 220: s001-A 4dq7-A    55 -  61 <=>   51 -  57   (LEU   55  - ASN   61  <=> PHE  103  - GLY  109 )                          
 220: s001-A 4dq7-A   125 - 134 <=>   58 -  67   (ARG  125  - GLY  134  <=> SER  110  - ARG  119 )                          
 220: s001-A 4dq7-A   136 - 144 <=>   68 -  76   (SER  136  - ASP  144  <=> GLN  120  - LEU  128 )                          
 220: s001-A 4dq7-A   145 - 149 <=>   78 -  82   (SER  145  - VAL  149  <=> ARG  130  - ALA  134 )                          
 220: s001-A 4dq7-A   153 - 174 <=>   84 - 105   (PRO  153  - ARG  174  <=> GLU  136  - LYS  157 )                          
 220: s001-A 4dq7-A   181 - 193 <=>  116 - 128   (SER  181  - GLY  193  <=> VAL  168  - GLN  180 )                          
 220: s001-A 4dq7-A   197 - 204 <=>  147 - 154   (ASN  197  - LEU  204  <=> GLN  199  - ALA  206 )                          
 221: s001-A 5xsw-A     1 -   4 <=>  160 - 163   (MET    1  - THR    4  <=> GLN  480  - ILE  483 )                          
 221: s001-A 5xsw-A    18 -  35 <=>  183 - 200   (ARG   18  - ILE   35  <=> PRO  503  - VAL  520 )                          
 221: s001-A 5xsw-A    40 -  55 <=>  201 - 216   (ALA   40  - LEU   55  <=> ASN  521  - THR  536 )                          
 221: s001-A 5xsw-A    56 -  60 <=>  240 - 244   (VAL   56  - GLU   60  <=> VAL  560  - HIS  564 )                          
 221: s001-A 5xsw-A   126 - 134 <=>  245 - 253   (GLY  126  - GLY  134  <=> PRO  565  - SER  573 )                          
 221: s001-A 5xsw-A   136 - 145 <=>  254 - 263   (SER  136  - SER  145  <=> GLY  574  - TYR  583 )                          
 221: s001-A 5xsw-A   146 - 153 <=>  266 - 273   (GLY  146  - PRO  153  <=> ILE  586  - HIS  593 )                          
 221: s001-A 5xsw-A   154 - 157 <=>  275 - 278   (GLU  154  - GLU  157  <=> ASP  595  - LYS  598 )                          
 221: s001-A 5xsw-A   158 - 174 <=>  287 - 303   (THR  158  - ARG  174  <=> ALA  607  - ARG  623 )                          
 221: s001-A 5xsw-A   181 - 193 <=>  325 - 337   (SER  181  - GLY  193  <=> TRP  645  - ARG  657 )                          
 221: s001-A 5xsw-A   195 - 215 <=>  367 - 387   (ALA  195  - ALA  215  <=> MET  687  - GLU  707 )                          
 221: s001-A 5xsw-A   217 - 220 <=>  388 - 391   (ASN  217  - SER  220  <=> THR  708  - ILE  711 )                          
 222: s001-A 1qte-A    16 -  19 <=>  427 - 430   (THR   16  - ALA   19  <=> GLN  427  - ASP  430 )                          
 222: s001-A 1qte-A    22 -  35 <=>  453 - 466   (TRP   22  - ILE   35  <=> TYR  453  - ILE  466 )                          
 222: s001-A 1qte-A    40 -  52 <=>  467 - 479   (ALA   40  - SER   52  <=> PRO  467  - SER  479 )                          
 222: s001-A 1qte-A    54 -  57 <=>  480 - 483   (GLY   54  - SER   57  <=> ALA  480  - PRO  483 )                          
 222: s001-A 1qte-A    58 -  62 <=>  485 - 489   (LEU   58  - LEU   62  <=> VAL  485  - VAL  489 )                          
 222: s001-A 1qte-A   125 - 135 <=>  490 - 500   (ARG  125  - LYS  135  <=> GLY  490  - GLY  500 )                          
 222: s001-A 1qte-A   137 - 143 <=>  501 - 507   (ASN  137  - GLU  143  <=> THR  501  - LYS  507 )                          
 222: s001-A 1qte-A   144 - 149 <=>  509 - 514   (ASP  144  - VAL  149  <=> PHE  509  - TYR  514 )                          
 222: s001-A 1qte-A   151 - 173 <=>  515 - 537   (GLU  151  - ASN  173  <=> SER  515  - VAL  537 )                          
 222: s001-A 1qte-A   175 - 178 <=>  538 - 541   (CYS  175  - MET  178  <=> TYR  538  - PHE  541 )                          
 222: s001-A 1qte-A   181 - 193 <=>  542 - 554   (SER  181  - GLY  193  <=> GLY  542  - ALA  554 )                          
 222: s001-A 1qte-A   197 - 200 <=>  581 - 584   (ASN  197  - ASN  200  <=> PHE  581  - THR  584 )                          
 222: s001-A 1qte-A   201 - 219 <=>  587 - 605   (HIS  201  - GLY  219  <=> TYR  587  - LYS  605 )                          
 223: s001-A 3gxk-D    13 -  16 <=>   37 -  40   (GLY   13  - THR   16  <=> THR   40  - GLY   43 )                          
 223: s001-A 3gxk-D    18 -  35 <=>   41 -  58   (ARG   18  - ILE   35  <=> ARG   44  - VAL   61 )                          
 223: s001-A 3gxk-D    40 -  57 <=>   59 -  76   (ALA   40  - SER   57  <=> ASP   62  - VAL   79 )                          
 223: s001-A 3gxk-D    58 -  62 <=>   84 -  88   (LEU   58  - LEU   62  <=> GLY   87  - ASN   91 )                          
 223: s001-A 3gxk-D   125 - 138 <=>   90 - 103   (ARG  125  - TYR  138  <=> ASN   93  - GLU  106 )                          
 223: s001-A 3gxk-D   155 - 174 <=>  106 - 125   (LEU  155  - ARG  174  <=> GLY  109  - ILE  128 )                          
 223: s001-A 3gxk-D   180 - 193 <=>  137 - 150   (GLU  180  - GLY  193  <=> THR  140  - THR  153 )                          
 223: s001-A 3gxk-D   198 - 216 <=>  167 - 185   (ASP  198  - ILE  216  <=> GLY  170  - GLY  188 )                          
 224: s001-A 5o2o-A     6 -   9 <=>  412 - 415   (ASP    6  - ILE    9  <=> TYR  452  - PRO  455 )                          
 224: s001-A 5o2o-A    22 -  35 <=>  416 - 429   (TRP   22  - ILE   35  <=> PHE  456  - VAL  469 )                          
 224: s001-A 5o2o-A    40 -  51 <=>  430 - 441   (ALA   40  - GLU   51  <=> ASP  470  - GLU  481 )                          
 224: s001-A 5o2o-A    53 -  56 <=>  442 - 445   (GLY   53  - VAL   56  <=> SER  482  - VAL  485 )                          
 224: s001-A 5o2o-A    57 -  61 <=>  447 - 451   (SER   57  - ASN   61  <=> GLY  487  - ARG  491 )                          
 224: s001-A 5o2o-A   125 - 135 <=>  453 - 463   (ARG  125  - LYS  135  <=> GLY  493  - ALA  503 )                          
 224: s001-A 5o2o-A   137 - 149 <=>  464 - 476   (ASN  137  - VAL  149  <=> THR  504  - ALA  516 )                          
 224: s001-A 5o2o-A   154 - 174 <=>  477 - 497   (GLU  154  - ARG  174  <=> ALA  517  - LYS  537 )                          
 224: s001-A 5o2o-A   176 - 179 <=>  501 - 504   (ILE  176  - ALA  179  <=> GLN  541  - GLU  544 )                          
 224: s001-A 5o2o-A   185 - 193 <=>  505 - 513   (SER  185  - GLY  193  <=> VAL  545  - ALA  553 )                          
 224: s001-A 5o2o-A   197 - 200 <=>  538 - 541   (ASN  197  - ASN  200  <=> PHE  578  - THR  581 )                          
 224: s001-A 5o2o-A   201 - 220 <=>  544 - 563   (HIS  201  - SER  220  <=> TYR  584  - HIS  603 )                          
 225: s001-A 3gxr-A    13 -  16 <=>   36 -  39   (GLY   13  - THR   16  <=> THR   40  - GLY   43 )                          
 225: s001-A 3gxr-A    18 -  35 <=>   40 -  57   (ARG   18  - ILE   35  <=> ARG   44  - VAL   61 )                          
 225: s001-A 3gxr-A    40 -  57 <=>   58 -  75   (ALA   40  - SER   57  <=> ASP   62  - VAL   79 )                          
 225: s001-A 3gxr-A    58 -  62 <=>   83 -  87   (LEU   58  - LEU   62  <=> GLY   87  - ASN   91 )                          
 225: s001-A 3gxr-A   125 - 138 <=>   89 - 102   (ARG  125  - TYR  138  <=> ASN   93  - GLU  106 )                          
 225: s001-A 3gxr-A   155 - 174 <=>  105 - 124   (LEU  155  - ARG  174  <=> GLY  109  - ILE  128 )                          
 225: s001-A 3gxr-A   180 - 193 <=>  136 - 149   (GLU  180  - GLY  193  <=> THR  140  - THR  153 )                          
 225: s001-A 3gxr-A   198 - 216 <=>  166 - 184   (ASP  198  - ILE  216  <=> GLY  170  - GLY  188 )                          
 226: s001-A 7eyb-K    21 -  35 <=>    1 -  15   (LYS   21  - ILE   35  <=> ASP   11  - VAL   25 )                          
 226: s001-A 7eyb-K    40 -  52 <=>   16 -  28   (ALA   40  - SER   52  <=> SER   26  - SER   38 )                          
 226: s001-A 7eyb-K    54 -  57 <=>   29 -  32   (GLY   54  - SER   57  <=> ARG   39  - PRO   42 )                          
 226: s001-A 7eyb-K    58 -  62 <=>   34 -  38   (LEU   58  - LEU   62  <=> ALA   44  - THR   48 )                          
 226: s001-A 7eyb-K   125 - 134 <=>   39 -  48   (ARG  125  - GLY  134  <=> GLY   49  - LYS   58 )                          
 226: s001-A 7eyb-K   137 - 145 <=>   49 -  57   (ASN  137  - SER  145  <=> ALA   59  - ARG   67 )                          
 226: s001-A 7eyb-K   146 - 149 <=>   59 -  62   (GLY  146  - VAL  149  <=> THR   69  - PRO   72 )                          
 226: s001-A 7eyb-K   152 - 156 <=>   63 -  67   (LYS  152  - LEU  156  <=> ASP   73  - LEU   77 )                          
 226: s001-A 7eyb-K   158 - 172 <=>   68 -  82   (THR  158  - ARG  172  <=> ASN   78  - GLY   92 )                          
 226: s001-A 7eyb-K   174 - 178 <=>   83 -  87   (ARG  174  - MET  178  <=> LEU   93  - PHE   97 )                          
 226: s001-A 7eyb-K   181 - 193 <=>   88 - 100   (SER  181  - GLY  193  <=> ASP   98  - GLN  110 )                          
 226: s001-A 7eyb-K   197 - 200 <=>  122 - 125   (ASN  197  - ASN  200  <=> SER  132  - GLY  135 )                          
 226: s001-A 7eyb-K   201 - 204 <=>  128 - 131   (HIS  201  - LEU  204  <=> TYR  138  - ASN  141 )                          
 226: s001-A 7eyb-K   206 - 209 <=>  132 - 135   (ILE  206  - TYR  209  <=> LEU  142  - VAL  145 )                          
 226: s001-A 7eyb-K   211 - 214 <=>  164 - 167   (LYS  211  - ALA  214  <=> ASP  253  - PHE  256 )                          
 226: s001-A 7eyb-K   216 - 220 <=>  906 - 910   (ILE  216  - SER  220  <=> HIS 1088  - LEU 1092 )                          
 227: s001-A 3gxr-D    13 -  16 <=>   37 -  40   (GLY   13  - THR   16  <=> THR   40  - GLY   43 )                          
 227: s001-A 3gxr-D    18 -  35 <=>   41 -  58   (ARG   18  - ILE   35  <=> ARG   44  - VAL   61 )                          
 227: s001-A 3gxr-D    40 -  57 <=>   59 -  76   (ALA   40  - SER   57  <=> ASP   62  - VAL   79 )                          
 227: s001-A 3gxr-D    58 -  62 <=>   84 -  88   (LEU   58  - LEU   62  <=> GLY   87  - ASN   91 )                          
 227: s001-A 3gxr-D   125 - 138 <=>   90 - 103   (ARG  125  - TYR  138  <=> ASN   93  - GLU  106 )                          
 227: s001-A 3gxr-D   155 - 174 <=>  106 - 125   (LEU  155  - ARG  174  <=> GLY  109  - ILE  128 )                          
 227: s001-A 3gxr-D   180 - 193 <=>  137 - 150   (GLU  180  - GLY  193  <=> THR  140  - THR  153 )                          
 227: s001-A 3gxr-D   194 - 197 <=>  160 - 163   (ALA  194  - ASN  197  <=> SER  163  - SER  166 )                          
 227: s001-A 3gxr-D   198 - 216 <=>  167 - 185   (ASP  198  - ILE  216  <=> GLY  170  - GLY  188 )                          
 228: s001-A 4g9s-A    13 -  16 <=>   42 -  45   (GLY   13  - THR   16  <=> HIS   40  - VAL   43 )                          
 228: s001-A 4g9s-A    18 -  35 <=>   46 -  63   (ARG   18  - ILE   35  <=> ARG   44  - LEU   61 )                          
 228: s001-A 4g9s-A    40 -  57 <=>   64 -  81   (ALA   40  - SER   57  <=> ASP   62  - ALA   79 )                          
 228: s001-A 4g9s-A    58 -  62 <=>   85 -  89   (LEU   58  - LEU   62  <=> GLY   83  - HIS   87 )                          
 228: s001-A 4g9s-A   125 - 138 <=>   91 - 104   (ARG  125  - TYR  138  <=> LYS   89  - LYS  102 )                          
 228: s001-A 4g9s-A   155 - 174 <=>  107 - 126   (LEU  155  - ARG  174  <=> GLY  105  - ILE  124 )                          
 228: s001-A 4g9s-A   180 - 193 <=>  138 - 151   (GLU  180  - GLY  193  <=> LYS  136  - ALA  149 )                          
 228: s001-A 4g9s-A   197 - 216 <=>  167 - 186   (ASN  197  - ILE  216  <=> THR  165  - GLY  184 )                          
 229: s001-A 4owd-A    14 -  35 <=>  251 - 272   (CYS   14  - ILE   35  <=> HIS  283  - THR  304 )                          
 229: s001-A 4owd-A    40 -  51 <=>  273 - 284   (ALA   40  - GLU   51  <=> ASP  305  - GLU  316 )                          
 229: s001-A 4owd-A    53 -  56 <=>  285 - 288   (GLY   53  - VAL   56  <=> SER  317  - GLN  320 )                          
 229: s001-A 4owd-A    57 -  62 <=>  290 - 295   (SER   57  - LEU   62  <=> GLY  322  - THR  327 )                          
 229: s001-A 4owd-A   125 - 134 <=>  296 - 305   (ARG  125  - GLY  134  <=> GLY  328  - ASN  337 )                          
 229: s001-A 4owd-A   136 - 142 <=>  306 - 312   (SER  136  - ALA  142  <=> ARG  338  - GLY  344 )                          
 229: s001-A 4owd-A   154 - 174 <=>  314 - 334   (GLU  154  - ARG  174  <=> SER  346  - ARG  366 )                          
 229: s001-A 4owd-A   180 - 183 <=>  342 - 345   (GLU  180  - ASN  183  <=> LYS  374  - ASP  377 )                          
 229: s001-A 4owd-A   184 - 193 <=>  347 - 356   (PHE  184  - GLY  193  <=> SER  379  - ILE  388 )                          
 229: s001-A 4owd-A   197 - 200 <=>  404 - 407   (ASN  197  - ASN  200  <=> GLY  436  - THR  439 )                          
 229: s001-A 4owd-A   201 - 214 <=>  410 - 423   (HIS  201  - ALA  214  <=> PHE  442  - TRP  455 )                          
 229: s001-A 4owd-A   217 - 220 <=>  424 - 427   (ASN  217  - SER  220  <=> VAL  456  - PRO  459 )                          
 230: s001-A 1gbs-A    13 -  16 <=>   40 -  43   (GLY   13  - THR   16  <=> ARG   40  - LYS   43 )                          
 230: s001-A 1gbs-A    18 -  35 <=>   44 -  61   (ARG   18  - ILE   35  <=> ALA   44  - VAL   61 )                          
 230: s001-A 1gbs-A    40 -  57 <=>   62 -  79   (ALA   40  - SER   57  <=> GLU   62  - VAL   79 )                          
 230: s001-A 1gbs-A    58 -  62 <=>   83 -  87   (LEU   58  - LEU   62  <=> GLY   83  - ARG   87 )                          
 230: s001-A 1gbs-A   125 - 138 <=>   89 - 102   (ARG  125  - TYR  138  <=> ASN   89  - LYS  102 )                          
 230: s001-A 1gbs-A   155 - 174 <=>  105 - 124   (LEU  155  - ARG  174  <=> GLY  105  - ILE  124 )                          
 230: s001-A 1gbs-A   180 - 193 <=>  136 - 149   (GLU  180  - GLY  193  <=> LYS  136  - ALA  149 )                          
 230: s001-A 1gbs-A   194 - 197 <=>  159 - 162   (ALA  194  - ASN  197  <=> ARG  159  - ILE  162 )                          
 230: s001-A 1gbs-A   198 - 216 <=>  166 - 184   (ASP  198  - ILE  216  <=> HIS  166  - GLY  184 )                          
 231: s001-A 3mgw-A    13 -  16 <=>   36 -  39   (GLY   13  - THR   16  <=> HIS   40  - VAL   43 )                          
 231: s001-A 3mgw-A    18 -  35 <=>   40 -  57   (ARG   18  - ILE   35  <=> ARG   44  - LEU   61 )                          
 231: s001-A 3mgw-A    40 -  57 <=>   58 -  75   (ALA   40  - SER   57  <=> ASP   62  - ALA   79 )                          
 231: s001-A 3mgw-A    58 -  62 <=>   79 -  83   (LEU   58  - LEU   62  <=> GLY   83  - HIS   87 )                          
 231: s001-A 3mgw-A   125 - 138 <=>   85 -  98   (ARG  125  - TYR  138  <=> LYS   89  - LYS  102 )                          
 231: s001-A 3mgw-A   153 - 174 <=>   99 - 120   (PRO  153  - ARG  174  <=> ILE  103  - ILE  124 )                          
 231: s001-A 3mgw-A   180 - 183 <=>  131 - 134   (GLU  180  - ASN  183  <=> PRO  135  - HIS  138 )                          
 231: s001-A 3mgw-A   184 - 193 <=>  136 - 145   (PHE  184  - GLY  193  <=> LEU  140  - ALA  149 )                          
 231: s001-A 3mgw-A   194 - 197 <=>  155 - 158   (ALA  194  - ASN  197  <=> ARG  159  - VAL  162 )                          
 231: s001-A 3mgw-A   198 - 216 <=>  162 - 180   (ASP  198  - ILE  216  <=> GLY  166  - GLY  184 )                          
 232: s001-A 153l-A    13 -  16 <=>   40 -  43   (GLY   13  - THR   16  <=> ARG   40  - GLN   43 )                          
 232: s001-A 153l-A    18 -  35 <=>   44 -  61   (ARG   18  - ILE   35  <=> ALA   44  - VAL   61 )                          
 232: s001-A 153l-A    40 -  57 <=>   62 -  79   (ALA   40  - SER   57  <=> GLU   62  - VAL   79 )                          
 232: s001-A 153l-A    58 -  62 <=>   83 -  87   (LEU   58  - LEU   62  <=> GLY   83  - ARG   87 )                          
 232: s001-A 153l-A   125 - 138 <=>   89 - 102   (ARG  125  - TYR  138  <=> ASN   89  - LYS  102 )                          
 232: s001-A 153l-A   155 - 174 <=>  105 - 124   (LEU  155  - ARG  174  <=> GLY  105  - ILE  124 )                          
 232: s001-A 153l-A   180 - 183 <=>  135 - 138   (GLU  180  - ASN  183  <=> THR  135  - GLN  138 )                          
 232: s001-A 153l-A   184 - 193 <=>  140 - 149   (PHE  184  - GLY  193  <=> LEU  140  - ALA  149 )                          
 232: s001-A 153l-A   194 - 197 <=>  159 - 162   (ALA  194  - ASN  197  <=> ARG  159  - ILE  162 )                          
 232: s001-A 153l-A   198 - 216 <=>  166 - 184   (ASP  198  - ILE  216  <=> HIS  166  - GLY  184 )                          
 233: s001-A 4p0g-A    14 -  35 <=>  252 - 273   (CYS   14  - ILE   35  <=> HIS  283  - THR  304 )                          
 233: s001-A 4p0g-A    40 -  51 <=>  274 - 285   (ALA   40  - GLU   51  <=> ASP  305  - GLU  316 )                          
 233: s001-A 4p0g-A    53 -  56 <=>  286 - 289   (GLY   53  - VAL   56  <=> SER  317  - GLN  320 )                          
 233: s001-A 4p0g-A    57 -  62 <=>  291 - 296   (SER   57  - LEU   62  <=> GLY  322  - THR  327 )                          
 233: s001-A 4p0g-A   125 - 134 <=>  297 - 306   (ARG  125  - GLY  134  <=> GLY  328  - ASN  337 )                          
 233: s001-A 4p0g-A   136 - 142 <=>  307 - 313   (SER  136  - ALA  142  <=> ARG  338  - GLY  344 )                          
 233: s001-A 4p0g-A   154 - 174 <=>  315 - 335   (GLU  154  - ARG  174  <=> SER  346  - ARG  366 )                          
 233: s001-A 4p0g-A   180 - 183 <=>  343 - 346   (GLU  180  - ASN  183  <=> LYS  374  - ASP  377 )                          
 233: s001-A 4p0g-A   184 - 193 <=>  348 - 357   (PHE  184  - GLY  193  <=> SER  379  - ILE  388 )                          
 233: s001-A 4p0g-A   197 - 200 <=>  405 - 408   (ASN  197  - ASN  200  <=> GLY  436  - THR  439 )                          
 233: s001-A 4p0g-A   201 - 214 <=>  411 - 424   (HIS  201  - ALA  214  <=> PHE  442  - TRP  455 )                          
 233: s001-A 4p0g-A   217 - 220 <=>  425 - 428   (ASN  217  - SER  220  <=> VAL  456  - PRO  459 )                          
 234: s001-A 3fi7-A    15 -  35 <=>   24 -  44   (THR   15  - ILE   35  <=> GLN   90  - LEU  110 )                          
 234: s001-A 3fi7-A    40 -  59 <=>   45 -  64   (ALA   40  - VAL   59  <=> TYR  111  - LEU  130 )                          
 234: s001-A 3fi7-A   128 - 134 <=>   71 -  77   (GLY  128  - GLY  134  <=> ASN  137  - GLY  143 )                          
 234: s001-A 3fi7-A   149 - 153 <=>   79 -  83   (VAL  149  - PRO  153  <=> TYR  145  - SER  149 )                          
 234: s001-A 3fi7-A   154 - 173 <=>  105 - 124   (GLU  154  - ASN  173  <=> ALA  171  - GLY  190 )                          
 234: s001-A 3fi7-A   174 - 178 <=>  131 - 135   (ARG  174  - MET  178  <=> TYR  197  - ALA  201 )                          
 234: s001-A 3fi7-A   180 - 183 <=>  139 - 142   (GLU  180  - ASN  183  <=> ASN  205  - THR  208 )                          
 234: s001-A 3fi7-A   184 - 196 <=>  147 - 159   (PHE  184  - PRO  196  <=> THR  213  - THR  225 )                          
 234: s001-A 3fi7-A   201 - 210 <=>  160 - 169   (HIS  201  - MET  210  <=> TYR  226  - SER  235 )                          
 234: s001-A 3fi7-A   211 - 214 <=>  172 - 175   (LYS  211  - ALA  214  <=> ASN  238  - GLN  241 )                          
 235: s001-A 1qus-A     6 -   9 <=>   79 -  82   (ASP    6  - ILE    9  <=> GLN  128  - VAL  131 )                          
 235: s001-A 1qus-A    18 -  35 <=>   84 - 101   (ARG   18  - ILE   35  <=> PHE  133  - VAL  150 )                          
 235: s001-A 1qus-A    40 -  58 <=>  102 - 120   (ALA   40  - LEU   58  <=> PRO  151  - MET  169 )                          
 235: s001-A 1qus-A    60 -  63 <=>  121 - 124   (GLU   60  - ASN   63  <=> GLY  170  - ARG  173 )                          
 235: s001-A 1qus-A   100 - 106 <=>  126 - 132   (VAL  100  - VAL  106  <=> LEU  175  - LEU  181 )                          
 235: s001-A 1qus-A   108 - 113 <=>  143 - 148   (ALA  108  - ASN  113  <=> PHE  192  - GLU  197 )                          
 235: s001-A 1qus-A   120 - 124 <=>  149 - 153   (ASP  120  - TYR  124  <=> THR  198  - MET  202 )                          
 235: s001-A 1qus-A   125 - 134 <=>  170 - 179   (ARG  125  - GLY  134  <=> GLY  219  - PRO  228 )                          
 235: s001-A 1qus-A   136 - 141 <=>  180 - 185   (SER  136  - PHE  141  <=> SER  229  - TYR  234 )                          
 235: s001-A 1qus-A   146 - 149 <=>  192 - 195   (GLY  146  - VAL  149  <=> ASP  241  - ILE  244 )                          
 235: s001-A 1qus-A   155 - 177 <=>  196 - 218   (LEU  155  - PRO  177  <=> ASN  245  - LYS  267 )                          
 235: s001-A 1qus-A   180 - 183 <=>  219 - 222   (GLU  180  - ASN  183  <=> GLY  268  - VAL  271 )                          
 235: s001-A 1qus-A   184 - 196 <=>  282 - 294   (PHE  184  - PRO  196  <=> ASN  331  - HIS  343 )                          
 235: s001-A 1qus-A   201 - 218 <=>  295 - 312   (HIS  201  - GLN  218  <=> TYR  344  - GLN  361 )                          
 236: s001-A 1qdr-A     6 -   9 <=>   79 -  82   (ASP    6  - ILE    9  <=> GLN  128  - VAL  131 )                          
 236: s001-A 1qdr-A    18 -  35 <=>   84 - 101   (ARG   18  - ILE   35  <=> PHE  133  - VAL  150 )                          
 236: s001-A 1qdr-A    40 -  58 <=>  102 - 120   (ALA   40  - LEU   58  <=> PRO  151  - MET  169 )                          
 236: s001-A 1qdr-A    60 -  63 <=>  121 - 124   (GLU   60  - ASN   63  <=> GLY  170  - ARG  173 )                          
 236: s001-A 1qdr-A   100 - 107 <=>  126 - 133   (VAL  100  - TYR  107  <=> LEU  175  - SER  182 )                          
 236: s001-A 1qdr-A   108 - 113 <=>  143 - 148   (ALA  108  - ASN  113  <=> PHE  192  - GLU  197 )                          
 236: s001-A 1qdr-A   125 - 134 <=>  170 - 179   (ARG  125  - GLY  134  <=> GLY  219  - PRO  228 )                          
 236: s001-A 1qdr-A   136 - 141 <=>  180 - 185   (SER  136  - PHE  141  <=> SER  229  - TYR  234 )                          
 236: s001-A 1qdr-A   146 - 149 <=>  192 - 195   (GLY  146  - VAL  149  <=> ASP  241  - ILE  244 )                          
 236: s001-A 1qdr-A   155 - 177 <=>  196 - 218   (LEU  155  - PRO  177  <=> ASN  245  - LYS  267 )                          
 236: s001-A 1qdr-A   180 - 183 <=>  219 - 222   (GLU  180  - ASN  183  <=> GLY  268  - VAL  271 )                          
 236: s001-A 1qdr-A   184 - 196 <=>  282 - 294   (PHE  184  - PRO  196  <=> ASN  331  - HIS  343 )                          
 236: s001-A 1qdr-A   201 - 218 <=>  295 - 312   (HIS  201  - GLN  218  <=> TYR  344  - GLN  361 )                          
 237: s001-A 8gfc-A     6 -   9 <=>  344 - 347   (ASP    6  - ILE    9  <=> TYR  363  - MET  366 )                          
 237: s001-A 8gfc-A    22 -  27 <=>  349 - 354   (TRP   22  - GLN   27  <=> TYR  368  - LYS  373 )
[truncated: 269,116 more chars]
